# Supplementary material for: Ethyl 10-cyano-7-hy­droxy-6-oxo-3-phenyl-8,9,10,10a-tetra­hydro-6H-benzo[c]chromene-10-carboxyl­ate
Source: IUCrdata. 2022 Feb 25;7(Pt 2):x220199. doi: 10.1107/S2414314622001997 (PMC9461999; doi:10.1107/S2414314622001997)
Supplement: Supplementary file 1 [file x-07-x220199-sup1.cif]

##############################################################################
#                                                                            #
# This CIF contains the data for a data article accepted for                 #
# publication in IUCrData. It conforms to the requirements of                #
# Notes for Authors for IUCrData, and has been                               #
# peer reviewed under the auspices of IUCrData.                              #
#                                                                            #
# Full details of the Crystallographic Information File format               #
# are given in the paper "The Crystallographic Information File (CIF):       #
# a New Standard Archive File for Crystallography" by S. R. Hall, F. H.      #
# Allen and I. D. Brown [Acta Cryst. (1991), A47, 655-685].                  #
#                                                                            #
# The current version of the core CIF dictionary is obtainable from          #
# ftp://ftp.iucr.org/pub/cif_core.dic.                                       #
#                                                                            #
# Software is freely available for graphical display of the structure(s)     #
# in this CIF. For information consult the CIF software page                 #
# http://www.iucr.org/resources/cif/software.                                #
#                                                                            #
# This file may be used for bona fide research purposes within the           #
# scientific community so long as proper attribution is given to the data    # 
# article from which it was obtained.                                        #
#                                                                            #
##############################################################################
data_I
_audit_creation_method     'SHELXL-2018/3'
_journal_date_recd_electronic     2022-02-07
_journal_date_accepted     2022-02-19
_journal_name_full     'IUCrData'
_journal_year     2022
_journal_volume     7
_journal_issue      2
_journal_page_first     0
_journal_page_last     0
_journal_paper_category     HO
_journal_paper_doi     10.1107/S2414314622001997
_journal_coeditor_code     HB4401
_publ_contact_author_name     'H. Surya Prakash Rao'
_publ_contact_author_address
;
Department of Chemistry, Pondicherry University, Puducherry 605014, India
Vasista Pharma Chem Pvt Ltd, Gajularamaram, Hyderabad 500090, India
;
_publ_contact_author_email     profhspr@gmail.com
_publ_contact_author_fax     ?
_publ_contact_author_phone     ?
_publ_section_title
;\
Ethyl
10-cyano-7-hydroxy-6-oxo-3-phenyl-8,9,10,10a-tetrahydro-6<i>H</i>-\
benzo[<i>c</i>]chromene-10-carboxylate
;
_publ_section_title_footnote     .
loop_
    _publ_author_name
    _publ_author_footnote
    _publ_author_address
    'Surya Prakash Rao, H.' .
;
Department of Chemistry, Pondicherry University, Puducherry 605014, India
Vasista Pharma Chem Pvt Ltd, Gajularamaram, Hyderabad 500090,
India
;
    'M, Prabakaran' .
;
Department of Chemistry, Pondicherry University, Puducherry 605014,
India
;
    'Muthukumaran, Jayaraman' .
;
Department of Biotechnology, School of Engineering and Technology, Sharda
University, Greater Noida 201306,
India
;
_publ_section_synopsis
;
The packing of the title compound is consolidated by C---H...O interactions.
;
_chemical_name_systematic
;\
Ethyl 10-cyano-7-hydroxy-6-oxo-3-phenyl-8,9,10,10a-tetrahydro-6<i>H</i>-\
benzo[<i>c</i>]chromene-10-carboxylate
;
_chemical_name_common     ?
_chemical_formula_moiety     'C23 H19 N O5'
_chemical_formula_sum     'C23 H19 N O5'
_chemical_formula_iupac     'C23 H19 N O5'
_chemical_formula_weight     389.39
_chemical_melting_point     ?
_space_group_crystal_system     monoclinic
_space_group_name_H-M_alt     'P 21/n'
_space_group_name_Hall     '-P 2yn'
loop_
    _space_group_symop_operation_xyz
    'x, y, z'
    '-x+1/2, y+1/2, -z+1/2'
    '-x, -y, -z'
    'x-1/2, -y-1/2, z-1/2'
_cell_length_a     9.7089(8)
_cell_length_b     14.3510(12)
_cell_length_c     14.2749(15)
_cell_angle_alpha     90
_cell_angle_beta     106.946(10)
_cell_angle_gamma     90
_cell_volume     1902.6(3)
_cell_formula_units_Z     4
_cell_measurement_reflns_used     2883
_cell_measurement_theta_min     2.9845
_cell_measurement_theta_max     29.1084
_cell_measurement_temperature     293(2)
_exptl_crystal_description     'Block'
_exptl_crystal_colour     'Colorless'
_exptl_crystal_size_max     0.75
_exptl_crystal_size_mid     0.44
_exptl_crystal_size_min     0.42
_exptl_crystal_density_diffrn     1.359
_exptl_crystal_density_meas     ?
_exptl_crystal_density_method     'not measured'
_exptl_crystal_F_000     816
_exptl_absorpt_coefficient_mu     0.096
_exptl_absorpt_correction_type     multi-scan
_exptl_absorpt_process_details
;
(CrysalisPro; Agilent, 2014)
;
_exptl_absorpt_correction_T_min     0.93226
_exptl_absorpt_correction_T_max     1.00000
_diffrn_ambient_temperature     293(2)
_diffrn_source     'Enhance (Mo) X-ray Source'
_diffrn_radiation_type     MoK\a
_diffrn_radiation_wavelength     0.71073
_diffrn_measurement_device_type     'Xcalibur, Eos'
_diffrn_measurement_method     '\w scans'
_diffrn_detector_area_resol_mean     15.9821
_diffrn_reflns_number     10689
_diffrn_reflns_av_R_equivalents     0.0264
_diffrn_reflns_av_unetI/netI     0.0370
_diffrn_reflns_theta_min     2.991
_diffrn_reflns_theta_max     29.173
_diffrn_reflns_theta_full     25.242
_diffrn_measured_fraction_theta_max     0.857
_diffrn_measured_fraction_theta_full     0.993
_diffrn_reflns_limit_h_min     -13
_diffrn_reflns_limit_h_max     13
_diffrn_reflns_limit_k_min     -18
_diffrn_reflns_limit_k_max     17
_diffrn_reflns_limit_l_min     -18
_diffrn_reflns_limit_l_max     18
_refine_special_details
;
 Refinement of F^2^ against ALL reflections.  The weighted R-factor wR and
 goodness of fit S are based on F^2^, conventional R-factors R are based
 on F, with F set to zero for negative F^2^. The threshold expression of
 F^2^ > 2sigma(F^2^) is used only for calculating R-factors(gt) etc. and is
 not relevant to the choice of reflections for refinement.  R-factors based
 on F^2^ are statistically about twice as large as those based on F, and R-
 factors based on ALL data will be even larger.
The hydrogen atoms in title compound were placed in calculated
positions, with C---H = 0.93--0.97 A\% and refined using a riding model with
<i>U</i>~iso~(H) = 1.2 <i>U~eq~</i>(C) or 1.5<i>U</i>~eq~(<i>C</i>-methyl).
;
_reflns_number_total     4413
_reflns_number_gt     3119
_reflns_threshold_expression     'I > 2\s(I)'
_refine_ls_structure_factor_coef     Fsqd
_refine_ls_matrix_type     full
_refine_ls_R_factor_all     0.0729
_refine_ls_R_factor_gt     0.0460
_refine_ls_wR_factor_gt     0.1330
_refine_ls_wR_factor_ref     0.1567
_refine_ls_goodness_of_fit_ref     0.952
_refine_ls_restrained_S_all     0.952
_refine_ls_number_reflns     4413
_refine_ls_number_parameters     264
_refine_ls_number_restraints     0
_refine_ls_hydrogen_treatment     constr
_refine_ls_weighting_scheme     calc
_refine_ls_weighting_details
                      'w=1/[\s^2^(Fo^2^)+(0.1000P)^2^] where P=(Fo^2^+2Fc^2^)/3'
_atom_sites_solution_hydrogens     geom
_atom_sites_solution_primary     iterative
_atom_sites_solution_secondary     difmap
_refine_ls_shift/su_max     0.010
_refine_ls_shift/su_mean     0.002
_refine_diff_density_max     0.191
_refine_diff_density_min     -0.198
_refine_ls_extinction_method     none
_refine_ls_extinction_coef     .
loop_
    _atom_type_symbol
    _atom_type_description
    _atom_type_scat_dispersion_real
    _atom_type_scat_dispersion_imag
    _atom_type_scat_source
    'C' 'C' 0.0033 0.0016
                         'International Tables Vol C Tables 4.2.6.8 and 6.1.1.4'
    'H' 'H' 0.0000 0.0000
                         'International Tables Vol C Tables 4.2.6.8 and 6.1.1.4'
    'N' 'N' 0.0061 0.0033
                         'International Tables Vol C Tables 4.2.6.8 and 6.1.1.4'
    'O' 'O' 0.0106 0.0060
                         'International Tables Vol C Tables 4.2.6.8 and 6.1.1.4'
_computing_data_collection
;
CrysAlis PRO (Agilent, 2014)
;
_computing_cell_refinement
;
CrysAlis PRO (Agilent, 2014)
;
_computing_data_reduction
;
CrysAlis PRO (Agilent, 2014)
;
_computing_structure_solution
;
SHELXT (Sheldrick, 2015a)
;
_computing_structure_refinement
;
SHELXL2018 (Sheldrick, 2015b)
;
_computing_molecular_graphics
;
ORTEP-3 for Windows (Farrugia, 2012), PLATON (Spek, 2020) and
Mercury
(Macrae <i>et al.</i>,  2020)
;
_computing_publication_material
;
ORTEP-3 for Windows (Farrugia, 2012), PLATON (Spek, 2020) and
Mercury
(Macrae <i>et al.</i>,  2020)
;
loop_
    _atom_site_type_symbol
    _atom_site_label
    _atom_site_fract_x
    _atom_site_fract_y
    _atom_site_fract_z
    _atom_site_U_iso_or_equiv
    _atom_site_adp_type
    _atom_site_calc_flag
    _atom_site_occupancy
    _atom_site_disorder_assembly
    _atom_site_disorder_group
    O O1 0.53859(10) 0.16733(8) 0.92065(7) 0.0410(3) Uani d 1 . .
    O O2 0.63028(12) 0.27465(8) 0.84841(8) 0.0509(3) Uani d 1 . .
    C C14 0.44382(14) 0.18379(10) 0.74486(11) 0.0347(3) Uani d 1 . .
    O O5 0.27716(13) -0.06937(8) 0.61784(10) 0.0595(4) Uani d 1 . .
    C C15 0.36436(14) 0.09212(10) 0.73953(10) 0.0332(3) Uani d 1 . .
    H H15 0.431514 0.042889 0.734017 0.040 Uiso calc 1 . .
    O O3 0.50815(13) 0.31695(9) 0.66833(9) 0.0588(4) Uani d 1 . .
    H H3 0.561932 0.325224 0.723781 0.088 Uiso calc 1 . .
    C C9 0.42029(14) 0.11197(10) 0.92053(11) 0.0337(3) Uani d 1 . .
    C C10 0.32907(15) 0.07558(10) 0.83485(11) 0.0347(3) Uani d 1 . .
    C C7 0.29134(15) 0.04148(11) 1.02203(11) 0.0366(4) Uani d 1 . .
    C C4 0.27309(15) 0.02080(11) 1.11980(11) 0.0382(4) Uani d 1 . .
    C C19 0.28311(17) 0.11903(13) 0.55664(11) 0.0447(4) Uani d 1 . .
    H H19A 0.360887 0.079214 0.550748 0.054 Uiso calc 1 . .
    H H19B 0.203779 0.112652 0.497179 0.054 Uiso calc 1 . .
    C C16 0.11816(17) 0.14945(12) 0.65498(12) 0.0450(4) Uani d 1 . .
    C C13 0.54193(15) 0.21194(11) 0.83729(11) 0.0375(4) Uani d 1 . .
    C C20 0.23367(15) 0.08697(11) 0.64512(11) 0.0377(4) Uani d 1 . .
    C C8 0.40422(15) 0.09584(10) 1.01183(11) 0.0366(4) Uani d 1 . .
    H H8 0.469369 0.121527 1.066950 0.044 Uiso calc 1 . .
    C C21 0.17320(17) -0.01170(12) 0.62229(11) 0.0437(4) Uani d 1 . .
    O O4 0.05006(13) -0.03278(10) 0.60776(10) 0.0649(4) Uani d 1 . .
    C C12 0.19570(17) 0.00624(12) 0.93635(12) 0.0443(4) Uani d 1 . .
    H H12 0.117331 -0.029036 0.940506 0.053 Uiso calc 1 . .
    C C18 0.33369(17) 0.21905(12) 0.56740(12) 0.0467(4) Uani d 1 . .
    H H18A 0.381800 0.232559 0.518170 0.056 Uiso calc 1 . .
    H H18B 0.250752 0.259856 0.555766 0.056 Uiso calc 1 . .
    C C17 0.43402(16) 0.23902(11) 0.66616(12) 0.0410(4) Uani d 1 . .
    C C11 0.21487(17) 0.02259(12) 0.84563(12) 0.0443(4) Uani d 1 . .
    H H11 0.149569 -0.002549 0.790253 0.053 Uiso calc 1 . .
    C C6 0.20395(18) -0.05906(13) 1.13558(13) 0.0507(4) Uani d 1 . .
    H H6 0.166517 -0.099657 1.083600 0.061 Uiso calc 1 . .
    C C3 0.32765(18) 0.08032(12) 1.19927(12) 0.0466(4) Uani d 1 . .
    H H3A 0.375026 0.134713 1.191218 0.056 Uiso calc 1 . .
    C C2 0.2424(2) -0.02057(16) 1.30377(15) 0.0627(5) Uani d 1 . .
    H H2 0.231601 -0.034154 1.364935 0.075 Uiso calc 1 . .
    C C1 0.1887(2) -0.08045(15) 1.22642(15) 0.0637(5) Uani d 1 . .
    H H1 0.142442 -0.135050 1.235243 0.076 Uiso calc 1 . .
    C C5 0.3116(2) 0.05875(15) 1.29030(14) 0.0579(5) Uani d 1 . .
    H H5 0.348412 0.098916 1.342756 0.070 Uiso calc 1 . .
    C C22 0.2376(2) -0.16616(14) 0.59282(18) 0.0714(6) Uani d 1 . .
    H H22A 0.150569 -0.169084 0.538150 0.086 Uiso calc 1 . .
    H H22B 0.220030 -0.197877 0.648226 0.086 Uiso calc 1 . .
    C C23 0.3565(3) -0.21069(18) 0.5666(2) 0.1099(10) Uani d 1 . .
    H H23A 0.372605 -0.179133 0.511451 0.165 Uiso calc 1 . .
    H H23B 0.333040 -0.274743 0.550071 0.165 Uiso calc 1 . .
    H H23C 0.442123 -0.207456 0.621170 0.165 Uiso calc 1 . .
    N N1 0.03398(17) 0.20167(13) 0.66178(13) 0.0658(5) Uani d 1 . .
loop_
    _atom_site_aniso_label
    _atom_site_aniso_U_11
    _atom_site_aniso_U_22
    _atom_site_aniso_U_33
    _atom_site_aniso_U_12
    _atom_site_aniso_U_13
    _atom_site_aniso_U_23
    O1 0.0360(5) 0.0501(7) 0.0321(6) -0.0093(5) 0.0023(4) 0.0025(5)
    O2 0.0501(7) 0.0508(7) 0.0448(7) -0.0184(6) 0.0029(5) 0.0017(5)
    C14 0.0322(7) 0.0351(8) 0.0334(8) -0.0002(6) 0.0042(6) 0.0018(6)
    O5 0.0520(7) 0.0435(7) 0.0799(10) -0.0124(6) 0.0143(6) -0.0140(6)
    C15 0.0313(7) 0.0349(8) 0.0296(8) 0.0014(6) 0.0027(6) 0.0016(6)
    O3 0.0606(8) 0.0537(8) 0.0516(8) -0.0181(6) -0.0003(6) 0.0162(6)
    C9 0.0306(7) 0.0323(8) 0.0347(8) 0.0019(6) 0.0041(6) 0.0024(6)
    C10 0.0364(7) 0.0323(8) 0.0318(8) 0.0017(6) 0.0040(6) 0.0029(6)
    C7 0.0385(7) 0.0357(8) 0.0338(9) 0.0056(6) 0.0078(6) 0.0026(6)
    C4 0.0365(7) 0.0410(9) 0.0375(9) 0.0092(6) 0.0115(6) 0.0034(7)
    C19 0.0431(8) 0.0569(11) 0.0311(9) -0.0059(8) 0.0060(6) 0.0023(7)
    C16 0.0375(8) 0.0543(10) 0.0396(10) 0.0015(8) 0.0056(6) 0.0104(8)
    C13 0.0334(7) 0.0373(8) 0.0383(9) -0.0003(6) 0.0051(6) 0.0039(7)
    C20 0.0341(7) 0.0448(9) 0.0307(8) -0.0029(6) 0.0039(6) 0.0012(7)
    C8 0.0379(7) 0.0349(8) 0.0324(8) 0.0026(6) 0.0028(6) -0.0005(6)
    C21 0.0431(9) 0.0534(10) 0.0307(9) -0.0102(8) 0.0049(6) -0.0038(7)
    O4 0.0483(7) 0.0789(10) 0.0652(9) -0.0248(7) 0.0132(6) -0.0154(7)
    C12 0.0437(8) 0.0481(10) 0.0389(9) -0.0103(7) 0.0086(7) 0.0044(7)
    C18 0.0430(9) 0.0564(11) 0.0361(9) -0.0032(7) 0.0045(7) 0.0121(8)
    C17 0.0377(8) 0.0423(9) 0.0399(9) -0.0027(7) 0.0064(6) 0.0052(7)
    C11 0.0444(8) 0.0481(10) 0.0344(9) -0.0110(7) 0.0022(7) 0.0010(7)
    C6 0.0548(10) 0.0529(11) 0.0485(11) -0.0025(8) 0.0214(8) 0.0004(8)
    C3 0.0476(9) 0.0504(10) 0.0426(10) 0.0034(8) 0.0144(7) -0.0021(8)
    C2 0.0683(12) 0.0819(15) 0.0468(12) 0.0071(11) 0.0307(10) 0.0081(10)
    C1 0.0711(12) 0.0699(14) 0.0602(13) -0.0059(11) 0.0348(10) 0.0087(10)
    C5 0.0591(11) 0.0746(13) 0.0424(11) 0.0072(10) 0.0185(8) -0.0082(9)
    C22 0.0747(13) 0.0481(12) 0.0924(17) -0.0228(10) 0.0258(11) -0.0196(11)
    C23 0.100(2) 0.0564(15) 0.188(3) -0.0203(13) 0.065(2) -0.0405(17)
    N1 0.0558(9) 0.0742(11) 0.0700(12) 0.0198(9) 0.0222(8) 0.0222(9)
_geom_special_details
;
 All esds (except the esd in the dihedral angle between two l.s. planes)
 are estimated using the full covariance matrix.  The cell esds are taken
 into account individually in the estimation of esds in distances, angles
 and torsion angles; correlations between esds in cell parameters are only
 used when they are defined by crystal symmetry.  An approximate (isotropic)
 treatment of cell esds is used for estimating esds involving l.s. planes.
;
loop_
    _geom_bond_atom_site_label_1
    _geom_bond_atom_site_label_2
    _geom_bond_site_symmetry_2
    _geom_bond_distance
    _geom_bond_publ_flag
    O1 C13 . 1.3599(18) ?
    O1 C9 . 1.3961(17) ?
    O2 C13 . 1.2212(18) ?
    C14 C17 . 1.355(2) ?
    C14 C13 . 1.442(2) ?
    C14 C15 . 1.516(2) ?
    O5 C21 . 1.321(2) ?
    O5 C22 . 1.457(2) ?
    C15 C10 . 1.516(2) ?
    C15 C20 . 1.5604(19) ?
    O3 C17 . 1.3255(19) ?
    C9 C8 . 1.377(2) ?
    C9 C10 . 1.386(2) ?
    C10 C11 . 1.390(2) ?
    C7 C8 . 1.387(2) ?
    C7 C12 . 1.397(2) ?
    C7 C4 . 1.487(2) ?
    C4 C6 . 1.379(2) ?
    C4 C3 . 1.395(2) ?
    C19 C18 . 1.510(2) ?
    C19 C20 . 1.546(2) ?
    C16 N1 . 1.134(2) ?
    C16 C20 . 1.474(2) ?
    C20 C21 . 1.531(2) ?
    C21 O4 . 1.1913(18) ?
    C12 C11 . 1.381(2) ?
    C18 C17 . 1.489(2) ?
    C6 C1 . 1.382(2) ?
    C3 C5 . 1.388(2) ?
    C2 C5 . 1.363(3) ?
    C2 C1 . 1.376(3) ?
    C22 C23 . 1.460(3) ?
loop_
    _geom_angle_atom_site_label_1
    _geom_angle_atom_site_label_2
    _geom_angle_atom_site_label_3
    _geom_angle_site_symmetry_1
    _geom_angle_site_symmetry_3
    _geom_angle
    _geom_angle_publ_flag
    C13 O1 C9 . . 119.76(11) ?
    C17 C14 C13 . . 117.57(14) ?
    C17 C14 C15 . . 123.65(13) ?
    C13 C14 C15 . . 118.68(13) ?
    C21 O5 C22 . . 117.30(14) ?
    C14 C15 C10 . . 109.62(12) ?
    C14 C15 C20 . . 111.00(12) ?
    C10 C15 C20 . . 115.36(12) ?
    C8 C9 C10 . . 123.53(14) ?
    C8 C9 O1 . . 114.50(12) ?
    C10 C9 O1 . . 121.96(13) ?
    C9 C10 C11 . . 115.70(14) ?
    C9 C10 C15 . . 118.66(13) ?
    C11 C10 C15 . . 125.57(13) ?
    C8 C7 C12 . . 117.11(14) ?
    C8 C7 C4 . . 121.65(13) ?
    C12 C7 C4 . . 121.25(14) ?
    C6 C4 C3 . . 117.61(15) ?
    C6 C4 C7 . . 121.05(15) ?
    C3 C4 C7 . . 121.33(15) ?
    C18 C19 C20 . . 111.65(14) ?
    N1 C16 C20 . . 176.08(18) ?
    O2 C13 O1 . . 115.36(13) ?
    O2 C13 C14 . . 125.24(14) ?
    O1 C13 C14 . . 119.40(13) ?
    C16 C20 C21 . . 109.13(13) ?
    C16 C20 C19 . . 108.83(12) ?
    C21 C20 C19 . . 107.00(13) ?
    C16 C20 C15 . . 109.78(13) ?
    C21 C20 C15 . . 113.11(12) ?
    C19 C20 C15 . . 108.88(12) ?
    C9 C8 C7 . . 120.33(13) ?
    O4 C21 O5 . . 125.08(16) ?
    O4 C21 C20 . . 125.09(16) ?
    O5 C21 C20 . . 109.79(13) ?
    C11 C12 C7 . . 121.50(15) ?
    C17 C18 C19 . . 112.50(13) ?
    O3 C17 C14 . . 124.59(14) ?
    O3 C17 C18 . . 112.66(13) ?
    C14 C17 C18 . . 122.73(14) ?
    C12 C11 C10 . . 121.79(14) ?
    C4 C6 C1 . . 121.87(18) ?
    C5 C3 C4 . . 120.32(17) ?
    C5 C2 C1 . . 119.68(18) ?
    C2 C1 C6 . . 119.68(19) ?
    C2 C5 C3 . . 120.84(18) ?
    O5 C22 C23 . . 107.97(17) ?
loop_
    _geom_hbond_atom_site_label_D
    _geom_hbond_atom_site_label_H
    _geom_hbond_atom_site_label_A
    _geom_hbond_site_symmetry_A
    _geom_hbond_distance_DH
    _geom_hbond_distance_HA
    _geom_hbond_distance_DA
    _geom_hbond_angle_DHA
    _geom_hbond_publ_flag
    O3 H3 O2 . 0.82 1.86 2.5702(16) 145 yes
    C11 H11 O4 . 0.93 2.54 3.399(2) 154 yes
    C18 H18B O1 4_565 0.97 2.60 3.4289(19) 144 yes
    C19 H19B O2 4_565 0.97 2.60 3.285(2) 128 yes
    C15 H15 Cg2 3_657 0.98 2.95 3.7685(17) 142 yes
    C23 H23B Cg3 2_546 0.96 2.82 3.686(3) 151 yes
_shelx_space_group_comment
;
The symmetry employed for this shelxl refinement is uniquely defined
by the following loop, which should always be used as a source of
symmetry information in preference to the above space-group names.
They are only intended as comments.
;
_shelx_estimated_absorpt_T_min     ?
_shelx_estimated_absorpt_T_max     ?
_shelx_hkl_file
;
   0   0   3 10.1906 61.8390   1
   0   0  -3 44.2264 55.6951   3
   0   0  -3 16.4747 48.1644   1
   0   0  -4 476359. 2621.79   1
   0   0  -4 473038. 2561.37   3
   0   0   4 474169. 2597.52   1
   0   0  -5 117.483 64.6597   3
   0   0  -5-6.38350 74.3038   1
   0   0   5-86.4076 76.9798   1
   0   0  -6 16796.4 581.406   3
   0   0   6 17208.0 614.372   1
   0   0   7-26.8601 79.7618   1
   0   0  -7 43.1096 37.6681   4
   0   0  -7-75.4701 83.8989   3
   0   0  -8 139.628 42.9419   4
   0   0  -8 61.0413 93.0629   3
   0   0   8 13.9505 119.946   1
   0   0  -9-22.8434 106.457   3
   0   0  -9 16.2414 44.3779   4
   0   0  10 32118.9 1116.63   1
   0   0 -10 30366.7 674.345   4
   0   0 -10 31983.6 1106.83   3
   0   0  11 258.974 173.705   1
   0   0 -11-127.198 177.304   3
   0   0  12 20504.7 1002.08   1
   0   0 -12 20808.9 1000.85   3
   0   0  13 43.0343 121.777   1
   0   0 -13 100.497 133.926   3
   0   0  14 5865.45 587.115   1
   0   0 -14 6034.73 597.385   3
   0   0 -15 198.091 192.055   3
   0   0 -16 41.9593 194.847   3
   0   0 -17-156.264 230.444   3
   0  -1   2 24844.6 355.456   4
   0  -1  -2 24380.1 446.139   3
   0   1   2 24953.5 439.043   1
   0   1  -3 53970.9 590.259   4
   0  -1  -3 54202.9 795.025   3
   0  -1   3 54890.2 780.338   1
   0  -1  -3 51230.7 811.508   1
   0   1  -3 52349.5 772.141   1
   0   1   3 53362.2 760.379   3
   0   1   3 56229.1 778.932   1
   0  -1  -4 74730.2 1076.32   1
   0  -1   4 77608.6 1069.32   1
   0   1   4 76327.8 1056.55   1
   0   1   4 77635.4 1029.53   3
   0  -1  -4 75264.9 1038.67   3
   0   1  -4 75559.3 769.152   4
   0   1  -4 77430.9 1047.01   1
   0   1   5 40595.0 855.927   1
   0  -1  -5 40495.1 881.090   1
   0  -1  -5 40496.1 858.872   3
   0  -1   5 42181.0 876.269   1
   0   1  -5 42064.4 624.980   4
   0   1  -5 38528.4 861.484   1
   0   1   6 39560.0 927.809   1
   0  -1  -6 38384.4 923.446   3
   0   1  -6 39824.6 657.615   4
   0  -1   6 35526.7 950.096   1
   0  -1   7 58.1827 94.1080   1
   0   1  -7 79.5513 40.2082   4
   0   1   7-20.2039 89.3561   1
   0  -1  -7 44.4754 88.1374   3
   0   1  -8 30027.7 650.522   4
   0   1   8 31661.5 966.220   1
   0   1  -8 31769.0 959.585   3
   0  -1  -8 31815.7 973.893   3
   0  -1  -9 14414.7 721.658   3
   0  -1   9 14494.9 704.993   1
   0  -1  -9 13893.8 413.083   4
   0   1  -9 13445.4 456.905   4
   0   1   9 14183.6 691.477   1
   0   1  -9 14026.2 676.070   3
   0   1 -10 79.4082 112.149   3
   0  -1  10 198.010 111.584   1
   0   1 -10-16.7165 57.3426   4
   0   1  10 125.551 89.1583   1
   0  -1 -10 65.4787 52.3592   4
   0   1  11 6609.57 536.716   1
   0  -1 -11 7565.72 580.402   3
   0  -1  11 6359.57 542.648   1
   0   1 -11 6462.11 533.631   3
   0  -1 -12-213.867 149.862   3
   0   1 -12-264.943 186.409   3
   0   1  12 95.2901 115.572   1
   0  -1 -13 5505.27 566.736   3
   0   1  13 5488.71 539.137   1
   0   1 -13 5790.34 555.591   3
   0  -1 -14 309.387 213.454   3
   0   1  14 169.495 129.594   1
   0   1 -14 473.381 222.698   3
   0  -1 -15-329.429 268.278   3
   0   1 -15 50.4057 200.990   3
   0   1  15 43.1716 117.768   1
   0  -1 -16 1733.98 408.888   3
   0   1  16 802.317 231.425   1
   0   1 -16 1323.49 333.274   3
   0  -1 -17 330.768 262.023   3
   0   1 -17-242.924 270.472   3
   0   2  -1 140074. 728.004   6
   0  -2   1 141878. 967.913   4
   0   2  -2 336.157 34.0668   6
   0  -2   2 330.291 59.3899   4
   0   2  -2 280.325 58.3339   4
   0   2  -2 388.980 40.3536   5
   0   2  -3 1289.56 113.145   4
   0   2   3 1206.49 152.891   1
   0   2   3 1317.13 160.569   3
   0  -2   3 1203.52 108.984   4
   0  -2   4 438.517 77.9897   4
   0   2  -4 282.710 63.4535   4
   0   2   4 314.899 89.5386   1
   0   2   4 144.509 80.2434   3
   0   2  -4 168.729 72.5552   1
   0   2   5 16251.9 560.133   1
   0  -2  -5 14540.0 565.992   1
   0   2  -5 15923.1 544.745   1
   0   2  -5 16385.9 442.854   4
   0  -2  -5 16018.5 584.265   3
   0   2   5 15881.5 528.374   3
   0  -2  -6 13520.1 582.666   3
   0   2   6 14304.5 559.294   1
   0   2  -6 14153.3 433.786   4
   0  -2  -7 2121.55 249.105   3
   0   2   7 2313.95 251.545   1
   0   2  -7 2352.32 183.633   4
   0   2   8 49308.6 1207.76   1
   0  -2  -8 50097.2 1267.80   3
   0   2  -8 48904.0 889.958   4
   0   2  -9 2475.19 209.322   4
   0   2   9 2565.93 301.290   1
   0  -2  -9 2353.31 299.908   3
   0   2  10 27370.6 1038.23   1
   0   2 -10 27696.9 1015.69   3
   0  -2 -10 28627.0 1076.77   3
   0   2  11 83605.9 1862.16   1
   0   2 -11 82058.1 1839.00   3
   0  -2 -11 79822.3 1930.78   3
   0  -2 -12 39512.5 1483.24   3
   0   2 -12 41048.1 1376.39   3
   0   2  12 40224.2 1386.39   1
   0   2 -13 653.199 208.222   3
   0   2  13 352.695 173.077   1
   0  -2 -13 113.923 190.889   3
   0   2  14-159.804 139.541   1
   0   2 -14-39.2962 163.294   3
   0   2 -15 878.144 258.657   3
   0  -2 -15 789.730 303.164   3
   0   2  15 549.727 257.405   1
   0   2 -16 2289.58 432.168   3
   0   2  16 1754.10 375.881   1
   0   2  17 81.8705 153.481   1
   0   2 -17-599.868 304.814   3
   0  -3   0 83.9517 36.1963   2
   0  -3   0 68.4706 41.5353   6
   0  -3   0 71.5862 62.3918   4
   0  -3   1 69333.0 619.410   5
   0  -3   1 67512.6 648.718   6
   0  -3   1 67658.8 616.391   2
   0  -3   1 65547.4 798.343   4
   0   3  -1 68454.3 621.614   5
   0   3  -1 66974.5 648.308   6
   0   3  -1 68203.1 620.389   2
   0   3  -1 66429.5 806.036   4
   0   3  -2 60588.3 553.030   6
   0   3  -2 62361.9 563.224   5
   0   3  -2 59203.4 797.716   4
   0  -3   2 59954.7 802.773   4
   0   3  -2 62940.4 731.906   2
   0  -3   2 60267.9 556.982   6
   0  -3   2 62790.1 554.628   5
   0  -3   3 8910.44 321.357   4
   0   3  -3 8581.83 204.227   6
   0   3  -3 8879.78 222.778   5
   0   3  -3 9052.19 318.797   2
   0   3  -3 8772.03 322.258   4
   0   3   4 2718.79 232.201   3
   0  -3   4 2390.11 181.907   4
   0   3  -4 2587.09 188.835   4
   0   3   4 2115.92 216.513   1
   0   3  -4 2558.66 131.427   5
   0   3  -5 583.283 103.297   4
   0   3   5 528.137 125.141   1
   0  -3   5 568.369 87.8104   4
   0   3   6 21227.8 712.562   1
   0   3  -6 21085.5 579.213   4
   0   3   7 21908.5 778.727   1
   0   3  -7 20753.1 602.166   4
   0   3   8 16528.3 709.252   1
   0   3   9 16179.8 748.915   1
   0   3  10 3459.82 369.402   1
   0  -3 -10 3997.82 454.523   3
   0   3  11 16736.8 856.486   1
   0   3 -12 191.918 164.371   3
   0   3  12 34.2258 152.912   1
   0   3  13 3849.00 456.583   1
   0   3 -13 3134.92 410.823   3
   0   3  14 193.159 158.396   1
   0   3 -14-164.998 134.510   3
   0   3  15-43.1698 164.722   1
   0   3 -15 486.094 210.439   3
   0   3 -16 1195.98 294.413   3
   0   3  16 1340.81 338.021   1
   0   3 -17 188.167 184.171   3
   0  -4   0 65979.7 533.045   2
   0  -4   0 65127.2 826.883   6
   0  -4   0 63240.0 868.035   4
   0  -4  -1 30.2461 53.0706   4
   0  -4   1 234.840 49.8234   5
   0   4  -1 35.9740 67.3401   4
   0  -4   1 144.190 38.4970   2
   0  -4   1 181.923 46.6534   6
   0   4  -1 51.9930 49.5979   2
   0  -4   1 226.796 74.1357   4
   0   4  -2 1854.68 135.633   2
   0  -4   2 1668.85 112.189   6
   0   4  -2 1625.27 154.266   4
   0  -4   2 1669.13 107.988   5
   0   4  -2 1644.73 110.219   5
   0  -4   2 1581.00 147.707   4
   0   4  -2 1694.57 111.973   6
   0  -4   3 16588.0 494.558   4
   0   4  -3 17161.2 341.573   5
   0   4  -3 16605.5 458.181   2
   0   4  -3 16583.8 490.481   4
   0   4  -3 16835.2 326.855   6
   0  -4   3 16476.2 334.324   5
   0   4  -4 101372. 799.221   6
   0  -4   4 102815. 1270.83   4
   0   4  -4 106582. 1274.44   2
   0   4  -4 103557. 872.056   5
   0   4  -4 100360. 1265.52   4
   0   4  -5 19599.0 363.105   6
   0  -4   5 19385.8 568.062   4
   0   4  -5 19488.9 591.490   4
   0   4  -5 19790.9 418.323   5
   0   4   5 19706.4 676.273   1
   0  -4   6 27553.3 710.208   4
   0   4   6 28482.8 874.679   1
   0   4  -6 28396.1 546.092   5
   0   4   7 5968.21 426.396   1
   0   4   8 149.636 110.280   1
   0   4   9 2789.41 319.172   1
   0   4  10 123.928 110.219   1
   0   4  11 13191.0 771.642   1
   0   4  12 2493.42 369.283   1
   0   4  13 529.022 214.207   1
   0   4 -13 395.603 158.227   3
   0   4  14 785.038 220.586   1
   0   4 -14 752.873 221.020   3
   0   4 -15-82.4622 166.379   3
   0   4  15-126.667 172.101   1
   0   4  16-69.9019 198.286   1
   0   4 -16 217.718 219.641   3
   0  -5   0 83.5039 56.5025   6
   0  -5   0 37.8462 59.4603   4
   0  -5   0 1.63682 40.4440   5
   0  -5   0 5.43814 29.2661   2
   0  -5   1 18445.5 434.669   5
   0  -5  -1 17249.3 502.669   4
   0  -5   1 17911.8 453.554   6
   0  -5   1 17581.9 520.662   4
   0  -5   1 17075.3 361.607   2
   0  -5   2 66915.2 1055.12   4
   0   5  -2 67415.4 1059.53   4
   0  -5   2 68322.4 778.875   5
   0   5  -2 68904.2 798.428   5
   0   5  -2 65248.7 810.129   6
   0   5  -2 67360.1 833.899   2
   0  -5   2 66371.3 818.405   6
   0   5  -3 1450.83 166.069   4
   0  -5   3 1368.02 104.911   5
   0   5  -3 1428.94 109.292   6
   0   5  -3 1539.60 145.745   2
   0  -5   3 1372.73 109.997   6
   0  -5   3 1316.76 166.755   4
   0   5  -3 1422.77 112.486   5
   0   5  -4 80501.4 796.272   6
   0  -5   4 80737.1 1246.50   4
   0   5  -4 81723.4 833.691   5
   0   5  -4 82338.3 1157.80   2
   0   5  -5 3640.36 185.327   5
   0  -5   5 3503.34 272.151   4
   0   5  -5 3772.50 167.552   6
   0   5  -6 39207.1 555.366   6
   0   5   6 40396.1 1078.88   1
   0   5  -6 40735.8 646.199   5
   0  -5   6 40691.4 942.356   4
   0   5  -7 1662.98 120.561   6
   0  -5   7 1834.86 208.014   4
   0   5   7 1596.55 233.369   1
   0   5  -7 1810.12 148.067   5
   0   5  -8 10500.4 378.453   5
   0   5   8 11214.0 639.183   1
   0   5  -9 6518.32 325.287   5
   0   5   9 7061.61 530.279   1
   0   5  10 3042.89 368.436   1
   0   5  11 5408.68 489.978   1
   0   5  12 5266.69 528.891   1
   0   5  13 412.674 175.339   1
   0   5  14-161.961 198.175   1
   0   5 -14-63.8045 121.179   3
   0   5 -15 160.139 157.409   3
   0   5  15 368.094 195.359   1
   0   5  16 1713.15 378.878   1
   0   5 -16 2500.44 428.950   3
   0  -6   0 10377.3 388.552   5
   0  -6   0 10377.1 256.552   2
   0  -6   0 10094.2 427.465   4
   0  -6   0 10483.8 407.623   6
   0  -6   1 8789.69 275.943   2
   0  -6  -1 9163.91 395.709   4
   0  -6  -1 8883.24 398.650   6
   0  -6   1 9579.24 349.329   5
   0  -6   1 8764.55 410.512   4
   0  -6   1 9572.84 365.869   6
   0   6  -2 18597.5 458.774   2
   0  -6   2 18622.0 482.247   6
   0  -6  -2 18244.0 557.775   4
   0  -6   2 18755.2 459.805   5
   0  -6   2 18389.7 598.375   4
   0   6  -3 68851.5 863.543   5
   0   6  -3 69648.2 999.904   2
   0  -6   3 69788.3 841.581   5
   0  -6   3 68668.0 878.452   6
   0  -6   3 71079.0 1223.43   4
   0   6  -3 69417.1 878.624   6
   0   6  -4 12722.3 357.843   6
   0  -6   4 13125.4 360.269   5
   0   6  -4 13631.7 366.495   5
   0  -6   4 13968.6 548.787   4
   0   6  -4 13832.0 487.429   2
   0  -6   5 3384.43 286.802   4
   0   6  -5 3438.46 177.795   6
   0   6  -5 3176.58 185.350   5
   0  -6   6 25801.5 788.811   4
   0   6   6 25567.8 889.566   1
   0   6  -6 24587.8 458.504   6
   0   6  -6 24267.0 512.172   5
   0   6   7 10268.8 606.870   1
   0   6  -7 10212.0 295.335   6
   0   6  -7 10516.7 355.671   5
   0  -6   7 11107.2 536.093   4
   0   6   8 3687.94 405.078   1
   0   6  -8 3877.62 186.474   6
   0   6  -8 4092.83 236.811   5
   0  -6   8 4200.45 342.515   4
   0   6   9 78.5697 158.965   1
   0   6  -9-4.39052 28.6714   6
   0   6  -9 101.521 53.4477   5
   0   6  10 554.205 193.781   1
   0   6 -10 829.063 130.051   5
   0   6  11 6821.85 577.563   1
   0   6 -11 7075.54 364.719   5
   0   6  12 301.320 130.248   1
   0   6  13 367.117 147.627   1
   0   6  14 1516.73 337.100   1
   0   6 -15-113.914 171.587   3
   0   6  15-327.369 200.506   1
   0   6 -16 825.118 290.375   3
   0   6  16 1185.83 326.733   1
   0  -7   0 33.0250 47.8620   6
   0  -7   0 21.4077 39.6011   2
   0  -7   0 36.0895 95.2320   4
   0  -7   0 26.3835 62.5881   5
   0  -7   1 21017.6 690.596   4
   0  -7   1 21333.6 568.118   5
   0  -7   1 21210.6 598.188   6
   0  -7  -1 20841.2 358.791   2
   0  -7  -1 21560.2 665.906   4
   0  -7  -2 19584.9 641.741   4
   0  -7   2 19775.7 552.031   6
   0  -7   2 20460.1 523.340   5
   0  -7   2 21124.1 694.025   4
   0  -7   3 247.845 63.7200   5
   0  -7   3 236.425 96.6156   4
   0   7  -3 232.317 83.5717   2
   0  -7   3 239.702 64.2557   6
   0  -7  -3 160.890 66.8045   4
   0  -7   4 29933.3 873.753   4
   0  -7   4 28031.4 573.019   5
   0   7  -4 27592.5 576.189   5
   0  -7   5 29348.5 874.768   4
   0   7  -5 26222.3 547.332   6
   0   7  -5 26970.7 566.313   5
   0   7  -6 884.858 101.312   6
   0   7  -6 815.925 103.110   5
   0  -7   6 733.800 136.972   4
   0   7  -7 4419.49 205.489   6
   0   7  -7 4698.65 245.741   5
   0  -7   7 4595.65 367.606   4
   0   7   7 3802.03 436.651   1
   0   7  -8 2870.75 160.052   6
   0  -7   8 3121.28 326.889   4
   0   7   8 2928.40 414.442   1
   0   7  -8 2941.02 199.121   5
   0   7   9 622.177 189.375   1
   0   7  -9 502.066 67.4340   6
   0   7  -9 461.597 95.5628   5
   0   7  10-198.046 163.251   1
   0   7 -10-7.95734 46.7645   5
   0   7  11 1084.65 274.400   1
   0   7  12 561.635 178.096   1
   0   7  13 1562.62 328.174   1
   0   7  14 149.768 133.589   1
   0   7  15 743.799 238.583   1
   0   7 -16 88.4826 165.571   3
   0  -8   0 56338.0 1173.34   4
   0  -8   0 54401.2 660.557   2
   0  -8  -1 15143.5 599.603   4
   0  -8   1 14439.2 497.946   5
   0  -8  -1 14527.2 309.570   2
   0  -8   1 14535.6 617.301   4
   0  -8  -2 36544.9 937.702   4
   0  -8   2 34273.0 789.931   6
   0  -8   2 35231.7 750.328   5
   0  -8   2 36620.1 992.932   4
   0   8  -3 3136.64 233.335   2
   0  -8  -3 3027.31 273.644   4
   0  -8   3 3225.31 300.066   4
   0  -8   3 2987.60 217.961   6
   0  -8   3 3170.42 218.865   5
   0  -8  -4 179.898 90.2566   4
   0  -8   4 56.0142 43.0053   5
   0  -8   4 32.6387 37.8197   6
   0  -8   4 133.114 97.8938   4
   0   8  -5 1522.07 149.300   5
   0  -8  -5 1249.18 175.546   4
   0  -8   5 1101.69 191.736   4
   0  -8   5 1311.71 132.039   5
   0  -8   6 2389.42 270.651   4
   0   8  -6 2320.64 183.666   5
   0   8  -7 3321.98 190.351   6
   0   8   7 2781.46 361.764   1
   0  -8   7 3670.59 352.590   4
   0   8  -7 3376.12 218.309   5
   0   8  -8 5117.81 267.190   5
   0  -8   8 5415.15 428.970   4
   0   8  -8 5111.44 221.674   6
   0   8   8 4195.88 471.478   1
   0  -8   9 379.095 108.818   4
   0   8  -9 469.656 92.8679   5
   0   8   9 201.067 153.822   1
   0   8  10 158.778 176.428   1
   0   8  11-82.2579 148.372   1
   0   8  12 55.6726 182.874   1
   0   8  13 644.878 207.631   1
   0   8  14 377.714 154.942   1
   0   8  15 1257.93 302.550   1
   0  -9   0-1.23092 41.5257   2
   0  -9   0 53.5501 77.0041   4
   0  -9  -1 4227.45 343.192   4
   0  -9   1 3765.12 333.755   4
   0  -9  -1 3853.52 168.660   2
   0  -9  -2 216.095 92.3445   4
   0  -9   2 247.081 124.775   4
   0  -9  -3 4690.06 360.182   4
   0  -9   3 4136.32 266.449   5
   0  -9   3 4246.28 284.821   6
   0  -9   3 4416.26 380.143   4
   0  -9   4 488.312 152.988   4
   0  -9   4 371.177 79.2744   5
   0  -9   4 325.288 86.6398   6
   0  -9  -4 261.495 106.035   4
   0  -9   5 1599.89 236.537   4
   0  -9  -5 1221.34 188.442   4
   0  -9   5 1184.03 138.239   5
   0  -9  -6 260.983 98.9982   4
   0  -9   6 384.019 125.814   4
   0  -9  -7 1024.32 172.078   4
   0  -9   7 1092.26 210.636   4
   0   9  -7 938.591 122.014   5
   0  -9  -8 96.4453 96.9187   4
   0   9   8-142.170 176.408   1
   0  -9   8-95.1847 76.4292   4
   0   9  -8 44.7933 46.2658   5
   0  -9   9 7123.29 524.914   4
   0   9   9 6640.79 610.791   1
   0  -9  -9 7772.06 449.303   4
   0   9  10 79.5639 140.924   1
   0   9  11 687.311 226.565   1
   0   9  12 555.917 225.239   1
   0   9  13 311.158 199.513   1
   0   9  14 53.0043 172.618   1
   0   9  15-1.71035 150.976   1
   0 -10   0 21218.5 819.198   4
   0 -10   1 69.7248 80.2481   4
   0 -10  -1 5.77464 34.6227   2
   0 -10  -1 182.406 114.767   4
   0 -10  -2 260.736 50.6779   2
   0 -10  -2 143.999 83.4482   4
   0 -10   2 165.459 98.0478   4
   0 -10   3 210.559 118.312   4
   0 -10  -3 45.9043 84.8863   4
   0 -10  -4 1578.54 220.575   4
   0 -10   4 1845.60 278.326   4
   0 -10   5 64.6315 48.3615   5
   0 -10  -5 150.335 114.894   4
   0 -10   5 29.4367 108.602   4
   0 -10   6 335.346 133.099   4
   0 -10  -6 398.996 133.074   4
   0 -10   7 15367.0 786.202   4
   0 -10  -7 15535.5 687.279   4
   0  10   8 149.742 174.502   1
   0 -10   8 176.008 125.719   4
   0 -10  -8-19.3306 86.6539   4
   0  10   9 10184.0 758.718   1
   0 -10  -9 11138.9 563.580   4
   0 -10   9 10290.3 670.207   4
   0  10  10 2617.99 385.824   1
   0 -10  10 3056.77 375.501   4
   0  10  11 168.228 171.098   1
   0  10  12 1295.44 302.467   1
   0  10  13 181.645 177.789   1
   0  10  14 299.239 231.082   1
   0 -11   0-104.581 104.962   4
   0 -11  -1 10997.1 624.347   4
   0 -11   1 11270.3 636.062   4
   0 -11  -2 1409.48 94.1352   2
   0 -11  -2 1491.76 231.179   4
   0 -11   2 1548.30 254.929   4
   0 -11  -3 3965.57 374.461   4
   0 -11  -3 3588.55 150.618   2
   0 -11   3 4325.21 404.831   4
   0 -11  -4 1159.11 213.160   4
   0 -11   4 955.899 209.913   4
   0 -11  -5 250.040 80.9252   4
   0 -11   5 598.268 204.997   4
   0 -11   6 85.1064 117.331   4
   0 -11  -6 212.453 125.738   4
   0 -11  -7 2855.24 322.588   4
   0 -11   7 2875.89 364.419   4
   0  11   8 1666.97 323.517   1
   0 -11   8 1710.73 293.304   4
   0 -11  -8 1460.93 216.046   4
   0  11   9 3197.13 520.227   1
   0 -11  -9 4490.58 388.146   4
   0 -11   9 4309.98 452.292   4
   0  11  10 1721.54 367.721   1
   0 -11  10 1897.59 316.678   4
   0  11  11 2293.87 430.287   1
   0  11  12-37.9596 139.820   1
   0  11  13 1289.08 323.088   1
   0 -12   0 7588.74 550.413   4
   0 -12  -1 747.646 185.207   4
   0 -12   1 819.603 203.042   4
   0 -12  -2 6416.03 499.260   4
   0 -12   2 6406.69 533.068   4
   0 -12  -3 2234.01 286.708   4
   0 -12   3 2259.08 314.214   4
   0 -12   4 32.9987 120.204   4
   0 -12  -4-156.280 151.920   4
   0 -12  -5 7497.09 522.798   4
   0 -12   5 7202.70 572.126   4
   0 -12  -6 329.430 106.366   4
   0 -12   6 469.486 185.554   4
   0 -12   7 952.926 218.967   4
   0 -12  -7 1247.00 216.441   4
   0 -12  -8 658.221 181.425   4
   0 -12   8 455.254 180.236   4
   0  12   9 2.65218 186.551   1
   0 -12   9 589.511 167.131   4
   0 -12  10 225.914 139.490   4
   0  12  10-60.7351 215.619   1
   0  12  11 1208.98 330.344   1
   0  12  12 863.105 284.725   1
   0  12  13 58.3504 183.044   1
   0 -13   0-148.148 125.688   4
   0 -13   1 3016.43 374.920   4
   0 -13  -1 3328.25 391.295   4
   0 -13   2 1961.29 305.930   4
   0 -13  -2 1824.78 281.560   4
   0 -13  -3 1275.61 249.821   4
   0 -13   3 1477.33 278.606   4
   0 -13   4 12502.8 784.113   4
   0 -13  -4 11986.9 710.235   4
   0 -13  -5 959.299 222.416   4
   0 -13   5 972.820 224.727   4
   0 -13  -6 54.0154 108.719   4
   0 -13   6 286.047 183.764   4
   0 -13  -7 5293.92 460.137   4
   0 -13   7 5140.96 520.405   4
   0 -13   8 1287.18 294.245   4
   0 -13  -8 1231.04 232.828   4
   0  13   9-114.355 188.312   1
   0 -13   9-8.95512 110.873   4
   0 -13  10 1364.64 277.228   4
   0  13  10 1525.22 366.239   1
   0  13  11 143.174 225.938   1
   0  13  12 396.772 238.268   1
   0 -14   0 426.252 171.408   4
   0 -14   1 727.516 206.929   4
   0 -14  -1 514.104 158.618   4
   0 -14   2 1256.44 259.814   4
   0 -14  -2 1357.05 269.748   4
   0 -14   3 968.110 208.020   4
   0 -14  -3 1263.16 248.908   4
   0 -14  -4 4313.85 450.499   4
   0 -14   4 4268.67 477.090   4
   0 -14   5-202.175 199.055   4
   0 -14  -5 201.348 146.786   4
   0 -14  -6 1235.43 233.727   4
   0 -14   6 1190.04 290.773   4
   0 -14  -7 1324.51 253.822   4
   0 -14   7 1134.67 265.995   4
   0 -14   8 480.445 174.034   4
   0 -14  -8 748.073 202.047   4
   0 -14   9 125.071 108.316   4
   0  14   9 279.421 204.286   1
   0  14  10 226.389 190.181   1
   0 -14  10 966.208 258.411   4
   0  14  11 2233.48 452.090   1
   0 -15   0 163.989 150.832   4
   0 -15   1 359.977 168.463   4
   0 -15  -1 588.490 182.304   4
   0 -15  -2 327.470 113.009   4
   0 -15   2 926.595 226.724   4
   0 -15  -3 3354.23 418.246   4
   0 -15   3 4440.42 515.652   4
   0 -15  -4 651.895 207.866   4
   0 -15   4 591.237 211.262   4
   0 -15   5-145.527 179.979   4
   0 -15  -5-110.942 146.383   4
   0 -15  -6 10.4508 119.399   4
   0 -15   6 89.8411 120.977   4
   0 -15  -7-98.6372 139.596   4
   0 -15   7 268.813 151.111   4
   0 -15   8 3194.29 444.950   4
   0 -15   9 946.081 278.767   4
   0  15   9 738.437 302.412   1
   0 -15  10 465.995 192.332   4
   0  15  10-4.79638 202.143   1
   0 -16   0 1945.01 345.763   4
   0 -16   1 231.243 123.224   4
   0 -16  -1 262.554 140.771   4
   0 -16   2 235.828 156.711   4
   0 -16  -2 563.020 226.537   4
   0 -16   3 1096.91 252.334   4
   0 -16  -3 892.593 234.109   4
   0 -16   4 79.0493 121.655   4
   0 -16  -4-30.3401 94.5781   4
   0 -16   5 938.972 245.608   4
   0 -16  -5 1449.60 291.531   4
   0 -16  -6 414.759 160.758   4
   0 -16   6 549.695 217.468   4
   0 -16   7 3153.22 461.942   4
   0 -16  -7 2820.01 397.258   4
   0 -16   8 84.8038 144.473   4
   0  16   9 778.096 343.533   1
   0 -17   0-32.4830 147.531   4
   0 -17   1-99.8521 118.320   4
   0 -17  -1 221.297 189.221   4
   0 -17  -2 280.721 177.956   4
   0 -17   2 288.446 226.295   4
   0 -17   3-63.0826 132.966   4
   0 -17  -3-157.549 149.738   4
   0 -17  -4 80.0440 102.677   4
   0 -17   4-87.4873 134.803   4
   0 -17  -5 649.011 244.899   4
   0 -17   5 800.758 253.104   4
   0 -17  -6-39.8419 130.238   4
   0 -18   0-120.703 170.257   4
   0 -18  -1 202.860 166.369   4
   0 -18   1-16.9436 142.053   4
   0 -18  -2 2920.40 459.154   4
   0 -18  -3 27.8664 138.711   4
   0 -18  -4 232.418 155.507   4
   0 -18  -5 1932.45 383.567   4
   0 -18  -6 1547.37 314.778   4
   1   0 -17 9072.81 848.412   3
   1   0 -16 152.888 212.069   3
   1   0 -15 375.524 162.358   3
   1   0 -14 39.9319 151.881   3
   1   0 -13 1740.45 351.995   3
  -1   0  13 1318.58 280.424   1
  -1   0  12-65.0573 120.290   1
   1   0 -12 452.519 225.048   3
   1   0 -11 23099.3 989.616   3
  -1   0  11 24981.3 1004.03   1
   1   0 -10-39.6179 126.652   3
  -1   0  10 10.6822 106.881   1
  -1   0   9 1100.41 297.865   1
   1   0  -9 2648.39 297.775   3
   1   0  -8 78.6035 106.252   3
  -1   0   8 3.69790 74.1118   1
  -1   0   7 771.502 332.974   1
   1   0  -7 5125.37 347.158   3
  -1   0   6 71.9986 70.5673   1
   1   0  -6 27.6807 51.4837   1
   1   0  -6 146.615 96.1502   3
  -1   0   5 22301.0 582.842   1
   1   0  -5 21770.1 575.382   1
   1   0  -5 21737.5 597.762   3
   1   0  -4 50.7953 34.9933   6
   1   0  -4 118.411 70.8341   3
  -1   0   4 28.6865 51.3621   1
   1   0  -4 41.3028 64.6391   1
   1   0  -3 314908. 1331.44   6
   1   0  -3 320609. 1682.10   1
   1   0   1 22828.6 355.895   1
   1   0   2 84.6967 53.6601   2
  -1   0  -2 43.6049 48.7711   1
  -1   0  -2 28.4600 40.6721   3
  -1   0  -2 50.5520 56.0820   2
   1   0   2 164.255 68.3957   1
  -1   0  -3 585017. 2473.10   3
  -1   0  -3 576470. 2816.32   1
  -1   0  -4-34.5560 62.8256   2
  -1   0  -4 52.7741 56.3947   3
   1   0   4-39.0392 70.8486   1
  -1   0  -4 30.7117 20.8417   4
  -1   0  -5 61044.1 1019.65   2
  -1   0  -5 58902.6 538.517   4
  -1   0  -5 57042.0 1012.22   3
   1   0   5 58335.5 1074.33   1
  -1   0  -6 28.7029 22.5422   4
  -1   0  -6-84.0894 92.8344   3
   1   0   6 91.1443 92.2066   1
  -1   0  -7 53496.5 625.126   4
   1   0   7 53941.5 1218.89   1
  -1   0  -7 53070.4 1159.82   3
  -1   0  -8 99.8694 112.334   3
   1   0   8-19.5911 97.3076   1
  -1   0  -8 5.38333 29.6450   4
   1   0   9 810.662 187.805   1
  -1   0  -9 659.315 81.2250   4
  -1   0  -9 679.118 170.586   3
  -1   0 -10-129.084 119.152   3
   1   0  10 67.1158 101.287   1
  -1   0 -10-11.0280 36.4915   4
  -1   0 -11 99686.1 2096.84   3
   1   0  11 97240.6 2120.01   1
   1   0  12 36.9635 115.625   1
  -1   0 -12 20.8044 157.966   3
  -1   0 -13 1123.19 279.856   3
   1   0  13 1384.17 310.481   1
   1   0  14-9.92335 132.671   1
  -1   0 -14 201.893 179.978   3
  -1   0 -15 2721.62 461.747   3
   1   0  15 3080.80 482.251   1
  -1   0 -16-32.8834 188.075   3
  -1   0 -17 380.515 279.463   3
   1   1 -17 263.128 164.751   3
   1  -1 -17 101.519 216.526   3
   1   1 -16 208.290 145.019   3
   1  -1 -16 51.5235 195.991   3
  -1   1  15 77.5464 115.823   1
   1   1 -15 311.526 248.596   3
   1  -1 -15 232.422 234.813   3
  -1   1  14 1332.65 302.112   1
   1  -1 -14 1267.57 340.324   3
   1   1 -14 927.693 247.785   3
   1  -1 -13 22551.0 1087.38   3
   1   1 -13 21667.2 1062.35   3
  -1   1  13 21597.4 1074.33   1
   1   1 -12 1288.34 275.718   3
   1  -1 -12 2103.65 350.550   3
  -1   1  12 1375.32 267.864   1
   1   1 -11 68457.3 1682.48   3
   1  -1 -11 70604.1 1723.81   3
  -1   1  11 66847.7 1648.33   1
   1  -1 -10 43029.5 1278.72   3
   1   1 -10 40952.6 1216.88   3
   1   1  -9 25215.0 889.751   3
   1  -1  -9 24500.7 901.025   3
  -1   1   9 25883.1 876.360   1
   1  -1  -8 1089.86 182.144   3
   1   1  -8 1111.10 136.174   4
   1   1  -8 1472.18 219.674   3
  -1   1   8 1326.03 203.483   1
  -1   1   7 50.3419 77.7150   1
   1  -1  -7 256.304 128.924   3
   1  -1  -6 18156.3 621.219   3
  -1   1   6 18722.0 603.547   1
   1  -1  -6 18339.0 609.900   1
   1  -1  -5 6020.79 331.881   3
  -1   1   5 6669.76 320.573   1
   1  -1  -5 5579.59 321.735   1
   1  -1  -4 13133.6 436.534   3
   1  -1  -4 12707.0 397.392   1
   1   1  -4 13325.0 420.140   1
  -1   1   4 12799.5 397.288   1
   1  -1  -4 13052.2 357.961   6
  -1   1   4 13152.9 424.798   3
   1   1  -4 12738.3 243.840   6
   1  -1  -3 12150.3 311.460   6
  -1   1   3 11748.8 341.955   3
  -1   1   3 12098.9 327.925   1
   1  -1  -3 11691.7 334.053   1
   1  -1  -3 12624.0 376.940   3
  -1   1   2 181783. 1102.91   6
   1  -1  -2 185701. 1195.39   3
   1  -1   1 132957. 974.035   2
   1  -1   1 138463. 876.217   1
  -1  -1  -1 139799. 935.149   5
  -1   1  -2 281463. 1590.31   1
   1  -1   2 273422. 1589.32   2
   1   1   2 277184. 1533.76   3
   1   1   2 283283. 1697.26   1
   1  -1   2 287551. 1187.84   4
   1  -1   2 288787. 1616.21   1
  -1  -1  -2 277243. 1434.52   2
  -1   1  -2 278939. 1613.43   2
   1  -1   3 80343.1 667.161   4
  -1  -1  -3 80416.3 1067.05   1
   1   1   3 77271.2 922.156   3
  -1  -1  -3 78538.2 958.519   3
  -1   1  -3 77474.7 970.277   2
   1   1   3 77025.4 1017.08   1
  -1  -1  -3 77394.2 893.537   2
  -1   1  -4 237914. 1891.37   2
   1   1   4 233243. 1844.04   3
   1  -1   4 237661. 1239.99   4
  -1   1  -4 237564. 1261.89   4
  -1  -1  -4 244200. 2066.32   1
   1  -1   4 240274. 1952.07   1
  -1   1  -4 239984. 1961.24   1
  -1  -1  -4 237275. 1910.38   3
   1   1   4 235295. 1997.19   1
  -1  -1  -4 238009. 1784.46   2
  -1   1  -5 2660.44 142.316   4
  -1  -1  -5 2631.25 204.257   2
  -1   1  -5 1918.93 225.003   1
  -1  -1  -5 2536.60 232.939   3
   1   1   5 2527.71 239.014   1
   1  -1   6 89363.2 1450.81   1
  -1   1  -6 83080.6 849.894   4
   1   1   6 86576.7 1415.58   1
  -1  -1  -6 81579.1 1361.96   3
  -1  -1  -6 81028.6 581.210   4
   1   1   7 230.993 113.552   1
  -1  -1  -7 292.297 41.7694   4
   1  -1   7 185.682 76.9161   1
  -1   1  -7 292.708 64.9712   4
  -1   1  -7 359.089 126.438   3
  -1  -1  -7 170.638 118.001   3
   1   1   8 4098.70 361.013   1
  -1   1  -8 3904.10 211.393   4
  -1  -1  -8 4251.34 388.930   3
  -1   1  -8 4287.35 352.334   3
  -1  -1  -8 4243.10 164.474   4
   1  -1   8 4117.60 377.856   1
  -1  -1  -9 6871.19 494.930   3
   1   1   9 6403.03 508.895   1
  -1   1  -9 6200.79 276.815   4
  -1   1  -9 6353.63 463.477   3
   1  -1   9 6635.97 502.670   1
  -1  -1  -9 6459.43 216.369   4
  -1  -1 -10 46286.7 600.728   4
  -1   1 -10 49425.3 1360.59   3
   1   1  10 51054.5 1416.07   1
  -1   1 -10 47101.4 788.709   4
  -1  -1 -10 47772.9 1412.31   3
  -1   1 -11 4904.16 462.605   3
   1   1  11 4319.25 441.937   1
  -1  -1 -11 4811.72 497.335   3
   1  -1  11 5439.05 498.149   1
   1  -1  12 4541.29 496.506   1
  -1   1 -12 4975.21 491.215   3
  -1  -1 -12 5296.48 526.254   3
   1   1  12 5528.69 519.973   1
  -1  -1 -13 532.215 244.774   3
   1   1  13 308.447 202.567   1
  -1   1 -13 648.763 248.652   3
  -1   1 -14-150.150 199.533   3
  -1  -1 -14-115.865 197.561   3
   1   1  14 161.149 157.844   1
  -1   1 -15 127.662 165.450   3
   1   1  15-155.326 213.867   1
  -1  -1 -15 12.7162 199.742   3
   1   1  16 215.487 208.697   1
  -1   1 -16 226.916 244.183   3
  -1  -1 -16 796.307 318.589   3
  -1  -1 -17-20.8136 228.346   3
  -1   1 -17-81.3711 246.441   3
   1   2 -17-42.2486 207.083   3
   1  -2 -17 533.321 304.199   3
  -1   2  17 159.297 168.293   1
   1  -2 -16 236.752 237.567   3
   1   2 -16-56.8745 194.334   3
  -1   2  16 523.989 198.964   1
   1  -2 -15-31.8180 227.329   3
  -1   2  15 279.954 200.754   1
   1   2 -15 115.458 153.126   3
  -1   2  14 54.6555 140.809   1
   1   2 -14-140.086 140.552   3
   1  -2 -14 54.8907 213.183   3
   1  -2 -13 3651.29 469.018   3
   1   2 -13 3954.43 464.704   3
  -1   2  13 3953.27 443.782   1
   1  -2 -12 5880.60 545.851   3
   1   2 -12 5340.53 481.273   3
  -1   2  12 5754.76 490.199   1
   1   2 -11 6176.22 533.003   3
   1  -2 -11 5411.24 530.462   3
  -1   2  11 6543.16 504.954   1
  -1   2  10 4482.95 403.021   1
   1  -2 -10 4777.00 458.209   3
  -1   2   9 26972.9 912.258   1
   1  -2  -9 24783.3 958.792   3
   1  -2  -8 18904.9 806.658   3
  -1   2   8 22030.1 765.435   1
   1   2  -7 4011.08 260.014   4
   1  -2  -7 3976.56 336.115   3
  -1   2   7 4009.29 312.686   1
   1   2  -6 80354.3 1104.69   4
  -1   2   6 79391.4 1275.25   1
   1  -2  -6 77894.4 1352.90   3
   1   2  -5 87624.3 1093.49   4
   1  -2  -5 88673.3 1236.74   1
   1  -2  -5 85655.2 1306.82   3
   1   2  -5 87382.0 1267.14   1
  -1   2   5 86983.0 1234.58   3
  -1   2   5 82547.4 1170.33   1
   1  -2  -4 55947.1 840.137   6
  -1   2   4 56387.1 920.291   3
  -1   2   4 57697.9 871.743   1
   1   2  -4 57251.8 833.816   4
   1  -2  -4 53933.0 877.891   1
   1  -2  -4 59046.4 984.564   3
  -1   2   3 58538.8 845.523   3
   1   2  -3 57848.0 773.285   4
   1  -2  -3 56627.3 785.319   6
   1   2  -3 58222.7 702.304   5
  -1   2   3 58575.2 786.819   1
  -1  -2   2 146639. 1037.15   5
  -1   2   2 148919. 1178.65   6
   1   2  -2 145266. 1138.73   4
   1  -2  -2 143593. 1163.74   6
   1   2  -2 146478. 1030.15   5
  -1  -2   1 1342.75 96.9877   5
  -1   2   1 1216.02 99.7852   6
  -1  -2   1 1721.26 109.618   4
  -1  -2   0 181575. 1157.92   5
  -1  -2   0 173947. 1046.11   4
  -1   2   0 174039. 1137.40   6
  -1  -2  -1 42837.4 398.478   2
   1   2   1 43483.5 464.697   4
  -1  -2  -1 43721.6 621.330   5
   1   2   1 43372.2 390.519   2
   1  -2   1 42255.8 587.071   2
  -1  -2  -1 42939.1 458.869   4
  -1  -2  -2 40469.0 503.056   2
  -1   2  -2 41781.3 646.842   1
  -1   2  -2 41260.8 660.839   2
   1  -2   2 39880.0 639.599   2
   1  -2   2 41007.4 569.058   4
  -1  -2  -2 41093.0 393.373   4
   1  -2   3 1051.64 133.588   2
  -1   2  -3 1013.04 135.318   1
   1  -2   3 1174.83 101.040   4
   1   2   3 630.352 118.606   3
  -1   2  -3 1125.94 129.516   2
  -1  -2  -3 1239.19 115.469   2
   1   2   3 1029.27 146.485   1
  -1   2  -4 9451.14 388.726   2
   1   2   4 9936.59 427.182   1
  -1   2  -4 9677.27 307.290   4
   1   2   4 10103.0 394.870   3
   1  -2   4 9920.27 307.856   4
  -1   2  -4 10323.2 416.550   1
   1   2   5 33657.9 857.081   1
   1  -2   5 34141.8 596.088   4
  -1  -2  -5 33553.0 864.013   3
   1   2   5 34926.9 801.946   3
  -1   2  -5 33918.8 607.759   4
  -1   2  -6 13501.2 405.490   4
   1  -2   6 13662.1 586.001   1
   1   2   6 14864.8 599.196   1
   1  -2   6 13843.6 400.016   4
  -1  -2  -6 14661.6 618.660   3
   1   2   7 3767.86 334.984   1
   1  -2   7 3543.48 332.355   1
  -1   2  -7 3616.45 220.731   4
  -1  -2  -7 3333.44 123.758   4
  -1  -2  -7 3511.36 328.230   3
   1   2   8 504.319 159.636   1
  -1   2  -8 248.324 70.2835   4
  -1  -2  -8 303.715 173.948   3
  -1  -2  -8 271.207 37.1156   4
  -1  -2  -9 58.8694 23.4144   4
  -1  -2  -9 30.0561 157.406   3
  -1   2  -9-56.1521 104.300   3
  -1   2  -9 23.8381 53.3131   4
   1   2   9 158.344 107.901   1
  -1   2 -10 66046.3 1039.08   4
  -1  -2 -10 63722.4 610.545   4
  -1   2 -10 71306.4 1640.42   3
  -1  -2 -10 70978.3 1738.63   3
   1   2  10 69696.3 1679.12   1
   1   2  11 24701.5 1047.60   1
  -1  -2 -11 25864.7 1118.76   3
  -1   2 -11 22526.1 970.405   3
   1   2  12 560.060 171.669   1
  -1  -2 -12 322.218 174.363   3
  -1   2 -12 503.054 193.792   3
  -1  -2 -13 2585.39 426.058   3
  -1   2 -13 2889.24 400.088   3
   1   2  13 1510.59 344.888   1
  -1   2 -14 4947.07 534.636   3
   1   2  14 3554.59 525.720   1
  -1  -2 -14 4475.56 547.223   3
  -1   2 -15 296.341 181.031   3
   1   2  15 214.628 168.186   1
   1   2  16 131.808 161.318   1
  -1   2 -16 80.4235 199.472   3
   1   3 -17-145.261 185.688   3
  -1   3  17 100.123 171.013   1
   1   3 -16 1310.20 342.762   3
  -1   3  16 1220.85 294.968   1
  -1   3  15 483.700 239.745   1
   1   3 -15 941.688 255.326   3
  -1   3  14-138.649 110.801   1
   1   3 -14-77.4809 157.718   3
   1   3 -13 706.642 215.119   3
  -1   3  13 650.464 232.536   1
   1  -3 -13 489.048 236.020   3
  -1   3  12 11888.3 751.019   1
   1   3 -12 12436.8 757.792   3
   1  -3 -12 13069.9 861.942   3
   1  -3 -11 12763.8 800.016   3
  -1   3  11 11891.3 700.361   1
  -1   3  10 44465.0 1271.07   1
   1  -3 -10 46035.0 1428.47   3
  -1   3   9 802.970 187.132   1
   1  -3  -9 570.109 202.001   3
   1  -3  -8 106.550 149.422   3
  -1   3   8 104.724 105.606   1
  -1   3   7 94581.2 1518.29   1
   1   3  -6 444419. 2792.23   4
  -1   3   6 441144. 3054.25   1
  -1   3   5 31451.0 754.728   1
  -1   3   5 32073.7 809.181   3
   1   3  -5 31793.3 715.512   4
  -1   3   4 602.868 131.689   3
   1   3  -4 471.649 77.8422   5
  -1   3   4 419.217 88.5150   1
   1  -3  -4 446.712 90.2174   6
   1   3  -4 437.650 82.8648   4
   1  -3  -3 52033.6 834.246   6
   1   3  -3 52183.4 813.108   4
  -1  -3   3 52087.6 696.796   5
   1   3  -3 51657.8 690.173   5
  -1  -3   3 52803.6 820.551   4
  -1  -3   2 6.03100 37.0940   5
  -1  -3   2 98.0511 58.7118   4
   1  -3  -2 72.5843 63.6977   6
   1   3  -2 110.541 62.1460   5
   1   3  -2 255.163 65.0115   4
  -1   3   2 126.335 63.8324   6
   1   3  -1 257617. 1518.17   5
  -1  -3   1 263693. 1524.53   5
  -1  -3   1 249931. 1584.95   4
  -1   3   1 252851. 1629.36   6
   1  -3  -1 258165. 1641.51   6
   1   3  -1 257047. 1616.69   4
   1   3   0 96396.2 918.444   4
  -1  -3   0 94026.5 913.696   4
  -1   3   0 94641.5 956.325   6
   1  -3   0 94216.8 948.499   6
  -1  -3   0 98518.9 964.807   5
   1   3   0 96292.0 966.644   5
  -1  -3  -1 3842.30 171.360   4
   1  -3   1 3753.81 204.037   2
  -1   3  -1 3817.61 192.523   6
  -1  -3  -1 3878.38 213.005   5
   1  -3   1 3952.27 187.002   6
   1   3   1 4060.47 179.862   4
  -1  -3  -2 208099. 1060.74   2
   1  -3   2 211197. 1562.80   2
   1  -3   2 210058. 1521.16   4
  -1  -3  -2 208257. 1198.84   4
  -1   3  -2 214690. 1576.86   2
  -1   3  -2 202550. 1368.57   6
  -1  -3  -3 1470.11 93.5973   4
   1  -3   3 1442.53 135.058   4
  -1   3  -3 1364.73 140.223   2
   1  -3   3 1459.40 149.247   2
  -1  -3  -3 1496.05 115.250   2
   1  -3   4 68.2349 40.2565   4
  -1   3  -4 25.1790 70.4554   2
   1   3   4-61.6812 101.784   1
  -1   3  -4-87.2950 56.0060   4
  -1   3  -4-63.6066 78.5464   1
  -1  -3  -4 106.708 33.7015   4
   1   3   4 59.2050 87.1947   3
   1  -3   5 20353.5 520.098   4
  -1   3  -5 20291.2 526.949   4
   1   3   5 21050.1 720.580   1
   1  -3   6 11442.3 409.887   4
   1   3   6 12833.1 578.352   1
  -1   3  -6 11490.9 414.871   4
  -1   3  -7 671.442 107.905   4
   1  -3   7 781.858 118.785   4
   1   3   7 758.807 168.208   1
  -1   3  -8 206.577 71.8350   4
   1   3   8 107.920 108.186   1
  -1  -3  -9 8824.09 222.284   4
   1   3   9 9599.01 611.418   1
   1   3  10 14021.5 762.341   1
  -1   3 -11 13708.0 759.122   3
   1   3  11 13109.9 787.425   1
  -1   3 -12 2535.99 349.931   3
   1   3  12 2496.75 358.630   1
  -1   3 -13 584.385 236.239   3
   1   3  13 510.456 194.369   1
   1   3  14 838.683 276.230   1
  -1   3 -14 1064.27 275.429   3
   1   3  15 1802.59 344.330   1
  -1   3 -15 1996.41 382.277   3
   1   3  16 1027.19 331.024   1
  -1   3 -16 1125.58 309.223   3
  -1   4  17 543.365 234.843   1
   1   4 -17 712.072 284.366   3
  -1   4  16 1332.86 323.918   1
   1   4 -16 977.716 276.721   3
   1   4 -15 630.866 236.629   3
  -1   4  15 795.550 218.186   1
  -1   4  14 2532.79 390.419   1
   1   4 -14 2687.23 405.992   3
  -1   4  13 3722.67 431.439   1
  -1   4  12 3109.30 378.081   1
  -1   4  11 3497.48 383.778   1
  -1   4  10 104.625 144.295   1
  -1   4   9-86.4011 93.7510   1
  -1   4   8 1966.67 251.458   1
   1   4  -7 7447.71 342.350   5
  -1   4   7 8263.65 465.045   1
   1   4  -6 6022.67 291.179   5
  -1   4   6 6152.16 381.653   1
   1   4  -5 11544.2 379.652   5
  -1   4   5 10391.7 471.677   1
   1  -4  -4 14477.3 511.796   6
   1   4  -4 14494.1 406.567   5
  -1  -4   4 14764.9 501.098   4
   1   4  -4 14704.0 502.469   4
  -1  -4   3 17305.8 422.656   5
   1   4  -3 16870.4 510.961   4
   1   4  -3 15951.8 413.409   5
   1  -4  -3 16556.8 518.346   6
  -1  -4   3 16177.5 272.057   6
  -1  -4   3 16944.9 507.803   4
  -1  -4   2 251410. 1887.87   4
   1   4  -2 257900. 1659.09   5
  -1  -4   2 265410. 1656.30   5
   1  -4  -2 256904. 1930.07   6
   1   4  -2 261462. 1912.29   4
   1  -4  -1 72243.6 962.787   6
  -1  -4   1 68580.9 933.468   4
  -1   4   1 68617.5 956.306   6
   1   4  -1 72081.9 965.206   4
   1   4  -1 70055.2 889.885   5
  -1  -4   1 70948.8 875.169   5
   1  -4   0 43915.9 712.399   6
  -1  -4   0 41353.5 704.157   4
  -1   4   0 42830.6 710.068   6
   1   4   0 43968.7 710.146   4
  -1  -4   0 43089.0 725.265   5
   1  -4   1 4290.32 208.593   2
   1  -4   1 4800.11 233.194   6
  -1   4  -1 4428.63 223.233   6
  -1  -4  -1 4663.12 253.014   5
  -1  -4  -1 4498.67 220.697   4
   1   4   1 4652.15 223.298   4
  -1   4  -2 74050.2 889.566   6
  -1   4  -2 76533.6 1008.62   2
   1  -4   2 75836.1 505.875   5
  -1  -4  -2 74232.2 587.061   2
  -1  -4  -2 75022.2 861.788   4
   1  -4   2 74665.0 1034.09   4
   1  -4   2 75036.2 967.567   2
  -1  -4  -3 20893.3 433.471   4
  -1   4  -3 20566.9 470.424   6
  -1   4  -3 21184.3 572.149   2
   1  -4   3 21004.1 550.074   4
   1  -4   3 20421.9 553.964   2
  -1   4  -4 42897.7 373.660   5
  -1  -4  -4 42768.6 605.479   4
   1  -4   4 43305.7 820.089   4
  -1   4  -5 11414.9 239.581   5
   1  -4   5 11604.7 439.949   4
  -1   4  -5 10826.3 432.520   4
  -1  -4  -5 11243.2 302.271   4
   1   4   5 12345.6 567.405   1
  -1   4  -6 4231.61 279.560   4
   1  -4   6 4760.96 293.203   4
   1   4   6 4588.32 381.303   1
   1   4   7 8155.86 510.184   1
   1  -4   7 8039.05 388.020   4
   1   4   8 11362.2 636.477   1
   1  -4   8 11071.1 477.179   4
   1   4   9 14250.4 745.436   1
   1   4  10 3367.22 397.091   1
   1   4  11 3457.86 405.067   1
   1   4  12 223.200 164.553   1
  -1   4 -13 2268.14 359.825   3
   1   4  13 2188.60 380.821   1
   1   4  14 779.771 247.006   1
  -1   4 -14 1260.66 281.354   3
  -1   4 -15 767.945 268.816   3
   1   4  15 522.795 162.879   1
   1   4  16 1165.64 308.346   1
  -1   4 -16 1034.39 293.387   3
  -1   5  17 3442.92 512.033   1
   1   5 -16 1017.02 299.363   3
  -1   5  16 487.534 251.408   1
   1   5 -15-131.863 139.683   3
  -1   5  15 145.446 135.242   1
  -1   5  14 211.827 144.184   1
  -1   5  13 3450.45 421.717   1
  -1   5  12 6435.02 568.199   1
  -1   5  11 2620.62 354.497   1
   1   5 -11 2367.17 240.145   5
   1   5 -10 244.078 74.7369   5
  -1   5  10 358.422 160.924   1
  -1   5   9 3872.49 389.491   1
   1   5  -9 4104.72 280.632   5
   1   5  -8 1496.30 166.257   5
  -1   5   8 1490.26 241.747   1
   1   5  -7 1169.61 135.675   5
  -1   5   7 996.944 173.720   1
  -1   5   6 797.932 169.886   1
   1   5  -6 1006.58 123.126   5
  -1  -5   6 1097.28 168.426   4
   1   5  -5 31876.0 652.960   5
  -1  -5   5 33131.6 834.532   4
  -1  -5   4 808.299 64.3936   6
  -1  -5   4 803.191 101.520   5
  -1  -5   4 891.127 147.285   4
   1   5  -4 932.096 111.672   5
  -1  -5   3 267.979 65.1504   5
   1   5  -3 179.487 64.4633   5
   1  -5  -3 273.780 82.0209   6
   1   5  -3 254.064 82.3178   4
  -1  -5   3 263.993 45.7663   6
  -1  -5   3 208.752 83.4728   4
  -1  -5   2 8839.56 329.995   5
   1   5  -2 8437.02 331.565   5
  -1  -5   2 7972.53 371.527   4
   1  -5  -2 9246.22 392.597   6
   1   5  -2 8924.81 382.879   4
  -1  -5   1 16902.4 471.396   5
   1   5  -1 16310.1 508.197   4
   1   5  -1 16275.3 470.444   5
   1   5  -1 16819.1 278.338   2
  -1   5   1 16574.4 511.306   6
  -1  -5   1 15440.7 501.875   4
   1  -5  -1 16908.6 508.361   6
   1   5   0 102387. 1227.09   4
  -1  -5   0 103797. 1220.17   5
  -1   5   0 99342.4 1199.89   6
  -1  -5   0 97723.2 1210.67   4
   1  -5   0 102257. 1214.19   6
  -1   5  -1 27199.1 602.275   6
   1  -5   1 27390.1 560.035   2
  -1  -5  -1 27546.2 622.981   4
   1   5   1 27844.7 620.824   4
  -1  -5  -1 29472.7 687.304   5
   1  -5   1 27266.6 676.678   4
   1  -5   1 28181.6 616.349   6
  -1   5  -2 1178.22 130.917   6
  -1  -5  -2 1111.67 64.8441   2
  -1  -5  -2 1293.82 134.415   4
   1  -5   2 1231.89 121.331   6
   1  -5   2 1195.35 137.403   2
   1  -5   2 1282.60 158.082   4
   1  -5   2 1313.33 87.0912   5
   1  -5   3 199.928 28.8754   5
   1  -5   3 236.957 78.7447   4
  -1  -5  -3 137.014 44.5974   4
  -1   5  -3 218.924 89.6507   2
   1  -5   3 144.300 64.6701   2
  -1   5  -3 126.354 49.5017   6
   1  -5   4 61694.5 1074.82   4
  -1   5  -4 60499.8 487.013   5
  -1   5  -4 59782.6 859.157   6
  -1  -5  -4 59586.3 835.968   4
  -1  -5  -5 43247.3 690.956   4
  -1   5  -5 42943.6 443.013   5
  -1   5  -5 41119.5 727.712   6
   1  -5   5 43105.5 922.424   4
  -1  -5  -6 51585.9 745.481   4
  -1   5  -6 51575.0 556.850   5
   1   5   6 53511.2 1285.12   1
   1  -5   6 52565.5 1045.62   4
  -1  -5  -7 8971.35 308.726   4
   1  -5   7 9211.26 450.430   4
   1   5   7 8583.90 566.262   1
  -1   5  -7 9070.15 270.089   5
   1   5   8 2029.31 305.072   1
   1  -5   8 2149.72 225.515   4
  -1  -5  -8 1887.37 136.566   4
  -1   5  -8 1874.56 139.487   5
  -1  -5  -9 5996.93 236.451   4
   1   5   9 5531.17 490.298   1
  -1   5  -9 6245.35 276.254   5
   1   5  10 2115.25 308.311   1
   1   5  11-64.6264 103.237   1
   1   5  12 2595.22 367.527   1
   1   5  13 1572.69 305.781   1
  -1   5 -14 179.686 164.994   3
   1   5  14 206.161 179.856   1
   1   5  15-50.2896 136.010   1
  -1   5 -15 263.978 191.341   3
  -1   5 -16 95.0741 166.208   3
   1   6 -16 107.063 200.838   3
  -1   6  16-123.888 150.323   1
  -1   6  15 487.919 198.311   1
  -1   6  14-39.1342 161.592   1
  -1   6  13 310.264 149.478   1
   1   6 -12 84.1248 74.4077   5
  -1   6  12 12.9669 107.505   1
   1   6 -11 84.3891 66.8599   5
  -1   6  11 82.7106 120.687   1
   1   6 -10 466.702 104.564   5
  -1   6  10 574.574 199.868   1
   1   6  -9 1390.69 167.286   5
  -1   6   9 1763.00 282.898   1
  -1   6   8 6580.12 477.121   1
   1   6  -8 6345.76 340.654   5
  -1   6   7 2354.95 293.631   1
   1   6  -7 2200.55 186.483   5
  -1   6   6 48.3077 136.919   1
  -1  -6   6 96.8572 81.5281   4
   1   6  -6-34.8792 56.4042   5
  -1  -6   5 14721.6 595.139   4
   1   6  -5 13984.4 449.103   5
  -1  -6   4 40710.3 757.699   5
  -1  -6   4 42627.1 977.067   4
   1   6  -4 41590.0 772.072   5
  -1  -6   4 40496.0 558.952   6
   1   6  -4 42137.1 797.597   2
  -1  -6   3 4788.62 218.404   6
   1   6  -3 4849.80 269.857   5
  -1  -6   3 4776.47 319.606   4
   1   6  -3 4849.10 241.020   2
  -1  -6   3 4926.79 265.324   5
   1   6  -2 36.5747 55.3582   5
  -1  -6   2 147.146 69.2902   4
   1   6  -2 39.5405 34.5712   2
  -1  -6   2 52.7978 41.3281   6
  -1  -6   1 13408.3 500.397   4
  -1  -6   1 13665.2 459.733   5
   1  -6  -1 13557.7 500.570   6
   1   6  -1 13834.8 268.413   2
  -1   6   0 2108.26 197.131   6
  -1  -6   0 2037.31 197.483   4
   1  -6   0 2263.11 197.644   6
   1   6   0 2117.89 194.153   4
  -1  -6   0 2289.13 200.203   5
   1  -6   0 2036.90 204.759   4
   1  -6   1 174.629 45.4272   5
   1  -6   1 222.183 77.2486   6
   1  -6   1 125.546 83.2499   4
  -1  -6  -1 168.296 72.0218   4
  -1   6  -1 164.464 61.8803   6
   1  -6   1 143.934 62.4844   2
   1  -6   2 9509.90 380.266   2
   1  -6   2 9683.23 381.330   6
   1  -6   2 9357.68 440.480   4
  -1  -6  -2 9911.63 397.951   4
   1  -6   2 9827.34 284.413   5
  -1   6  -2 9618.39 379.645   6
  -1   6  -3 302.024 65.1727   6
  -1  -6  -3 362.047 90.5922   4
  -1   6  -3 586.230 133.129   2
   1  -6   3 225.364 37.8621   5
   1  -6   3 338.986 95.2829   2
   1  -6   3 253.326 81.9889   4
  -1  -6  -4 1807.21 163.180   4
   1  -6   4 1853.95 214.763   4
  -1   6  -4 1791.00 158.582   6
  -1   6  -5 39403.4 741.708   6
   1  -6   5 43398.3 999.628   4
  -1  -6  -5 40036.1 760.638   4
  -1   6  -5 41166.1 459.259   5
   1   6   6 23624.1 906.257   1
  -1  -6  -6 25632.2 593.739   4
  -1   6  -6 24946.1 597.145   6
   1  -6   6 26646.2 804.718   4
  -1   6  -6 25147.5 376.276   5
  -1  -6  -7 7944.70 325.546   4
  -1   6  -7 7637.09 228.807   5
   1   6   7 7765.06 554.834   1
  -1   6  -7 7687.07 335.647   6
   1  -6   7 8612.34 458.362   4
   1  -6   8 2075.04 234.343   4
  -1   6  -8 1914.23 170.487   6
  -1  -6  -8 1909.17 157.091   4
  -1   6  -8 2092.64 134.396   5
   1   6   8 1918.11 318.727   1
  -1  -6  -9 1193.00 124.332   4
   1   6   9 1322.51 280.824   1
  -1   6  -9 1232.62 118.368   5
   1  -6   9 1196.52 196.306   4
   1   6  10 1866.91 308.613   1
   1   6  11 1939.04 343.682   1
   1   6  12 897.473 235.539   1
   1   6  13 1402.64 295.253   1
   1   6  14 327.442 232.287   1
  -1   6 -15 602.761 221.549   3
   1   6  15 429.982 156.763   1
  -1   6 -16 2326.81 456.588   3
  -1   7  16 427.720 191.963   1
  -1   7  15-131.697 179.314   1
  -1   7  14 260.191 207.202   1
  -1   7  13 1279.29 268.341   1
  -1   7  12 1441.40 294.784   1
   1   7 -11 5815.79 361.884   5
  -1   7  11 5544.40 511.339   1
  -1   7  10 262.073 166.203   1
   1   7 -10 257.823 99.7095   5
  -1   7   9 42.9082 129.829   1
   1   7  -9 219.369 66.7261   5
  -1   7   8 168.538 152.573   1
   1   7  -8 387.984 100.727   5
   1   7  -7 13018.8 475.898   5
  -1   7   7 12917.4 678.596   1
  -1  -7   7 13123.9 632.725   4
   1   7  -6 3037.62 229.415   5
  -1  -7   6 3325.00 306.584   4
   1   7  -5 9340.27 391.737   5
  -1  -7   5 9355.83 506.502   4
  -1  -7   5 9455.20 388.877   5
  -1  -7   4 184.994 58.4596   5
   1   7  -4 203.666 73.3293   5
  -1  -7   4 217.514 56.5961   6
   1   7  -4 254.459 77.6213   2
  -1  -7   4 513.048 128.683   4
   1   7  -3 12755.7 458.025   5
  -1  -7   3 12183.9 386.289   6
  -1  -7   3 12507.0 446.007   5
   1   7  -3 12922.6 405.579   2
  -1  -7   3 12874.6 562.315   4
   1   7  -2 22042.6 625.016   5
  -1  -7   2 22439.3 575.531   6
   1   7  -2 22446.1 453.999   2
  -1  -7   2 22720.3 612.339   5
  -1  -7   2 22958.0 744.265   4
  -1  -7   1 36066.0 895.305   4
   1  -7   0 33248.2 872.058   4
   1  -7   0 30799.9 618.478   2
  -1  -7   0 33707.8 839.953   4
  -1   7  -1 100835. 1373.14   6
   1  -7   1 101936. 1131.47   5
   1  -7   1 99860.4 1176.32   2
  -1  -7  -1 98408.3 1425.36   4
   1  -7   1 103367. 1552.54   4
   1  -7   1 101159. 1363.21   6
  -1   7  -2 11805.7 455.917   6
   1  -7   2 13315.0 554.385   4
  -1  -7  -2 11910.5 477.379   4
   1  -7   2 11701.2 427.404   2
   1  -7   2 12073.9 464.549   6
   1  -7   2 12163.3 356.845   5
  -1   7  -3 5314.84 297.289   6
  -1  -7  -3 5082.31 315.825   4
   1  -7   3 4961.99 306.639   2
  -1  -7  -3 4811.55 157.670   2
   1  -7   3 5419.59 214.736   5
   1  -7   3 5851.39 377.779   4
  -1   7  -4 4124.26 254.764   6
   1  -7   4 4380.98 177.244   5
  -1  -7  -4 4047.71 279.202   4
   1  -7   4 4162.81 327.593   4
  -1   7  -5 165.103 66.2012   6
   1  -7   5 35.1980 92.8593   4
  -1  -7  -5 257.978 82.5743   4
  -1   7  -6 5596.39 289.516   6
   1  -7   6 6096.84 412.740   4
  -1  -7  -6 5500.60 308.449   4
   1  -7   7 177.129 99.1704   4
   1   7   7 218.345 146.434   1
  -1   7  -7 101.740 35.3947   5
  -1   7  -7 120.554 45.5880   6
  -1  -7  -7 151.037 62.8743   4
   1   7   8 306.252 190.887   1
   1  -7   8 304.463 110.817   4
  -1   7  -8 231.226 57.2684   6
  -1  -7  -8 304.607 72.7789   4
  -1   7  -8 251.725 43.9644   5
  -1  -7  -9 654.060 102.432   4
   1   7   9 905.429 268.137   1
   1  -7   9 841.291 173.655   4
  -1   7  -9 718.910 108.385   6
   1   7  10-91.6407 167.874   1
   1   7  11 182.049 134.850   1
   1   7  12 174.470 185.498   1
   1   7  13 286.208 135.196   1
   1   7  14 386.055 196.854   1
   1   7  15 921.108 265.250   1
  -1   8  16 2166.66 398.853   1
  -1   8  15 726.943 252.009   1
  -1   8  14 1132.43 288.218   1
  -1   8  13 3557.36 455.994   1
  -1   8  12 25.5809 153.737   1
  -1   8  11 1104.67 262.136   1
  -1   8  10 83.1321 123.477   1
   1   8 -10 64.0188 53.2431   5
   1   8  -9 820.366 138.938   5
  -1   8   9 770.130 225.417   1
  -1   8   8 1384.56 229.420   1
  -1  -8   8 1904.96 261.957   4
   1   8  -8 1500.57 176.777   5
  -1   8   7 3061.76 361.285   1
   1   8  -7 2938.95 234.296   5
  -1  -8   7 3062.63 318.614   4
   1   8  -6 4365.51 286.403   5
  -1  -8   6 4693.37 385.607   4
  -1  -8   5 8378.42 376.888   5
   1   8  -5 8508.70 390.989   5
  -1  -8   5 8293.26 294.509   6
  -1  -8   5 8229.75 501.269   4
   1   8  -4 1611.89 166.364   2
  -1  -8   4 1574.74 143.839   6
   1   8  -4 1614.71 182.736   5
  -1  -8   4 1755.83 225.319   4
   1   8  -3 126.701 52.7278   2
  -1  -8   3 89.8953 48.3981   6
   1   8  -3 79.6746 59.4806   5
  -1  -8   3-39.3254 98.6650   4
  -1  -8   2 2747.04 268.859   4
  -1  -8   2 2376.24 202.051   6
   1   8  -2 2672.21 167.258   2
  -1  -8   1 2883.24 277.592   4
   1  -8  -1 2637.50 254.259   4
  -1  -8   0 33168.0 906.297   4
   1  -8   0 31440.2 644.960   2
   1  -8   0 34470.3 940.232   4
   1  -8   1 408.509 83.8521   5
   1  -8   1 266.286 97.3542   4
   1  -8   1 403.035 87.2897   2
  -1  -8  -1 227.780 88.6038   4
   1  -8   2-106.227 98.3373   4
   1  -8   2-8.96388 65.6763   2
  -1  -8  -2 58.6280 68.4514   4
  -1   8  -2 49.1336 43.4366   6
   1  -8   2-5.51830 54.4176   5
  -1   8  -3 632.416 116.853   6
   1  -8   3 642.265 140.767   4
   1  -8   3 702.214 89.7839   5
  -1  -8  -3 421.928 44.2340   2
   1  -8   3 564.153 106.683   6
  -1  -8  -3 848.479 147.636   4
  -1  -8  -4 496.526 63.1863   2
  -1  -8  -4 608.632 127.549   4
   1  -8   4 586.299 76.8775   5
  -1   8  -4 521.310 105.767   6
   1  -8   4 640.737 142.015   4
  -1  -8  -5 10121.3 461.906   4
   1  -8   5 10916.4 573.041   4
  -1   8  -5 9817.61 416.033   6
  -1  -8  -6 7959.15 404.108   4
  -1   8  -6 8404.66 374.428   6
   1  -8   6 8549.08 523.573   4
   1  -8   7 3376.79 335.742   4
   1   8   7 3320.22 406.218   1
  -1   8  -7 3390.39 238.509   6
  -1  -8  -7 3373.53 259.944   4
  -1   8  -8 1250.84 145.911   6
   1  -8   8 1266.64 217.311   4
   1   8   8 1571.93 331.378   1
  -1  -8  -8 1179.90 162.379   4
   1   8   9 3271.97 408.677   1
   1  -8   9 3773.65 361.194   4
  -1  -8  -9 3979.09 275.723   4
   1  -8  10-72.6024 85.4788   4
   1   8  10 55.9904 140.376   1
   1   8  11 269.890 180.492   1
   1   8  12 2429.01 410.823   1
   1   8  13 2307.35 419.470   1
   1   8  14-0.58311 117.496   1
  -1   9  15-59.3977 146.588   1
  -1   9  14 495.243 199.737   1
  -1   9  13 860.556 238.711   1
  -1   9  12 1071.01 242.726   1
  -1   9  11 15893.4 922.271   1
  -1   9  10 290.263 183.646   1
   1   9  -9 7146.61 385.571   5
  -1   9   9 7351.00 608.180   1
   1   9  -8 152.234 69.7359   5
  -1  -9   8 271.128 132.386   4
   1   9  -7 212.502 65.4099   5
  -1  -9   7 406.637 147.224   4
   1   9  -6 26.8677 56.9824   5
  -1  -9   6-161.628 132.707   4
  -1  -9   5 83.5287 105.205   4
  -1  -9   5 12.8790 31.5391   6
   1   9  -5-1.03038 63.3459   5
  -1  -9   4 119.676 101.698   4
   1   9  -4 92.1928 59.2892   5
  -1  -9   4 41.7019 35.5535   6
   1   9  -4 7.63692 61.6480   2
  -1  -9   3 13579.2 493.021   6
  -1  -9   3 14502.6 678.035   4
   1   9  -3 13362.5 444.417   2
   1  -9  -2 13973.6 624.000   4
  -1  -9   2 13646.8 644.921   4
   1  -9  -1 3724.18 331.847   4
   1  -9  -1 3586.53 225.520   2
  -1  -9   1 4065.85 352.158   4
  -1  -9   0 2395.01 259.356   4
   1  -9   0 2386.32 276.406   4
   1  -9   0 2326.55 192.952   2
   1  -9   1-76.2616 67.0994   2
   1  -9   1 18.9702 63.8511   5
  -1  -9  -1 58.5501 71.8654   4
   1  -9   1-61.2610 105.786   4
   1  -9   2 6060.83 304.878   5
   1  -9   2 5601.22 320.791   2
   1  -9   2 6274.39 437.358   4
  -1  -9  -2 6549.19 415.246   4
   1  -9   3 2321.48 177.038   5
  -1  -9  -3 2731.24 265.930   4
   1  -9   3 2681.07 295.616   4
  -1   9  -3 2430.93 231.875   6
   1  -9   4 1255.58 121.932   5
  -1  -9  -4 1026.72 78.7592   2
   1  -9   4 1576.63 243.685   4
  -1  -9  -4 1216.70 172.238   4
  -1   9  -4 1015.97 149.426   6
  -1   9  -5 654.965 115.799   6
  -1  -9  -5 655.225 82.0088   2
   1  -9   5 815.953 187.165   4
  -1  -9  -5 727.304 138.872   4
  -1  -9  -6 9516.36 358.219   2
  -1  -9  -6 10843.0 503.136   4
  -1   9  -6 10411.1 438.000   6
   1  -9   6 11043.8 623.936   4
   1  -9   7 179.771 125.853   4
  -1  -9  -7 80.2107 77.8315   4
  -1   9  -7 151.145 82.7441   6
   1  -9   8 791.366 148.635   4
  -1  -9  -8 602.206 124.461   4
  -1   9  -8 718.367 120.691   6
   1   9   8 628.655 249.387   1
   1   9   9 199.266 182.887   1
   1  -9   9 112.180 77.3259   4
   1   9  10-126.949 157.896   1
   1  -9  10-7.06982 97.7101   4
   1   9  11-10.4265 151.013   1
   1   9  12 284.651 217.419   1
   1   9  13 111.216 178.433   1
   1   9  14 1031.62 300.485   1
  -1  10  15-8.13639 156.426   1
  -1  10  14 640.676 265.429   1
  -1  10  13 1235.89 302.121   1
  -1  10  12 123.913 163.025   1
  -1  10  11-101.941 177.619   1
  -1  10  10 5075.54 524.770   1
  -1  10   9 1014.12 239.408   1
  -1 -10   8 3798.70 412.972   4
  -1  10   8 4101.47 443.260   1
   1  10  -8 3707.85 284.828   5
  -1 -10   7 2145.30 300.229   4
   1  10  -7 2293.97 228.182   5
   1  10  -6 7245.95 400.903   5
  -1 -10   6 7487.48 542.917   4
  -1 -10   5 11781.5 431.322   6
  -1 -10   5 12089.4 681.617   4
   1 -10  -4 10728.5 583.065   4
  -1 -10   4 10352.5 614.810   4
   1  10  -4 10093.9 435.047   2
  -1 -10   4 9743.09 420.399   6
   1 -10  -3-54.3983 93.3717   4
  -1 -10   3-18.7814 70.0827   4
  -1 -10   2 72916.8 1579.39   4
   1 -10  -2 69527.8 1512.51   4
   1 -10  -1 6119.08 457.141   4
  -1 -10   1 5980.13 449.941   4
   1 -10  -1 5406.71 288.583   2
  -1 -10   0 18699.8 774.843   4
   1 -10   0 18769.6 538.367   2
   1 -10   0 18929.8 798.723   4
   1 -10   1 2607.45 293.657   4
   1 -10   1 2507.41 209.341   2
  -1 -10  -1 2929.35 298.585   4
   1 -10   2 688.205 166.946   4
   1 -10   2 525.790 112.952   5
  -1 -10  -2 554.177 137.313   4
   1 -10   2 369.671 97.7907   2
   1 -10   3 3842.54 373.542   4
  -1 -10  -3 3655.94 337.494   4
   1 -10   3 3524.77 234.409   5
   1 -10   4 8417.34 568.455   4
  -1 -10  -4 8860.90 508.863   4
   1 -10   4 8250.20 335.508   5
   1 -10   5 412.348 69.1840   5
  -1  10  -5 536.628 121.330   6
   1 -10   5 564.624 172.698   4
  -1 -10  -5 494.436 147.277   4
  -1  10  -6-53.0353 62.6535   6
  -1 -10  -6 48.1215 85.8463   4
   1 -10   6-88.6495 123.391   4
   1 -10   7 2400.45 323.426   4
  -1  10  -7 2258.00 211.616   6
  -1 -10  -7 2087.33 237.641   4
  -1 -10  -8 353.462 121.007   4
   1 -10   8 320.234 125.081   4
   1 -10   9 1260.24 259.026   4
   1  10   9 1417.20 313.703   1
   1 -10  10-73.6019 81.8211   4
   1  10  10-510.222 255.657   1
   1 -10  11 3093.30 367.338   4
   1  10  11 3094.33 463.055   1
   1  10  12 40.3305 182.767   1
   1  10  13 751.933 244.597   1
  -1  11  14 103.068 173.704   1
  -1  11  13 939.773 297.455   1
  -1  11  12 92.7295 140.172   1
  -1  11  11 767.117 261.195   1
   1 -11 -10 3377.59 355.043   4
  -1  11  10 3088.45 428.841   1
  -1  11   9 520.904 248.545   1
  -1 -11   9 577.431 197.866   4
   1 -11  -9 299.556 128.319   4
   1 -11  -8 10832.0 622.222   4
  -1  11   8 10719.1 747.070   1
  -1 -11   8 10551.3 708.462   4
  -1 -11   7 4283.92 440.447   4
   1 -11  -7 5005.61 435.583   4
   1  11  -7 3998.32 306.403   5
   1 -11  -6 541.612 155.254   4
  -1 -11   6 579.407 180.611   4
  -1 -11   5 190.029 109.808   4
   1 -11  -5 180.540 92.3326   4
   1 -11  -4 16808.7 770.179   4
  -1 -11   4 16205.5 802.487   4
   1 -11  -3 1912.61 272.072   4
  -1 -11   3 1554.30 256.614   4
  -1 -11   2 485.280 136.979   4
   1 -11  -2 222.735 132.536   4
   1 -11  -2 476.074 104.886   2
   1 -11  -1 286.212 133.173   4
   1 -11  -1 401.335 93.6580   2
  -1 -11   1 342.252 134.456   4
  -1 -11   0 1504.32 243.999   4
   1 -11   0 1584.42 162.269   2
   1 -11   0 1475.49 243.712   4
   1 -11   1 4704.37 286.547   2
  -1 -11  -1 5167.07 426.367   4
   1 -11   1 5382.19 445.421   4
   1 -11   2-101.033 130.088   4
  -1 -11  -2 135.641 96.3597   4
   1 -11   3 1632.55 263.663   4
  -1 -11  -3 1501.77 238.379   4
  -1 -11  -4 1141.43 209.336   4
   1 -11   4 1029.45 224.834   4
   1 -11   5 99.3239 97.2623   4
  -1 -11  -5 101.167 83.3798   4
  -1 -11  -6 5004.99 398.979   4
   1 -11   6 5673.24 490.791   4
   1 -11   7 151.685 97.7460   4
  -1 -11  -7-76.6848 76.7207   4
   1  11   8 430.136 224.261   1
  -1 -11  -8 1155.14 191.412   4
   1 -11   8 1048.48 234.429   4
   1 -11   9 1441.28 265.800   4
   1  11   9 966.947 296.917   1
   1 -11  10 2739.49 366.162   4
   1  11  10 2430.33 424.866   1
   1 -11  11 59.2442 100.545   4
   1  11  11 106.295 172.331   1
   1  11  12 178.410 155.746   1
   1  11  13 103.036 166.621   1
  -1  12  13 233.047 188.402   1
  -1  12  12 369.660 202.174   1
  -1  12  11 60.6372 188.251   1
  -1  12  10 394.836 241.307   1
  -1 -12   9 5731.69 541.413   4
   1 -12  -9 5507.89 483.550   4
  -1  12   9 4777.59 572.432   1
   1 -12  -8 1448.65 243.096   4
  -1 -12   8 1508.80 283.651   4
  -1 -12   7 968.657 230.057   4
   1 -12  -7 922.396 209.978   4
  -1 -12   6 2257.01 328.360   4
   1 -12  -6 2191.93 316.575   4
  -1 -12   5 8742.96 643.147   4
   1 -12  -5 9279.05 614.877   4
   1 -12  -4 99.6428 111.327   4
  -1 -12   4-227.213 150.242   4
   1 -12  -3 7905.33 321.586   2
  -1 -12   3 8203.82 586.029   4
   1 -12  -3 8053.06 574.253   4
   1 -12  -2 144.310 92.0062   4
   1 -12  -2 104.757 72.3674   2
  -1 -12   2 132.574 133.868   4
   1 -12  -1 2757.22 340.597   4
   1 -12  -1 2993.88 207.004   2
  -1 -12   1 3265.72 367.505   4
   1 -12   0 2407.73 314.016   4
   1 -12   0 2546.32 209.212   2
  -1 -12   0 2768.64 336.272   4
   1 -12   1 3797.77 398.606   4
  -1 -12  -1 3438.10 369.419   4
   1 -12   2 4522.23 451.172   4
  -1 -12  -2 4188.12 409.312   4
  -1 -12  -3 1745.29 264.964   4
   1 -12   3 1938.98 306.306   4
  -1 -12  -4 907.469 189.505   4
   1 -12   4 681.121 179.857   4
   1 -12   5 1388.37 258.011   4
  -1 -12  -5 1889.46 265.962   4
   1 -12   6 2244.74 343.575   4
  -1 -12  -6 2124.60 268.265   4
   1 -12   7 322.264 126.881   4
  -1 -12  -7 641.170 155.245   4
   1 -12   8 6997.60 595.553   4
   1 -12   9 1936.99 315.643   4
   1  12   9 2035.08 428.735   1
   1 -12  10 3456.02 431.903   4
   1  12  10 3399.54 529.221   1
   1 -12  11 263.746 151.984   4
   1  12  11 787.629 274.546   1
   1  12  12-62.7097 156.872   1
  -1  13  13 760.954 248.674   1
  -1  13  12-42.2560 200.428   1
  -1  13  11 55.9284 191.725   1
  -1  13  10-42.0315 163.093   1
  -1 -13   9 236.471 138.241   4
   1 -13  -9 265.848 123.392   4
  -1  13   9 246.656 195.062   1
   1 -13  -8 1713.87 284.458   4
  -1 -13   8 1432.05 298.722   4
  -1 -13   7 3671.02 448.669   4
   1 -13  -7 3526.78 391.297   4
   1 -13  -6 6243.79 523.089   4
  -1 -13   6 6248.92 571.141   4
   1 -13  -5 1063.74 216.742   4
  -1 -13   5 1263.47 261.638   4
   1 -13  -4 132.005 104.698   4
  -1 -13   4 231.941 158.051   4
  -1 -13   3 2122.70 322.690   4
   1 -13  -3 2184.24 321.111   4
   1 -13  -2 2282.76 323.630   4
  -1 -13   2 2545.11 344.325   4
  -1 -13   1-58.5372 132.683   4
   1 -13  -1-64.4334 97.0439   4
  -1 -13   0 160.905 111.857   4
   1 -13   0 18.2782 90.6981   4
   1 -13   1 15265.6 845.853   4
  -1 -13  -1 16295.9 832.101   4
  -1 -13  -2 88.8443 113.782   4
   1 -13   2 286.303 169.668   4
  -1 -13  -3 1617.64 269.868   4
   1 -13   3 1362.22 264.603   4
   1 -13   4 3510.48 421.859   4
  -1 -13  -4 3462.17 383.419   4
   1 -13   5 311.938 153.995   4
  -1 -13  -5 338.024 140.973   4
   1 -13   6 112.912 148.865   4
  -1 -13  -6-46.8782 83.7827   4
  -1 -13  -7 242.700 112.270   4
   1 -13   7 280.359 165.913   4
   1 -13   8 4969.24 520.250   4
   1 -13   9 278.083 145.829   4
   1  13   9 422.320 245.613   1
   1 -13  10 164.298 140.534   4
   1  13  10 83.8885 199.506   1
   1 -13  11 233.640 158.162   4
   1  13  11 417.842 244.466   1
  -1  14  12-315.942 235.532   1
  -1  14  11-166.562 241.469   1
  -1  14  10 1376.34 350.806   1
   1 -14  -9 1586.21 299.298   4
  -1 -14   9 1309.62 310.968   4
  -1 -14   8 3576.92 472.590   4
   1 -14  -8 1528.48 257.274   4
   1 -14  -7 5629.54 518.781   4
  -1 -14   7 5912.45 591.726   4
  -1 -14   6 2968.34 416.560   4
   1 -14  -6 3199.47 397.142   4
   1 -14  -5 3570.52 420.171   4
  -1 -14   5 3626.35 447.653   4
  -1 -14   4 5760.27 565.361   4
   1 -14  -4 5811.38 531.529   4
   1 -14  -3 1241.59 251.403   4
  -1 -14   3 992.757 236.811   4
  -1 -14   2 747.705 203.396   4
   1 -14  -2 426.843 190.060   4
   1 -14  -1 525.792 186.210   4
  -1 -14   1 667.355 200.364   4
  -1 -14   0 4334.98 475.591   4
   1 -14   0 4014.34 446.717   4
  -1 -14  -1 553.031 178.155   4
   1 -14   1 323.063 158.457   4
  -1 -14  -2 5542.76 519.654   4
   1 -14   2 5141.61 527.040   4
   1 -14   3 21408.2 1072.38   4
  -1 -14  -3 22041.0 1012.49   4
  -1 -14  -4 120.350 101.465   4
   1 -14   4 259.524 114.740   4
  -1 -14  -5 3696.79 413.304   4
   1 -14   5 4197.78 503.838   4
   1 -14   6 2411.20 367.806   4
  -1 -14  -6 2099.25 296.411   4
   1 -14   7 758.635 196.128   4
  -1 -14  -7 844.805 207.746   4
   1 -14   8 216.194 125.421   4
   1  14   9 3108.81 514.784   1
   1 -14   9 2906.85 413.530   4
   1  14  10 1743.78 409.381   1
   1 -14  10 1909.21 348.500   4
   1 -14  11 11.1827 108.835   4
  -1  15  11 183.415 204.104   1
  -1  15  10 761.459 283.750   1
  -1 -15   9 276.013 140.030   4
  -1  15   9-174.772 257.112   1
   1 -15  -8 326.564 176.359   4
  -1 -15   8 477.876 178.282   4
   1 -15  -7-104.716 102.780   4
  -1 -15   7 186.544 121.139   4
   1 -15  -6 2017.60 334.493   4
  -1 -15   6 2187.64 369.602   4
  -1 -15   5 263.295 159.682   4
   1 -15  -5 266.953 159.746   4
  -1 -15   4-31.8118 158.067   4
   1 -15  -4-95.9341 143.546   4
   1 -15  -3 1237.39 276.322   4
  -1 -15   3 1184.94 279.005   4
  -1 -15   2 773.388 240.012   4
   1 -15  -2 565.463 208.069   4
  -1 -15   1 2475.45 383.871   4
   1 -15  -1 2865.60 419.075   4
   1 -15   0 960.528 224.940   4
  -1 -15   0 1351.59 272.648   4
   1 -15   1-45.1309 127.249   4
  -1 -15  -1 25.2414 104.838   4
   1 -15   2 584.807 195.240   4
  -1 -15  -2 463.499 171.798   4
   1 -15   3 1007.89 249.761   4
  -1 -15  -3 966.335 258.321   4
  -1 -15  -4 1059.49 247.054   4
   1 -15   4 1357.87 291.189   4
   1 -15   5 149.992 101.480   4
  -1 -15  -5 929.179 254.237   4
  -1 -15  -6 259.665 113.353   4
   1 -15   6 244.765 154.438   4
   1 -15   7 26.9437 130.810   4
   1 -15   8-35.7752 146.216   4
   1 -15   9-279.451 227.814   4
   1  15   9 42.4227 219.478   1
   1 -15  10 47.0439 137.925   4
  -1  16  10 410.137 270.780   1
  -1  16   9-518.224 264.499   1
   1 -16  -8 3024.22 414.169   4
  -1 -16   8 3268.06 485.705   4
  -1 -16   7 364.053 188.769   4
   1 -16  -7 330.425 188.668   4
   1 -16  -6 451.452 194.585   4
  -1 -16   6 355.895 182.837   4
   1 -16  -5 11.2308 120.317   4
  -1 -16   5 79.4345 124.161   4
  -1 -16   4 52.1119 136.749   4
   1 -16  -4 28.8912 110.201   4
   1 -16  -3 1962.22 349.234   4
  -1 -16   3 2079.24 369.481   4
  -1 -16   2 1324.18 289.925   4
   1 -16  -2 1309.77 286.616   4
  -1 -16   1 1786.81 326.747   4
   1 -16  -1 2093.51 361.558   4
  -1 -16   0 95.5947 113.018   4
   1 -16   0-73.5283 116.637   4
  -1 -16  -1 1549.81 300.102   4
   1 -16   1 1678.41 335.038   4
   1 -16   2 91.8915 120.217   4
  -1 -16  -2 229.863 159.955   4
   1 -16   3 212.364 136.459   4
  -1 -16  -3 277.546 178.712   4
  -1 -16  -4 4888.44 522.292   4
   1 -16   4 5136.76 576.769   4
  -1 -16  -5 678.464 191.661   4
   1 -16   5 1052.32 278.650   4
  -1 -16  -6 208.067 152.353   4
   1 -16   6-36.2442 149.696   4
   1 -16   7 2041.11 371.087   4
   1 -16   8 2314.86 401.231   4
   1 -17  -7-16.1238 142.477   4
   1 -17  -6 62.3005 153.251   4
   1 -17  -5 1151.41 312.135   4
  -1 -17   5 160.665 210.682   4
  -1 -17   4 547.410 247.619   4
   1 -17  -4 308.398 203.547   4
  -1 -17   3 1513.31 316.773   4
   1 -17  -3 1083.79 293.839   4
   1 -17  -2 224.513 176.820   4
  -1 -17   2 229.944 175.989   4
  -1 -17   1 893.999 265.301   4
   1 -17  -1 718.471 244.604   4
   1 -17   0 201.201 186.899   4
  -1 -17   0-169.820 149.359   4
  -1 -17  -1 56.4503 131.940   4
   1 -17   1-26.2014 108.779   4
   1 -17   2 266.346 185.931   4
  -1 -17  -2 195.962 167.229   4
  -1 -17  -3 6892.92 646.199   4
   1 -17   3 6826.58 684.962   4
   1 -17   4-88.4249 130.466   4
  -1 -17  -4 47.3824 162.838   4
  -1 -17  -5 282.396 171.165   4
   1 -17   5 470.316 189.473   4
   1 -18  -6 611.449 244.514   4
   1 -18  -5 1550.66 340.587   4
   1 -18  -4 354.190 150.339   4
   1 -18  -3 325.932 205.021   4
   1 -18  -2 84.8444 113.022   4
   1 -18  -1-218.383 175.588   4
  -1 -18   1 175.518 185.146   4
   1 -18   0 172.186 131.279   4
  -1 -18   0 545.813 236.027   4
  -1 -18  -1 330.102 148.256   4
  -1 -18  -2 293.926 158.782   4
  -1 -18  -3 867.240 272.524   4
  -1 -18  -4 51.1017 96.5369   4
  -1 -18  -5 2022.34 378.640   4
   2   0 -17-359.488 264.214   3
   2   0 -16 3543.76 516.553   3
   2   0 -15 17.5816 171.862   3
   2   0 -14 7651.76 678.919   3
   2   0 -13-199.534 194.684   3
   2   0 -12 65755.0 1738.43   3
  -2   0  11-111.089 138.684   1
   2   0 -11-52.0481 165.931   3
   2   0 -10 1813.58 264.914   3
  -2   0  10 1530.42 246.721   1
  -2   0   9-104.337 103.097   1
   2   0  -9 36.3300 39.7872   6
   2   0  -9-78.9801 129.878   3
   2   0  -8 31110.8 931.066   3
  -2   0   8 31937.8 907.077   1
   2   0  -8 30495.7 665.872   6
   2   0  -7 1.08502 33.4267   6
  -2   0   7-90.6979 74.5201   1
   2   0  -7 8.07600 82.2953   3
   2   0  -6 65058.9 850.967   6
   2   0  -6 65005.2 1147.09   3
   2   0  -6 66055.8 1072.94   1
   2   0  -5 12.0411 51.9969   1
  -2   0   5-1.40964 31.4084   6
   2   0  -5 81.8210 34.3556   6
   2   0  -4 21060.3 432.614   6
  -2   0   4 21148.3 425.307   6
   2   0  -4 20351.7 513.209   3
   2   0  -4 20734.2 472.971   1
   2   0  -3 47.7775 44.6778   6
   2   0  -3 43.6047 41.8427   1
  -2   0   3 39.2477 35.9192   6
   2   0  -1 122.130 55.1882   5
   2   0   0 382102. 1660.78   5
  -2   0   0 379535. 1654.23   5
   2   0   1 104.695 57.3864   1
  -2   0  -1 137.133 50.3410   3
  -2   0  -1 48.6744 47.4410   5
   2   0   1 56.5178 49.7593   5
  -2   0  -2 2147.75 137.769   5
   2   0   2 2000.08 180.824   2
   2   0   2 2142.12 160.054   1
  -2   0  -2 2368.82 145.419   3
  -2   0  -2 1608.44 161.568   1
  -2   0  -3-64.0357 70.7059   2
  -2   0  -3 10.6403 42.9123   5
   2   0   3 83.1189 68.0889   1
  -2   0  -3 11.5800 65.3700   1
   2   0   3 5.08135 71.5377   2
  -2   0  -3 6.68157 55.7869   3
   2   0   4 59013.2 457.644   4
  -2   0  -4 60759.3 1100.11   1
  -2   0  -4 57709.3 929.308   3
   2   0   4 58923.1 1029.30   1
   2   0   4 58360.7 998.990   2
  -2   0  -4 60611.8 1021.57   2
  -2   0  -5 89.5583 100.534   3
   2   0   5-13.1842 82.1911   1
  -2   0  -6 45503.4 1009.94   3
   2   0   6 46156.3 1105.70   1
   2   0   7-61.3709 115.732   1
  -2   0  -7 206.493 107.218   3
  -2   0  -8 261.815 112.658   3
   2   0   8 159.968 106.718   1
  -2   0  -9-37.9854 129.610   3
   2   0   9 8.51613 115.805   1
   2   0  10 406.389 172.474   1
  -2   0 -10 802.352 209.446   3
  -2   0 -11 184.131 163.058   3
   2   0  11 47.7521 123.566   1
  -2   0 -12 23290.0 1089.88   3
   2   0  12 21618.2 1091.66   1
   2   0  13-60.1661 145.580   1
  -2   0 -13-182.992 181.216   3
   2   0  14 640.467 217.756   1
  -2   0 -14 240.846 186.651   3
  -2   0 -15 7.68126 210.549   3
   2   0  15 329.701 200.479   1
  -2   0 -16 1039.52 341.911   3
   2   1 -17 495.658 252.169   3
   2  -1 -17 567.807 262.386   3
   2  -1 -16-365.342 231.668   3
   2   1 -16-119.455 164.416   3
   2   1 -15 295.797 200.432   3
   2  -1 -15 651.275 288.872   3
  -2   1  14 304.314 130.301   1
   2   1 -14 354.414 214.610   3
   2  -1 -14 456.077 226.415   3
  -2   1  13 710.725 224.508   1
   2   1 -13 299.965 157.121   3
   2  -1 -13 176.833 155.273   3
   2   1 -12 436.406 199.270   3
   2  -1 -12 395.660 197.386   3
  -2   1  12-153.398 111.790   1
  -2   1  11 5630.46 472.756   1
   2   1 -11 5759.19 489.013   3
   2   1 -11 5531.73 308.344   6
   2  -1 -11 5888.85 520.032   3
   2   1 -10 8616.95 563.049   3
   2   1 -10 7794.64 352.772   6
  -2   1  10 8948.82 548.596   1
   2  -1 -10 8489.72 567.572   3
  -2   1   9 130.878 96.2678   1
   2   1  -9 3.41415 85.5375   3
   2   1  -9 90.0941 50.7502   6
   2  -1  -8 9048.18 393.916   6
  -2   1   8 9025.19 477.564   1
   2   1  -8 8922.14 326.395   6
   2  -1  -8 9277.44 510.631   3
   2   1  -7 47596.7 689.807   6
   2  -1  -7 48011.1 867.222   6
   2  -1  -7 51755.6 1119.60   3
  -2   1   7 48959.3 1008.16   1
   2   1  -6 80030.0 824.734   6
  -2   1   6 81437.4 1173.78   1
   2  -1  -6 78247.7 1193.94   1
   2  -1  -6 80931.7 1067.46   6
   2  -1  -6 80379.4 1287.18   3
   2   1  -6 73379.7 1196.87   1
  -2  -1   5 15260.5 326.224   6
   2  -1  -5 14319.9 456.490   1
  -2   1   5 13234.5 433.433   1
   2  -1  -5 14728.3 496.524   3
   2  -1  -5 14923.7 430.822   6
   2   1  -5 14778.5 327.290   6
   2   1  -5 14349.3 464.501   1
  -2   1   4 191.410 68.3844   3
  -2   1   4 169.075 50.7850   1
   2  -1  -4 124.025 67.1911   3
   2  -1  -4 145.891 45.3339   6
  -2  -1   4 226.892 40.7471   6
   2  -1  -4 144.040 49.5659   1
  -2   1   4 339.604 68.7878   6
   2  -1  -3 45124.2 557.911   1
  -2   1   3 44929.6 655.703   3
  -2   1   3 45953.9 688.931   6
  -2   1   3 46683.2 542.701   1
  -2  -1   3 45561.5 544.092   6
   2  -1  -3 46512.9 688.017   6
   2  -1  -3 46677.2 698.712   3
  -2   1   2 10704.5 327.235   6
   2  -1  -2 10648.1 328.742   6
   2   1  -2 10510.8 324.369   5
   2  -1  -2 11685.9 292.623   3
  -2   1   2 10480.7 264.480   3
  -2  -1   1 51.6370 50.9334   5
   2   1  -1 103.148 56.7514   5
   2  -1   0 23941.0 290.633   1
   2  -1   0 22556.0 368.680   5
  -2  -1   0 22635.8 449.934   5
   2   1   0 22596.5 455.376   5
  -2   1  -1 8545.95 216.050   5
  -2   1  -1 9222.68 255.445   1
   2   1   1 8665.59 293.441   5
   2  -1   1 8958.24 253.904   1
   2  -1   1 8743.06 216.736   5
  -2  -1  -1 9024.51 290.363   5
  -2  -1  -2 27542.4 537.471   5
  -2   1  -2 28250.6 549.242   1
   2  -1   2 27087.7 533.485   1
   2  -1   2 26426.3 579.354   2
   2   1   2 25355.8 530.688   2
   2   1   2 27192.4 478.591   3
  -2   1  -2 26278.3 389.485   5
   2   1   2 25725.5 580.619   1
  -2   1  -3 29671.6 671.424   1
  -2  -1  -3 30581.4 606.175   5
   2  -1   3 29905.4 645.800   1
  -2  -1  -3 29390.4 629.547   2
   2  -1   3 29672.4 667.763   2
   2   1   3 30076.6 690.312   1
   2   1   3 29861.0 578.861   3
   2   1   3 29525.3 624.483   2
  -2   1  -3 29606.8 680.078   2
  -2  -1  -3 29661.1 623.084   3
  -2   1  -3 29238.8 456.203   5
  -2  -1  -4 325831. 2623.54   1
  -2   1  -4 347010. 2522.31   1
   2   1   4 335776. 2530.55   1
  -2   1  -4 347288. 1756.64   5
  -2  -1  -4 344841. 2351.36   2
   2  -1   4 323844. 2430.32   2
   2   1   4 329564. 2222.64   3
   2  -1   4 335175. 1495.82   4
  -2  -1  -4 325426. 2286.70   3
   2  -1   4 324106. 2429.81   1
   2  -1   5 15225.5 326.577   4
   2  -1   5 14809.1 560.226   1
  -2  -1  -5 13622.5 544.107   3
   2   1   5 15207.6 591.009   1
  -2   1  -5 14875.5 519.863   3
   2  -1   6 10141.8 278.269   4
   2   1   6 9482.64 513.767   1
   2  -1   6 11022.8 524.661   1
  -2  -1  -6 10121.7 489.724   3
  -2   1  -6 9808.19 467.379   3
   2  -1   7 451.513 127.805   1
   2   1   7 599.856 142.569   1
  -2  -1  -7 586.964 149.920   3
  -2   1  -7 530.341 131.531   3
  -2   1  -8 5390.81 406.063   3
   2   1   8 6163.12 461.550   1
  -2  -1  -8 5437.92 421.934   3
   2   1   9 1157.05 219.840   1
  -2  -1  -9 1091.78 239.691   3
   2  -1   9 973.284 205.991   1
  -2   1  -9 793.854 187.269   3
  -2  -1 -10 253.746 162.803   3
   2  -1  10 184.050 164.043   1
   2   1  10 216.971 140.133   1
  -2   1 -10 170.229 126.522   3
  -2  -1 -11 16710.2 885.415   3
   2  -1  11 17230.5 895.113   1
   2   1  11 14771.3 857.635   1
  -2   1 -11 16290.5 837.820   3
  -2   1 -12 993.574 271.912   3
   2  -1  12 851.872 225.778   1
   2   1  12 694.471 251.796   1
  -2  -1 -12 674.247 225.005   3
  -2   1 -13 194.013 144.538   3
   2   1  13 118.770 172.773   1
  -2  -1 -13 327.828 211.133   3
   2  -1  13 349.472 187.713   1
  -2  -1 -14 2276.83 425.546   3
   2   1  14 1727.26 379.279   1
  -2   1 -14 1987.86 396.399   3
   2   1  15 3230.54 490.000   1
  -2  -1 -15 3785.21 539.675   3
  -2   1 -15 3759.44 520.263   3
  -2   1 -16 7282.48 768.519   3
   2   2 -17 4085.14 553.813   3
   2  -2 -17 3998.33 582.672   3
   2   2 -16 121.471 187.207   3
  -2   2  16 115.141 115.690   1
   2  -2 -16 15.0774 209.472   3
  -2   2  15 43.7432 124.270   1
   2   2 -15 337.878 213.527   3
   2  -2 -15 79.4277 195.220   3
   2  -2 -14-567.650 269.126   3
  -2   2  14 36.6802 117.979   1
   2   2 -14-377.716 211.061   3
   2   2 -13 398.962 164.365   3
   2  -2 -13 190.022 197.639   3
  -2   2  13 721.349 182.675   1
   2  -2 -12 4110.63 494.495   3
   2   2 -12 4308.33 443.830   3
  -2   2  12 3688.76 401.977   1
  -2   2  11 5.56572 95.9874   1
   2   2 -11 146.330 57.8367   6
   2   2 -11 112.483 144.603   3
   2  -2 -11 158.295 182.436   3
   2   2 -10 3155.19 193.427   6
  -2   2  10 2541.64 325.101   1
  -2   2   9 6070.36 430.536   1
   2  -2  -9 6741.14 502.844   3
   2   2  -9 6197.37 251.335   6
   2  -2  -8 111.826 111.363   3
   2   2  -8 58.7830 32.8002   6
  -2   2   8 132.543 92.0264   1
   2  -2  -7 96336.5 1326.47   6
   2   2  -7 98035.5 808.555   6
  -2   2   7 95471.7 1432.38   1
   2  -2  -7 101925. 1646.20   3
   2  -2  -6 174033. 1828.26   1
   2   2  -6 182004. 989.548   6
   2  -2  -6 180499. 2035.44   3
   2  -2  -6 179395. 1732.59   6
  -2   2   6 182421. 1776.08   1
   2  -2  -5 137.315 107.626   3
  -2   2   5 267.628 94.3123   3
   2  -2  -5 79.8797 60.4343   1
   2  -2  -5 219.854 66.7204   6
  -2   2   5 452.235 86.9117   1
   2   2  -4 48463.7 805.589   5
  -2   2   4 44512.2 692.337   1
   2  -2  -4 49012.1 826.004   6
  -2  -2   4 49052.0 463.885   6
  -2   2   4 47665.7 810.525   6
  -2   2   4 47256.2 822.038   3
   2  -2  -4 48370.3 744.954   1
   2  -2  -3 59059.3 862.269   6
   2   2  -3 59271.9 843.677   5
  -2   2   3 62023.2 668.031   1
  -2   2   3 59567.8 865.349   6
  -2   2   3 58302.5 830.837   3
   2  -2  -2 555711. 2570.50   6
  -2   2   2 541989. 1564.51   1
  -2   2   2 545205. 2541.78   6
   2   2  -2 556404. 2478.28   5
  -2   2   1 43910.5 713.892   6
   2   2  -1 43264.8 681.804   5
  -2  -2   1 43768.0 677.721   5
  -2  -2   0 999999. 3258.91   5
   2   2   0 996081. 3277.76   5
   2   2   1 65668.2 731.494   2
   2  -2   1 68937.0 524.395   5
   2   2   1 69256.9 902.027   5
   2   2   1 67508.0 680.055   4
  -2  -2  -1 69778.0 886.472   5
  -2   2  -1 67623.0 749.170   1
   2  -2   2 191.111 33.2996   5
  -2   2  -2 174.801 60.1150   1
  -2  -2  -2 74.6246 60.8363   5
  -2   2  -2 137.517 21.8068   5
   2   2   2 98.1026 53.6762   2
   2   2   2 143.388 31.1669   4
   2  -2   2 176.999 67.3384   2
   2  -2   3 894.564 120.551   1
   2   2   3 699.126 106.252   2
   2  -2   3 839.738 125.619   2
   2   2   3 860.647 154.308   1
  -2  -2  -3 948.769 119.649   5
  -2   2  -3 921.010 137.729   2
   2   2   3 761.170 123.886   3
  -2  -2  -3 874.516 101.612   2
  -2   2  -3 945.872 64.7359   5
  -2   2  -3 721.142 112.256   1
  -2   2  -4 53144.8 1007.29   1
   2   2   4 53385.8 935.282   3
   2  -2   4 53640.3 737.106   4
  -2  -2  -4 53740.3 896.920   2
   2   2   4 53434.3 1058.59   1
   2  -2   4 51674.3 987.888   2
   2  -2   4 53449.1 1002.33   1
  -2   2  -4 53739.6 569.573   5
   2   2   5 40499.7 975.386   1
   2  -2   5 38021.4 630.206   4
   2   2   5 38619.9 853.458   3
   2   2   6 16867.3 699.529   1
   2  -2   6 16533.3 422.354   4
  -2  -2  -7 344.932 153.264   3
   2  -2   7 636.544 171.827   1
   2  -2   7 536.055 87.7114   4
   2   2   7 605.949 159.330   1
  -2  -2  -8 414.994 194.476   3
   2   2   8 153.939 118.439   1
   2  -2   8 438.927 167.360   1
  -2   2  -8 39.7007 117.968   3
  -2  -2  -9 8258.24 577.341   3
   2  -2   9 7247.07 544.410   1
   2   2   9 7133.07 529.058   1
  -2   2  -9 7938.01 511.608   3
  -2  -2 -10 12191.6 763.188   3
   2   2  10 12508.5 735.546   1
  -2   2 -10 12450.5 689.797   3
  -2   2 -11 4387.73 426.682   3
  -2  -2 -11 5340.60 543.219   3
   2   2  11 4599.19 491.342   1
  -2  -2 -12 69.5302 175.161   3
   2   2  12 168.230 115.022   1
  -2   2 -12 70.2952 112.066   3
  -2   2 -13 2588.28 413.902   3
   2   2  13 2704.81 398.530   1
  -2   2 -14 268.775 179.570   3
   2   2  14 227.835 149.831   1
  -2   2 -15 981.729 282.116   3
   2   2  15 606.064 235.055   1
  -2   2 -16 322.844 270.908   3
   2   3 -17 682.019 232.592   3
  -2   3  17 896.575 242.820   1
   2   3 -16 723.789 255.192   3
  -2   3  16 353.959 189.212   1
   2   3 -15 2224.75 399.711   3
  -2   3  15 1411.20 337.013   1
   2  -3 -14 674.768 284.612   3
  -2   3  14 414.617 157.434   1
   2   3 -14 474.628 188.800   3
   2  -3 -13 1323.45 319.142   3
  -2   3  13 1251.96 277.280   1
   2   3 -13 1353.38 294.205   3
   2  -3 -12 497.443 282.488   3
  -2   3  12 219.213 91.1725   1
   2  -3 -11 2821.64 412.171   3
  -2   3  11 2463.13 321.102   1
   2   3 -10 2673.31 147.450   6
   2  -3 -10 2976.63 393.208   3
  -2   3  10 3228.93 329.806   1
   2   3  -9 3824.00 157.411   6
   2  -3  -9 4569.23 407.243   3
  -2   3   9 4148.16 353.677   1
   2  -3  -8 1643.48 258.464   3
  -2   3   8 1506.04 209.184   1
   2   3  -8 1290.68 78.0493   6
  -2   3   7 14804.6 580.344   1
  -2   3   6 175.339 71.4691   1
  -2   3   5 3345.55 253.032   3
   2  -3  -5 3617.15 250.435   6
   2   3  -5 3466.02 242.356   4
  -2   3   5 3382.21 232.786   1
   2   3  -5 3648.51 234.129   5
  -2   3   4 4024.75 262.481   3
   2   3  -4 3751.86 248.441   4
   2  -3  -4 3638.86 238.147   6
   2   3  -4 3738.75 232.989   5
  -2   3   4 3506.81 247.478   6
  -2   3   4 3653.91 212.107   1
   2  -3  -3 14140.2 462.346   6
   2   3  -3 13975.2 453.654   4
  -2   3   3 13942.8 456.396   6
   2   3  -3 13787.9 422.658   5
  -2  -3   3 14597.6 430.461   5
  -2  -3   2 39710.5 700.719   5
   2   3  -2 39517.2 713.477   4
   2  -3  -2 37434.0 723.775   6
  -2   3   2 37216.0 728.130   6
   2   3  -2 38812.6 704.376   5
   2  -3  -1 567275. 2752.91   6
   2   3  -1 582666. 2601.40   4
  -2  -3   1 587987. 2687.56   5
   2   3  -1 579085. 2697.25   5
   2   3   0 551626. 2364.26   4
   2   3   0 541111. 2658.74   5
   2   3   1 120679. 1315.11   5
  -2  -3  -1 120053. 1294.31   5
   2   3   1 120667. 1020.72   4
  -2   3  -1 115852. 1248.19   6
   2   3   1 119649. 877.793   2
  -2   3  -2 6332.48 287.756   1
   2  -3   2 5962.19 305.969   2
   2   3   2 6029.49 210.909   4
   2   3   2 6125.64 229.566   2
  -2  -3  -2 6287.50 313.342   5
  -2   3  -3 15665.5 540.372   2
  -2  -3  -3 16764.7 530.238   5
  -2  -3  -3 15610.4 420.100   2
   2   3   3 15139.7 290.737   4
   2  -3   3 14528.1 510.914   2
  -2   3  -3 14737.5 496.425   1
   2  -3   3 15196.4 443.996   4
  -2   3  -4 3002.45 251.684   1
   2  -3   4 3162.55 206.749   4
  -2  -3  -4 3132.59 215.141   2
   2   3   4 3243.65 248.663   3
   2   3   4 3192.24 282.138   1
   2  -3   4 3221.14 263.976   2
   2   3   5 98684.4 1616.15   1
   2  -3   5 92641.9 1134.40   4
  -2  -3  -5 92179.6 1270.76   2
  -2   3  -5 92851.2 717.087   5
   2   3   6 6257.02 432.729   1
   2  -3   6 6418.60 305.860   4
   2   3   7 891.775 188.417   1
   2  -3   7 814.161 114.549   4
   2   3   8 5028.81 422.701   1
   2  -3   8 4983.89 283.126   4
   2   3   9 11871.9 677.885   1
   2   3  10 716.601 182.516   1
  -2   3 -10 257.487 143.017   3
  -2   3 -11 1082.20 244.940   3
   2   3  11 921.946 220.056   1
  -2   3 -12 891.907 214.254   3
   2   3  12 866.528 219.647   1
   2   3  13 7034.02 635.554   1
  -2   3 -13 6105.25 577.764   3
  -2   3 -14-86.2235 172.740   3
   2   3  14 205.974 172.850   1
   2   3  15 416.833 214.708   1
  -2   3 -15 706.381 281.405   3
  -2   3 -16 166.515 206.628   3
  -2   4  17-141.458 144.170   1
   2   4 -17-36.5632 206.998   3
   2   4 -16 2613.61 437.085   3
  -2   4  16 2307.52 425.393   1
  -2   4  15 1457.51 354.235   1
   2   4 -15 2157.39 379.154   3
  -2   4  14 6407.22 582.394   1
   2   4 -14 6708.68 624.323   3
  -2   4  13 1619.59 286.163   1
  -2   4  12 10179.6 678.265   1
  -2   4  11 8945.38 590.001   1
  -2   4  10 4327.89 391.444   1
  -2   4   9 2370.29 276.779   1
   2   4  -8 11044.4 475.164   5
  -2   4   8 10763.7 541.887   1
  -2   4   7 5054.64 341.447   1
   2   4  -7 4475.69 293.130   5
   2   4  -6 3287.42 244.680   5
  -2   4   6 3054.17 255.383   1
   2   4  -5 221.744 73.5978   5
  -2   4   5-44.9555 68.6121   1
   2  -4  -4 1010.82 150.686   6
  -2   4   4 864.075 138.769   6
  -2  -4   4 1121.70 126.167   5
  -2   4   4 813.411 126.721   1
   2   4  -4 1051.31 125.756   5
   2   4  -3 21917.3 604.376   4
   2   4  -3 22504.7 566.240   5
   2  -4  -3 22037.9 620.736   6
  -2   4   3 21625.6 617.188   6
  -2  -4   3 22334.3 564.321   5
   2  -4  -2 171392. 1673.67   6
   2   4  -2 174734. 1627.67   4
  -2   4   2 168065. 1662.87   6
   2   4  -2 169366. 1570.39   5
  -2  -4   2 174981. 1550.37   5
   2  -4  -1 161274. 1591.52   6
  -2  -4   1 164269. 1525.60   5
   2   4  -1 165935. 1513.97   4
  -2  -4   1 158532. 1494.55   4
  -2   4   1 157203. 1585.18   6
   2   4  -1 162991. 1549.71   5
  -2  -4   0 12155.4 392.016   4
  -2   4   0 12542.5 430.402   6
   2   4   0 12569.0 436.120   5
   2   4   0 12395.0 396.364   4
  -2  -4   0 12736.5 441.240   5
   2  -4   0 12847.7 436.514   6
  -2  -4  -1 14303.4 480.529   5
   2   4   1 14355.8 398.294   4
   2   4   1 13870.8 264.189   2
  -2   4  -1 13491.9 448.020   6
  -2  -4  -1 13223.2 385.780   4
  -2  -4  -2 24233.8 649.093   5
   2  -4   2 21469.5 602.053   2
   2   4   2 22596.6 470.194   4
  -2   4  -2 21951.7 580.288   6
  -2  -4  -2 22347.2 467.245   4
  -2   4  -3 332.612 99.4252   1
   2  -4   3 345.408 84.5224   4
   2  -4   3 386.610 114.973   2
  -2  -4  -3 393.669 73.0657   2
  -2  -4  -3 403.992 61.8704   4
  -2  -4  -4 2034.06 166.582   2
   2  -4   4 1998.28 180.139   4
  -2  -4  -4 1904.99 117.051   4
   2  -4   4 2022.44 215.063   2
  -2  -4  -5 5073.32 283.455   2
   2  -4   5 4830.57 288.414   4
  -2  -4  -5 4628.95 162.377   4
   2   4   5 4786.28 393.086   1
   2  -4   6 2627.80 216.874   4
   2   4   6 2198.83 262.972   1
  -2   4  -6 2410.03 107.964   5
   2  -4   7 336.460 95.1115   4
   2   4   7 358.080 157.375   1
   2   4   8 11764.6 679.781   1
   2  -4   8 11206.4 466.988   4
   2   4   9 1314.97 233.656   1
   2   4  10 18243.1 919.114   1
   2   4  11 25732.8 1139.76   1
  -2   4 -12 4087.74 466.980   3
   2   4  12 4264.35 483.716   1
   2   4  13 255.030 165.149   1
  -2   4 -13 81.0493 116.816   3
  -2   4 -14 271.273 182.495   3
   2   4  14 550.251 211.076   1
  -2   4 -15 253.479 156.060   3
   2   4  15 219.783 121.745   1
  -2   4 -16-217.935 243.773   3
  -2   5  17 246.800 191.913   1
   2   5 -17 222.090 234.349   3
  -2   5  16 163.220 151.509   1
   2   5 -16 382.668 242.927   3
   2   5 -15 310.381 217.479   3
  -2   5  15 505.995 223.108   1
  -2   5  14-97.5940 137.407   1
   2   5 -14 159.308 96.4710   5
  -2   5  13 573.899 183.905   1
   2   5 -13 687.410 166.147   5
   2   5 -12 6188.57 428.374   5
  -2   5  12 7218.51 563.804   1
   2   5 -11 9053.13 500.260   5
  -2   5  11 10211.9 645.612   1
   2   5 -10 150.182 81.6391   5
  -2   5  10 51.2262 120.341   1
   2   5  -9 167.815 88.2427   5
  -2   5   9 173.384 92.8828   1
  -2   5   8 62.0655 103.307   1
   2   5  -8 172.175 87.2469   5
   2   5  -7 254.901 87.6689   5
  -2   5   7 201.246 106.400   1
   2   5  -6 220.993 76.9851   5
  -2   5   6 67.4613 93.9376   1
   2   5  -5 14217.9 496.145   5
  -2   5   5 13356.7 531.074   1
   2   5  -4 73.0873 58.3472   5
  -2  -5   4 6.39406 52.3023   5
   2   5  -3 36312.2 772.451   5
  -2  -5   3 33798.5 820.985   4
  -2  -5   3 36078.4 754.649   5
  -2   5   3 34554.4 836.084   6
   2   5  -2-116.363 80.6818   5
  -2   5   2 50.2515 58.8614   6
  -2  -5   2-17.5724 54.1353   5
   2  -5  -2-71.2009 67.1944   6
   2   5  -2-43.7481 56.7640   4
  -2  -5   2 134.451 76.0447   4
   2   5  -1 78453.2 1136.31   4
  -2   5   1 74330.1 1164.20   6
   2  -5  -1 79685.3 1182.89   6
  -2  -5   1 75126.2 1114.27   4
  -2  -5   1 78909.9 1137.43   5
   2   5  -1 77645.3 1143.61   5
   2   5   0 79817.1 1200.75   5
   2   5   0 81663.8 1109.06   4
  -2  -5   0 78669.7 1095.17   4
  -2  -5   0 81864.4 1193.11   5
  -2   5   0 78267.5 1166.46   6
   2  -5   0 81552.1 1191.41   6
   2   5   1 774.515 109.139   4
   2  -5   1 685.895 120.515   2
  -2  -5  -1 839.864 114.122   4
  -2   5  -1 769.186 121.037   6
   2  -5   2 8717.65 170.615   5
  -2   5  -2 8553.92 381.965   6
   2  -5   2 8596.15 398.002   2
  -2  -5  -2 8697.23 335.933   4
   2   5   2 8680.80 340.580   4
  -2  -5  -3 331.507 72.4084   4
   2  -5   3 246.810 89.8325   2
  -2   5  -3 313.362 87.7718   6
   2  -5   3 315.132 97.9904   4
  -2  -5  -3 321.256 65.6707   2
  -2   5  -4 40.5182 48.9811   6
   2  -5   4 35.1368 74.8603   4
  -2  -5  -4 1.16164 52.9337   2
  -2  -5  -4 2.47578 36.3693   4
   2  -5   4 163.911 82.9928   2
  -2  -5  -5 12489.4 439.531   2
   2  -5   5 13028.2 512.591   4
  -2  -5  -5 12975.1 343.776   4
   2   5   5 12490.7 643.313   1
   2  -5   6 2371.76 222.982   4
  -2  -5  -6 2330.00 136.173   4
   2   5   6 2812.39 332.748   1
  -2  -5  -7 19225.5 336.601   4
   2  -5   7 22122.0 693.239   4
   2   5   7 21210.2 905.961   1
   2  -5   8 15.6410 55.4829   4
  -2   5  -8 27.0718 16.9471   5
   2   5   8 114.029 117.076   1
   2   5   9 1031.79 227.311   1
   2  -5   9 1331.66 186.142   4
   2   5  10 4180.21 434.909   1
   2   5  11 294.920 109.648   1
   2   5  12 2513.90 390.999   1
   2   5  13-95.0068 129.653   1
  -2   5 -13-114.156 131.988   3
   2   5  14-74.6062 136.179   1
  -2   5 -14-119.566 162.552   3
   2   5  15 1576.31 367.149   1
  -2   5 -15 1018.58 275.551   3
  -2   5 -16-246.815 251.429   3
  -2   6  17-0.71880 172.654   1
  -2   6  16 375.033 219.485   1
   2   6 -16 422.937 235.424   3
  -2   6  15-52.1774 113.904   1
  -2   6  14 1132.34 267.448   1
  -2   6  13 914.569 222.201   1
   2   6 -13 1227.57 192.708   5
  -2   6  12 3217.53 390.782   1
   2   6 -12 3258.92 315.404   5
  -2   6  11 4034.86 415.747   1
   2   6 -11 3320.44 303.249   5
   2   6 -10 40.6022 74.2465   5
  -2   6  10 102.428 119.377   1
  -2   6   9 6765.01 490.769   1
   2   6  -9 6076.43 375.106   5
  -2   6   8 7922.70 493.590   1
   2   6  -8 7266.54 396.677   5
  -2   6   7 692.048 154.048   1
   2   6  -7 732.203 135.548   5
   2   6  -6 4231.72 289.862   5
  -2   6   6 4824.69 355.916   1
  -2  -6   5 2191.80 102.539   6
   2   6  -5 2295.98 210.888   5
  -2  -6   4 9987.04 498.268   4
   2   6  -4 9665.32 426.914   5
   2   6  -3 661.426 124.273   5
  -2  -6   3 625.523 128.058   4
  -2   6   3 694.488 145.256   6
  -2   6   2 5381.65 340.133   6
  -2  -6   2 5184.51 336.472   4
   2   6  -2 5676.92 327.566   5
  -2  -6   1 14416.6 524.394   4
   2   6  -1 14086.9 517.244   5
  -2   6   1 14198.2 545.580   6
  -2   6   0 67945.8 1148.80   6
   2   6   0 71087.6 1124.13   4
  -2  -6   0 68099.8 1118.19   4
   2  -6   1 588.978 108.422   6
  -2  -6  -1 560.979 107.784   4
   2  -6   1 364.734 122.588   2
   2   6   1 505.927 107.989   4
  -2   6  -1 610.100 109.962   6
   2  -6   2 49515.8 525.167   5
   2  -6   2 50974.8 1058.10   4
   2  -6   2 48122.8 956.021   2
   2   6   2 47623.3 877.169   4
  -2  -6  -2 48377.0 869.743   4
  -2   6  -2 47709.9 949.012   6
  -2   6  -3 16.9028 43.2245   6
   2  -6   3 142.075 72.7015   4
  -2  -6  -3 52.8749 43.1027   4
   2  -6   4 1090.83 172.118   4
  -2  -6  -4 1028.29 121.311   4
  -2   6  -4 1004.09 146.552   6
   2  -6   4 992.121 162.890   2
  -2  -6  -4 933.618 110.683   2
   2  -6   5 4183.95 306.472   4
  -2  -6  -5 4034.53 248.908   2
  -2  -6  -5 4325.57 233.331   4
  -2   6  -5 4355.19 289.608   6
  -2  -6  -6 462.281 102.951   2
  -2  -6  -6 410.681 77.2151   4
  -2   6  -6 441.850 98.9396   6
   2   6   6 186.782 160.576   1
   2  -6   6 494.545 121.131   4
   2   6   7 5027.26 460.722   1
   2  -6   7 5201.89 360.836   4
  -2  -6  -7 4971.20 219.071   4
   2  -6   8 2278.85 248.322   4
  -2  -6  -8 1917.83 121.996   4
   2   6   8 1857.85 291.572   1
   2   6   9 2707.96 358.316   1
   2  -6   9 2690.94 271.215   4
   2   6  10 5740.26 538.707   1
   2  -6  10 6227.77 426.750   4
   2   6  11-105.566 168.626   1
   2   6  12-93.9249 171.247   1
   2   6  13-230.325 220.599   1
   2   6  14-98.2364 189.508   1
  -2   6 -14 49.0022 140.821   3
  -2   6 -15 1123.13 301.568   3
  -2   7  17 432.548 233.155   1
  -2   7  16 216.035 153.277   1
  -2   7  15-25.4770 125.568   1
  -2   7  14 553.473 181.630   1
  -2   7  13 12.6573 111.851   1
  -2   7  12 24104.7 1082.00   1
   2   7 -12 22927.4 812.274   5
  -2   7  11 18195.5 883.280   1
   2   7 -11 17227.6 687.303   5
   2   7 -10 1079.71 171.311   5
  -2   7  10 1348.05 264.980   1
   2   7  -9 4157.08 325.446   5
  -2   7   9 4569.14 407.213   1
  -2   7   8 23325.6 894.237   1
   2   7  -8 21827.6 703.647   5
   2   7  -7 493.866 110.078   5
  -2   7   7 466.452 162.879   1
   2   7  -6-43.9814 62.8921   5
  -2  -7   5 15897.9 342.901   6
  -2  -7   5 16674.5 684.602   4
   2   7  -5 15243.2 552.064   5
  -2  -7   4 18540.3 439.895   6
  -2  -7   4 19192.7 707.712   4
   2   7  -4 17662.0 591.373   5
  -2  -7   3 25937.3 811.159   4
   2   7  -3 23476.0 696.015   5
  -2  -7   2 1709.93 210.518   4
   2   7  -2 1552.68 194.741   5
  -2   7   2 1698.34 206.904   6
   2   7  -1 81215.5 1343.82   5
  -2  -7   1 86787.6 1394.16   4
  -2   7   1 88045.1 1422.15   6
   2   7  -1 82297.7 554.141   2
  -2  -7   0 13878.7 548.627   4
  -2   7   0 14070.1 561.850   6
   2  -7   1 40218.9 874.483   2
  -2   7  -1 40338.9 921.915   6
  -2  -7  -1 40665.8 902.081   4
   2  -7   2 12875.7 516.780   2
  -2  -7  -2 13002.3 495.939   4
   2  -7   2 13994.3 586.219   4
  -2   7  -2 13377.6 525.644   6
   2  -7   2 13585.7 324.916   5
  -2   7  -3 28901.4 766.158   6
   2  -7   3 29023.3 361.463   5
   2  -7   3 30601.9 890.019   4
   2  -7   3 30381.0 821.768   2
  -2  -7  -3 30221.4 744.746   4
  -2  -7  -4 352.421 71.7767   2
   2  -7   4 520.522 136.036   2
   2  -7   4 307.794 106.157   4
  -2   7  -4 374.065 88.4400   6
  -2  -7  -4 367.372 94.3029   4
   2  -7   5 375.353 123.623   4
  -2  -7  -5 344.274 84.3746   2
  -2  -7  -5 410.370 85.7669   4
  -2   7  -5 389.640 96.4056   6
  -2  -7  -6 171.875 60.2631   4
  -2  -7  -6 115.563 66.6271   2
  -2   7  -6 157.009 67.0816   6
   2  -7   6 276.762 124.141   4
  -2  -7  -7 8743.33 338.866   4
  -2   7  -7 8314.30 420.118   6
   2  -7   7 9680.24 534.499   4
   2   7   7 7946.86 631.933   1
  -2   7  -8 1136.03 171.488   6
   2   7   8 1149.17 272.607   1
  -2  -7  -8 1148.68 118.089   4
   2  -7   8 1105.04 194.978   4
   2  -7   9 2132.84 258.389   4
  -2   7  -9 2476.82 236.213   6
   2   7   9 1836.85 306.222   1
   2   7  10 2077.11 341.309   1
   2  -7  10 1902.68 254.115   4
   2   7  11 3180.98 434.395   1
   2   7  12 23.4551 121.958   1
   2   7  13 245.196 158.566   1
   2   7  14 427.986 209.365   1
  -2   7 -15 101.765 154.871   3
  -2   8  16 372.111 181.097   1
  -2   8  15 1671.78 318.003   1
  -2   8  14 121.823 116.735   1
  -2   8  13-239.919 150.736   1
  -2   8  12 238.615 189.606   1
  -2   8  11 2159.98 326.349   1
   2   8 -11 2097.68 241.157   5
  -2   8  10 7854.83 586.191   1
   2   8 -10 7383.25 441.143   5
  -2   8   9 5555.09 463.011   1
   2   8  -9 5077.63 352.643   5
   2   8  -8-10.2729 83.6463   5
  -2   8   8 256.331 150.585   1
  -2   8   7 5108.45 422.816   1
   2   8  -7 4749.14 329.239   5
   2   8  -6 134.954 75.2889   5
  -2  -8   6 206.576 116.023   4
  -2  -8   6 64.9375 21.2904   6
  -2  -8   5 10319.9 323.620   6
   2   8  -5 10498.2 488.790   5
  -2  -8   5 12210.1 615.467   4
  -2  -8   4 7307.24 466.469   4
   2   8  -4 7309.95 332.470   2
  -2  -8   4 7334.32 306.899   6
   2   8  -4 6890.04 389.565   5
  -2  -8   3 241.762 105.386   4
   2   8  -3 223.931 100.921   5
   2   8  -3 112.730 43.0221   2
   2   8  -2 1179.81 164.177   5
   2   8  -2 1394.69 103.554   2
  -2  -8   2 1310.20 193.832   4
  -2  -8   1 12097.7 565.364   4
  -2   8   1 12449.7 570.942   6
  -2   8   0 2371.95 242.575   6
   2  -8   0 2074.24 203.670   2
  -2  -8   0 2407.06 248.599   4
   2  -8   1 28287.4 890.682   4
  -2  -8  -1 28457.9 810.008   4
   2  -8   1 26807.5 725.445   2
  -2   8  -1 28132.5 825.206   6
   2  -8   2 2176.94 214.116   2
   2  -8   2 2322.50 267.953   4
  -2  -8  -2 2335.35 229.849   4
  -2   8  -2 2334.16 228.546   6
   2  -8   2 2174.44 150.722   5
   2  -8   3 17455.0 710.935   4
  -2  -8  -3 18591.1 631.880   4
   2  -8   3 16345.5 622.819   2
  -2   8  -3 17545.0 629.512   6
   2  -8   3 17237.0 348.048   5
  -2   8  -4 10494.7 483.095   6
  -2  -8  -4 9508.86 446.761   4
   2  -8   4 10544.1 522.500   2
   2  -8   4 10671.2 567.678   4
  -2  -8  -5 18914.0 467.911   2
   2  -8   5 20300.7 786.069   4
  -2  -8  -5 19553.5 621.675   4
  -2   8  -5 19928.1 661.210   6
  -2  -8  -6 274.702 79.0253   2
  -2   8  -6 488.136 112.270   6
   2  -8   6 468.829 139.009   4
  -2  -8  -6 444.510 96.8439   4
   2  -8   7 4625.56 395.717   4
  -2   8  -7 4794.12 325.601   6
   2   8   7 4033.63 478.582   1
  -2  -8  -7 4527.88 281.319   4
   2  -8   8 9792.53 579.511   4
  -2   8  -8 10178.3 480.219   6
   2   8   8 7895.81 679.170   1
   2   8   9-5.75173 173.691   1
   2  -8   9-38.6522 102.244   4
   2   8  10 1484.64 329.097   1
   2  -8  10 1232.15 209.389   4
   2   8  11 463.980 178.340   1
   2  -8  11 402.906 148.686   4
   2   8  12 2396.83 396.434   1
   2   8  13-58.1145 189.492   1
   2   8  14 363.067 205.414   1
  -2   9  16 550.234 224.378   1
  -2   9  15 2266.75 395.460   1
  -2   9  14 393.100 222.294   1
  -2   9  13 15.6135 175.496   1
  -2   9  12 6594.19 592.805   1
   2   9 -11 8148.79 473.622   5
  -2   9  11 9081.70 660.282   1
   2   9 -10 123.331 82.8238   5
  -2   9  10 138.231 112.118   1
   2   9  -9 3810.09 315.912   5
  -2   9   9 3795.14 436.121   1
   2   9  -8 403.766 103.270   5
  -2   9   8 281.645 146.813   1
   2   9  -7 5374.31 363.818   5
   2   9  -6-43.3651 79.8517   5
  -2  -9   6 7.39583 30.4533   6
   2   9  -5 10991.8 519.160   5
  -2  -9   5 11954.4 645.510   4
  -2  -9   5 11253.1 380.662   6
  -2  -9   4 14850.7 483.023   6
   2   9  -4 14579.9 467.882   2
  -2  -9   4 15841.9 714.688   4
   2   9  -4 14950.0 609.161   5
  -2  -9   3 17823.3 745.348   4
   2   9  -3 18117.0 456.844   2
   2   9  -3 16761.8 649.790   5
  -2  -9   3 17140.5 563.226   6
  -2  -9   2 40.9658 85.9410   4
   2   9  -2 42.1293 36.4572   2
  -2  -9   1 3367.66 322.438   4
  -2   9   1 3065.17 303.138   6
   2  -9   0 2695.93 231.820   2
   2  -9   0 2609.41 296.842   4
  -2  -9   0 3029.96 287.923   4
  -2   9   0 2936.24 287.166   6
   2  -9   1 8167.99 416.836   2
   2  -9   1 8309.46 525.347   4
  -2   9  -1 8421.74 472.410   6
   2  -9   1 7970.51 355.237   5
  -2  -9  -1 8154.10 472.489   4
   2  -9   2 35669.0 1069.31   4
   2  -9   2 36276.6 906.228   2
  -2  -9  -2 35154.9 962.770   4
   2  -9   2 35573.1 672.836   5
  -2   9  -2 35493.6 960.749   6
  -2   9  -3 746.900 146.418   6
   2  -9   3 737.831 85.5885   5
  -2  -9  -3 892.837 167.382   4
   2  -9   3 653.419 162.613   4
   2  -9   3 591.488 127.474   2
  -2   9  -4 6842.88 413.597   6
   2  -9   4 7025.36 487.223   4
  -2  -9  -4 7026.82 415.326   4
   2  -9   4 6802.84 431.884   2
   2  -9   4 6487.39 195.810   5
  -2   9  -5-1.02993 77.3795   6
  -2  -9  -5 163.408 90.0090   4
   2  -9   5 35.1830 88.3720   4
  -2  -9  -6 15.7365 70.5281   4
   2  -9   6 33.8776 82.0511   4
  -2   9  -6-38.8004 92.6142   6
  -2  -9  -7 1419.53 177.185   4
   2  -9   7 1495.65 227.890   4
  -2   9  -7 1443.89 183.906   6
  -2   9  -8 1505.09 191.670   6
   2  -9   8 1695.29 260.994   4
   2   9   8 1255.38 320.744   1
   2  -9   9 941.914 199.757   4
   2   9   9 1020.94 304.258   1
   2  -9  10 4961.73 447.044   4
   2   9  10 4896.68 552.838   1
   2  -9  11-80.6611 97.9213   4
   2   9  11-35.5377 232.462   1
   2   9  12 170.317 199.863   1
   2   9  13-71.3373 173.946   1
  -2  10  15 393.532 233.060   1
  -2  10  14 130.583 171.515   1
  -2  10  13-274.489 174.799   1
  -2  10  12 2734.92 405.102   1
  -2  10  11 188.829 143.530   1
   2  10 -10 195.761 97.1064   5
  -2  10  10 199.525 169.015   1
  -2  10   9 2366.59 365.996   1
   2  10  -9 2342.51 258.601   5
   2  10  -8 465.114 126.549   5
  -2  10   8 523.476 223.748   1
   2  10  -7 7162.01 439.993   5
  -2 -10   7 7733.58 578.313   4
   2  10  -6 141.469 75.3018   5
  -2 -10   6 181.670 115.340   4
  -2 -10   6 219.543 56.9500   6
   2  10  -5 7631.87 462.089   5
  -2 -10   5 7830.05 343.994   6
  -2 -10   5 7926.73 558.739   4
  -2 -10   4 338.216 87.0714   6
   2  10  -4 200.223 90.3796   5
   2  10  -4 283.410 97.3258   2
  -2 -10   4 192.241 113.660   4
   2  10  -3 13727.6 402.107   2
  -2 -10   3 13690.2 686.773   4
  -2 -10   2 1332.35 221.463   4
   2 -10  -1 222.740 105.816   2
   2 -10  -1 317.028 142.655   4
  -2 -10   1 580.513 153.839   4
   2 -10   0 2238.81 225.613   2
   2 -10   0 2464.31 295.993   4
  -2 -10   0 2273.44 263.023   4
  -2  10  -1 1739.52 226.811   6
   2 -10   1 1858.13 209.822   2
  -2 -10  -1 1907.41 241.436   4
   2 -10   1 1852.19 183.665   5
   2 -10   1 2049.63 278.450   4
   2 -10   2 339.809 159.440   4
   2 -10   2 345.407 120.072   2
  -2 -10  -2 18.0666 94.2643   4
   2 -10   2 147.939 63.3393   5
  -2  10  -2 86.7794 63.2044   6
   2 -10   3 188.385 49.8179   5
   2 -10   3 178.349 128.437   2
  -2 -10  -3 404.202 148.312   4
  -2  10  -3 232.508 100.359   6
   2 -10   3 332.324 140.463   4
  -2 -10  -4 173.352 90.6972   4
   2 -10   4 263.235 132.421   4
   2 -10   4 275.866 49.8082   5
  -2  10  -4 304.505 97.4982   6
  -2 -10  -5 18099.2 703.558   4
  -2  10  -5 17421.6 675.429   6
   2 -10   5 17284.3 818.047   4
  -2  10  -6 6880.49 418.352   6
   2 -10   6 6788.65 511.233   4
  -2 -10  -6 6769.22 415.273   4
   2 -10   7 1403.19 251.351   4
  -2 -10  -7 1320.48 183.293   4
  -2  10  -7 1345.20 186.114   6
   2 -10   8 1071.37 221.219   4
   2  10   8 1195.00 311.757   1
   2 -10   9 6233.32 518.812   4
   2  10   9 6361.05 653.011   1
   2  10  10 395.219 175.502   1
   2 -10  10 844.331 199.052   4
   2 -10  11-83.5241 119.440   4
   2  10  11-15.7964 164.924   1
   2  10  12 46.5776 140.928   1
   2  10  13 1537.01 389.544   1
  -2  11  15 1004.09 290.264   1
  -2  11  14 660.341 259.370   1
  -2  11  13 1674.66 368.933   1
  -2  11  12 843.621 262.875   1
  -2  11  11-138.901 128.565   1
  -2  11  10 13.1496 149.649   1
   2  11  -9 1602.21 209.875   5
  -2  11   9 1384.67 293.911   1
  -2  11   8 3125.86 427.514   1
   2  11  -8 3414.44 319.710   5
   2  11  -7 1904.71 236.746   5
  -2 -11   7 2818.65 377.751   4
  -2 -11   6 4438.35 449.818   4
   2  11  -6 3800.72 351.795   5
  -2 -11   5 1085.63 229.683   4
   2  11  -5 854.677 179.176   5
   2  11  -4 204.409 92.9408   2
  -2 -11   4 244.632 134.376   4
   2 -11  -3 15959.0 779.731   4
  -2 -11   3 15865.1 790.833   4
   2 -11  -2 848.758 199.582   4
  -2 -11   2 888.409 205.894   4
   2 -11  -1 6521.21 363.197   2
   2 -11  -1 7162.37 529.655   4
  -2 -11   1 6419.74 486.720   4
  -2 -11   0 138.025 107.617   4
   2 -11   0 155.075 86.9602   2
   2 -11   0 70.9839 88.7469   4
   2 -11   1 3364.85 356.777   4
   2 -11   1 3391.68 287.977   2
  -2 -11  -1 3373.39 344.400   4
  -2  11  -2 34141.5 1048.80   6
   2 -11   2 34904.0 1177.21   4
  -2 -11  -2 34288.1 1080.85   4
   2 -11   2 33404.8 924.817   2
  -2 -11  -3 4317.83 375.107   4
   2 -11   3 3815.79 384.080   4
   2 -11   3 3777.50 323.793   2
  -2  11  -3 3864.37 344.381   6
   2 -11   4 286.427 134.865   4
  -2 -11  -4 136.069 93.1740   4
  -2  11  -4 141.479 98.2493   6
  -2  11  -5 1471.04 218.200   6
   2 -11   5 1389.06 263.080   4
  -2 -11  -5 1555.75 221.136   4
   2 -11   6 8967.11 622.044   4
  -2 -11  -6 8715.47 507.237   4
  -2  11  -6 8916.04 493.224   6
   2 -11   7 13481.2 790.155   4
  -2 -11  -7 13430.4 619.058   4
   2 -11   8 23.0671 93.9684   4
   2  11   8 469.889 242.278   1
   2  11   9 534.763 260.522   1
   2 -11   9 472.459 164.120   4
   2  11  10 908.313 289.900   1
   2 -11  10 789.698 227.258   4
   2 -11  11 384.643 173.534   4
   2  11  11 480.007 254.141   1
   2  11  12 125.115 159.490   1
  -2  12  14 25.1120 176.828   1
  -2  12  13 307.103 198.639   1
  -2  12  12 101.927 135.173   1
  -2  12  11 1288.86 318.441   1
  -2  12  10-87.2878 170.672   1
  -2  12   9 117.531 182.530   1
   2  12  -8 744.257 176.125   5
  -2 -12   7 959.718 254.273   4
   2  12  -7 710.158 159.675   5
  -2 -12   6 686.204 208.759   4
   2 -12  -5 736.221 215.826   4
  -2 -12   5 1011.10 215.807   4
   2 -12  -4 6793.37 530.195   4
  -2 -12   4 6055.11 526.380   4
   2 -12  -3 9760.48 643.204   4
  -2 -12   3 9687.73 642.810   4
   2 -12  -2 4675.25 311.993   2
  -2 -12   2 5178.04 461.640   4
   2 -12  -2 4859.09 458.893   4
  -2 -12   1 743.439 178.473   4
   2 -12  -1 953.135 147.652   2
   2 -12  -1 733.858 204.077   4
   2 -12   0 3945.70 307.061   2
  -2 -12   0 3430.21 366.125   4
   2 -12   0 3657.75 404.286   4
   2 -12   1 2818.84 352.168   4
   2 -12   1 2552.34 249.403   2
  -2 -12  -1 2795.79 329.326   4
   2 -12   2 2773.37 280.151   2
  -2 -12  -2 2811.37 322.109   4
   2 -12   2 2690.14 351.548   4
   2 -12   3 7082.83 566.342   4
  -2 -12  -3 7428.70 525.186   4
  -2  12  -4 6957.83 472.917   6
   2 -12   4 6512.84 552.375   4
  -2 -12  -4 7512.68 515.136   4
  -2 -12  -5 1962.96 264.745   4
   2 -12   5 2008.59 315.987   4
  -2  12  -5 2152.75 264.950   6
   2 -12   6-49.3596 99.9523   4
  -2 -12  -6-45.9645 89.5990   4
   2 -12   7 10986.3 739.325   4
   2 -12   8 4573.62 472.270   4
   2  12   8 4300.78 592.472   1
   2  12   9 512.400 258.564   1
   2 -12   9 844.278 214.944   4
   2  12  10 462.358 263.520   1
   2 -12  10-73.0015 117.796   4
   2 -12  11 2053.00 345.148   4
   2  12  11 1813.10 406.763   1
   2 -12  12 130.441 120.072   4
  -2  13  13-362.724 240.006   1
  -2  13  12 52.9461 157.196   1
  -2  13  11 130.448 183.043   1
   2 -13 -10 339.431 125.490   4
  -2  13  10 969.901 306.137   1
   2 -13  -9 6658.17 555.541   4
  -2  13   9 7653.94 686.049   1
   2 -13  -8 9365.09 661.626   4
  -2 -13   8 9416.33 732.818   4
  -2 -13   7 3229.80 421.586   4
   2 -13  -7 3304.67 398.428   4
  -2 -13   6 2023.03 337.348   4
   2 -13  -6 2042.24 316.983   4
   2 -13  -5 9767.33 668.120   4
  -2 -13   5 8917.25 670.817   4
   2 -13  -4 63.3453 135.981   4
  -2 -13   4 27.9666 120.503   4
   2 -13  -3-98.1477 101.964   4
  -2 -13   3 168.916 136.255   4
   2 -13  -2 1875.40 301.974   4
  -2 -13   2 1743.94 291.631   4
   2 -13  -1 1197.64 173.462   2
   2 -13  -1 851.643 208.642   4
  -2 -13   1 1037.72 218.837   4
   2 -13   0 6743.01 568.110   4
   2 -13   0 6463.03 391.064   2
  -2 -13   0 6814.35 546.517   4
   2 -13   1-101.296 130.486   4
   2 -13   1-25.4903 84.2955   2
  -2 -13  -1 10.3899 100.784   4
   2 -13   2 87.7418 109.140   4
  -2 -13  -2 157.966 132.740   4
   2 -13   3 195.502 149.458   4
  -2 -13  -3 18.5047 82.3523   4
  -2 -13  -4 777.647 191.915   4
   2 -13   4 1068.68 261.223   4
   2 -13   5 217.835 106.211   4
  -2 -13  -5 112.958 88.7862   4
  -2 -13  -6 210.405 117.794   4
   2 -13   6 399.433 180.770   4
   2 -13   7 544.211 193.274   4
   2 -13   8-217.114 165.594   4
   2  13   9 482.854 265.418   1
   2 -13   9 204.513 124.064   4
   2  13  10 580.014 261.141   1
   2 -13  10 161.453 146.105   4
   2 -13  11-16.4548 134.047   4
   2 -13  12 736.526 259.064   4
  -2  14  13 255.307 229.245   1
  -2  14  12 48.7376 161.540   1
  -2  14  11-401.011 246.092   1
   2 -14 -10 1026.27 226.377   4
  -2  14  10 1304.91 327.084   1
  -2  14   9 19.3897 181.093   1
   2 -14  -9 139.527 130.116   4
  -2 -14   8 1664.81 334.393   4
   2 -14  -8 2089.75 348.084   4
  -2 -14   7 2923.01 416.746   4
   2 -14  -7 3119.73 400.953   4
   2 -14  -6 1732.53 295.074   4
  -2 -14   6 1809.52 334.119   4
  -2 -14   5 2612.81 386.713   4
   2 -14  -5 3163.28 417.162   4
   2 -14  -4 483.983 202.859   4
  -2 -14   4 640.501 185.878   4
   2 -14  -3 3733.00 435.496   4
  -2 -14   3 3273.80 419.612   4
   2 -14  -2-45.9358 109.926   4
  -2 -14   2 337.038 183.324   4
   2 -14  -1 23.3101 133.185   4
  -2 -14   1 158.793 136.876   4
   2 -14   0 6976.19 591.230   4
  -2 -14   0 6874.63 577.115   4
  -2 -14  -1 780.544 198.666   4
   2 -14   1 1003.93 263.105   4
   2 -14   2 1016.22 244.746   4
  -2 -14  -2 741.699 193.966   4
   2 -14   3 736.993 219.366   4
  -2 -14  -3 634.015 179.665   4
   2 -14   4 4229.68 481.951   4
  -2 -14  -4 4758.40 462.370   4
  -2 -14  -5 1408.12 252.399   4
   2 -14   5 1173.05 246.344   4
   2 -14   6 1306.52 260.950   4
   2 -14   7 22.5317 117.859   4
   2 -14   8 869.592 246.207   4
   2  14   9 2.74011 202.148   1
   2 -14   9 110.263 149.258   4
   2 -14  10 614.148 212.756   4
   2 -14  11-54.8616 114.052   4
   2 -14  12 286.878 203.852   4
  -2  15  12 1022.90 323.384   1
  -2  15  11 164.971 215.201   1
  -2  15  10 937.166 329.650   1
   2 -15  -9 562.444 181.093   4
  -2  15   9 1132.14 310.840   1
   2 -15  -8 120.227 122.578   4
  -2 -15   8 168.064 147.875   4
   2 -15  -7 1501.00 280.300   4
  -2 -15   7 1103.70 292.532   4
  -2 -15   6 5.15521 161.054   4
   2 -15  -6 102.205 127.731   4
   2 -15  -5 198.428 148.948   4
  -2 -15   5-40.5783 119.962   4
   2 -15  -4 7430.60 637.129   4
  -2 -15   4 7595.84 673.894   4
   2 -15  -3 817.870 224.297   4
  -2 -15   3 527.114 186.956   4
   2 -15  -2 1431.70 306.465   4
  -2 -15   2 1531.64 307.782   4
  -2 -15   1 690.136 218.613   4
   2 -15  -1 656.795 221.359   4
  -2 -15   0 1033.24 252.187   4
   2 -15   0 1591.66 344.007   4
   2 -15   1 183.203 148.862   4
  -2 -15  -1-135.682 139.502   4
  -2 -15  -2 205.344 169.496   4
   2 -15   2 97.2208 126.910   4
  -2 -15  -3 693.446 187.111   4
   2 -15   3 640.768 226.155   4
   2 -15   4 779.741 220.429   4
  -2 -15  -4 861.634 235.499   4
  -2 -15  -5-231.303 160.231   4
   2 -15   5 64.4954 152.169   4
   2 -15   6 1073.04 289.127   4
   2 -15   7 407.157 180.848   4
   2 -15   8 45.6418 131.233   4
   2 -15   9 52.3777 110.941   4
  -2  16  10 42.7779 218.678   1
  -2  16   9 445.639 263.221   1
   2 -16  -9 76.7725 115.553   4
   2 -16  -8 311.526 170.314   4
  -2 -16   8 269.677 167.126   4
  -2 -16   7-273.784 188.309   4
   2 -16  -7-133.609 110.434   4
   2 -16  -6 279.787 207.412   4
  -2 -16   6-31.8414 187.828   4
   2 -16  -5 1423.56 305.368   4
  -2 -16   5 1173.33 284.633   4
   2 -16  -4 183.267 118.919   4
  -2 -16   4 341.295 157.211   4
  -2 -16   3 522.219 195.424   4
   2 -16  -3 694.804 238.847   4
   2 -16  -2 19.0725 122.639   4
  -2 -16   2 188.595 158.343   4
  -2 -16   1 223.294 153.782   4
   2 -16  -1-235.905 172.309   4
   2 -16   0-185.110 132.039   4
  -2 -16   0 107.602 132.387   4
  -2 -16  -1 309.033 184.126   4
   2 -16   1 199.270 143.338   4
  -2 -16  -2 3122.97 425.068   4
   2 -16   2 3628.62 486.050   4
  -2 -16  -3 1156.89 252.563   4
   2 -16   3 1428.54 305.806   4
   2 -16   4 158.538 158.266   4
  -2 -16  -4 40.6522 73.4224   4
   2 -16   5 314.830 169.087   4
  -2 -16  -5 83.1443 98.1226   4
   2 -16   6-266.854 187.526   4
   2 -16   7 138.712 115.623   4
  -2  17   9-196.242 268.234   1
   2 -17  -8 512.037 229.879   4
   2 -17  -7 88.9850 122.698   4
   2 -17  -6 101.886 133.101   4
   2 -17  -5 2212.09 374.471   4
  -2 -17   5 2516.92 430.222   4
   2 -17  -4 618.938 218.560   4
  -2 -17   4 665.098 224.544   4
  -2 -17   3 665.484 231.136   4
   2 -17  -3 68.7973 150.230   4
   2 -17  -2 174.150 144.986   4
  -2 -17   2 249.622 161.204   4
  -2 -17   1 2018.18 365.111   4
   2 -17  -1 2682.38 438.615   4
   2 -17   0 230.369 122.777   4
  -2 -17   0 39.0199 109.501   4
   2 -17   1-290.717 240.819   4
  -2 -17  -1-398.506 218.505   4
   2 -17   2 7331.87 717.440   4
  -2 -17  -2 5374.22 564.147   4
   2 -17   3 1042.81 279.075   4
  -2 -17  -3 268.993 186.208   4
  -2 -17  -4 663.926 231.830   4
   2 -17   4 504.422 189.145   4
  -2 -18   1 794.172 255.519   4
  -2 -18   0 322.150 190.863   4
  -2 -18  -1-79.4015 175.470   4
  -2 -18  -2 174.563 123.765   4
  -2 -18  -3 722.618 218.059   4
   3   0 -17 2419.70 469.122   3
   3   0 -16-57.6020 151.897   3
   3   0 -15 457.340 206.735   3
   3   0 -14 136.033 146.500   3
   3   0 -13 13077.7 819.404   3
   3   0 -12 248.802 189.435   3
   3   0 -11 50.8084 149.851   3
   3   0 -10 58.6404 115.614   3
   3   0  -9 374.538 86.9243   6
   3   0  -9 233.389 132.732   3
   3   0  -8-86.1609 89.3936   3
   3   0  -8 45.1110 47.7177   6
   3   0  -7 250972. 2399.76   3
   3   0  -7 240289. 1855.11   6
   3   0  -6 76.2804 48.6201   6
   3   0  -6 44.2660 72.7097   3
  -3   0   6-29.6516 45.8499   6
   3   0  -6-19.6231 55.8920   1
   3   0  -5 28103.8 598.809   6
   3   0  -5 26202.2 578.730   1
   3   0  -5 28603.0 679.007   3
  -3   0   5 27177.1 581.707   6
   3   0  -4 65.0429 46.1767   1
  -3   0   4-14.7208 41.8568   6
   3   0  -4 16.5907 60.8552   3
   3   0  -3 11954.2 324.745   3
  -3   0   3 12174.2 384.489   6
   3   0  -2 5.44070 32.2746   3
   3   0  -2 24.5788 57.6016   5
   3   0  -1 216544. 1584.87   5
  -3   0   1 216844. 1591.94   5
  -3   0   0-50.7625 46.2910   5
   3   0   0 22.0930 51.4972   5
   3   0   0-48.5090 47.5485   1
   3   0   1 1277.21 120.764   1
   3   0   1 1124.00 118.838   5
  -3   0  -1 1210.66 115.800   5
   3   0   2-36.8026 55.1962   5
   3   0   2 81.3482 59.3466   1
   3   0   2-38.6266 78.2267   2
  -3   0  -2 63.3487 49.0081   3
  -3   0  -2 102.386 50.1392   5
   3   0   3 166334. 1680.49   1
  -3   0  -3 162582. 1405.14   3
   3   0   3 168087. 1736.87   2
  -3   0  -3 165597. 1783.52   1
  -3   0  -3 173095. 1460.19   5
  -3   0  -4 62.2567 52.7116   5
   3   0   4 116.997 87.2602   1
  -3   0  -4 69.8195 80.2862   3
   3   0   4 74.2519 90.0057   2
   3   0   5 84543.6 1434.37   1
   3   0   5 81925.3 616.290   4
  -3   0  -5 81825.9 1258.60   3
  -3   0  -5 83386.8 1136.91   5
   3   0   5 85404.6 1400.13   2
  -3   0  -6-49.9128 60.7558   5
  -3   0  -6 84.6610 106.417   3
   3   0   6 13.2665 89.4663   1
   3   0   7 41432.6 1152.78   1
  -3   0  -7 42445.2 1071.10   3
  -3   0  -8 92.7642 147.822   3
   3   0   8-25.9051 106.449   1
  -3   0  -9 4.09273 155.664   3
   3   0   9-35.3088 118.865   1
   3   0  10 28.7768 97.6165   1
  -3   0 -10 6.63448 149.409   3
   3   0  11 7229.91 616.428   1
  -3   0 -11 8015.81 622.883   3
  -3   0 -12-434.224 231.276   3
   3   0  12-130.368 110.713   1
  -3   0 -13 59.6747 170.560   3
   3   0  13-50.1574 182.883   1
   3   0  14 13.2630 141.870   1
  -3   0 -14-83.0656 193.196   3
  -3   0 -15 3067.36 466.902   3
   3   0  15 5242.64 634.396   1
  -3   0 -16-179.339 290.603   3
   3   1 -17 509.379 298.894   3
   3  -1 -17-110.010 237.316   3
   3  -1 -16 405.946 283.182   3
   3   1 -16 240.432 207.670   3
   3   1 -15 1457.80 296.127   3
   3  -1 -15 1183.67 280.740   3
   3   1 -14 490.633 206.907   3
   3  -1 -14 210.130 177.968   3
   3   1 -13 7022.38 596.488   3
   3  -1 -13 7217.30 630.913   3
   3   1 -12 16.6701 127.861   3
   3  -1 -12-57.1178 188.300   3
   3   1 -11 2438.29 317.100   3
  -3   1  11 2572.53 315.074   1
   3   1 -11 2680.07 214.243   6
   3  -1 -11 3254.71 382.134   3
   3   1 -10 179.296 114.994   3
   3   1 -10 162.931 58.8379   6
   3  -1 -10 306.327 144.616   3
  -3   1  10 178.216 105.579   1
   3   1  -9 14554.4 675.640   3
   3   1  -9 13364.4 434.568   6
  -3   1   9 13285.3 606.372   1
   3  -1  -9 15584.9 704.461   3
   3  -1  -8 3438.51 252.225   6
   3   1  -8 3524.89 211.046   6
  -3   1   8 3989.46 311.136   1
   3  -1  -8 3475.86 333.901   3
   3  -1  -7 11278.2 433.662   6
   3   1  -7 11867.1 372.591   6
  -3   1   7 12076.4 492.374   1
   3  -1  -7 12367.0 556.516   3
   3  -1  -7 11250.9 479.325   1
  -3  -1   6 71827.0 879.317   6
   3  -1  -6 72828.2 1065.92   6
   3   1  -6 65258.2 1111.12   1
  -3   1   6 73586.5 1068.82   1
  -3   1   6 72104.8 1060.00   6
   3  -1  -6 71637.0 1062.16   1
   3  -1  -6 71457.8 1208.51   3
   3  -1  -5-44.5695 69.1323   3
   3  -1  -5 182.803 67.9432   1
   3   1  -5 37.6682 44.1141   1
  -3   1   5 46.9756 46.3930   6
  -3  -1   5 93.4654 42.4593   6
   3  -1  -5 95.2370 40.4195   6
   3  -1  -4 3393.89 166.700   1
   3  -1  -4 3672.47 229.600   6
  -3   1   4 3382.33 221.248   6
  -3  -1   4 3347.28 189.010   6
   3  -1  -4 3650.69 226.546   3
   3   1  -3 158366. 1518.60   5
  -3   1   3 155414. 1472.45   6
   3  -1  -3 155878. 1251.91   3
   3   1  -2 13283.3 423.512   5
  -3   1   2 12305.7 272.104   3
  -3  -1   2 13218.3 424.531   5
   3  -1  -1 119925. 1144.19   5
   3   1  -1 121091. 1249.63   5
  -3  -1   1 123455. 1249.71   5
   3  -1   0 16924.4 299.965   1
  -3  -1   0 16304.1 451.147   5
   3   1   0 15993.2 453.780   5
   3  -1   0 16297.6 395.249   5
   3  -1   1 8021.20 280.929   1
  -3   1  -1 8386.37 292.959   1
   3  -1   1 8605.77 280.041   5
   3   1   1 8882.72 340.024   5
  -3  -1  -1 8842.72 331.760   5
   3   1   1 8760.90 233.362   3
  -3   1  -1 8594.79 275.524   5
   3   1   2 55.7586 40.8835   3
   3  -1   2 111.633 48.8640   1
  -3  -1  -2 200.902 72.3624   5
  -3   1  -2-23.8319 38.5433   5
  -3   1  -2 95.4214 62.7249   1
   3  -1   2 142.283 102.375   2
   3   1   2 102.653 73.9443   2
   3   1   2 17.8632 83.8711   1
   3  -1   2 37.1678 35.7535   5
   3   1   2 14.3225 48.5096   5
   3   1   3 66711.1 1094.25   1
  -3   1  -3 67362.5 1087.50   1
   3  -1   3 63339.0 1035.07   1
   3   1   3 66108.9 1069.58   2
  -3  -1  -3 66193.1 994.027   5
  -3   1  -3 67119.4 866.134   3
   3   1   3 65922.7 887.049   3
   3  -1   3 65332.7 1121.97   2
  -3   1  -3 66656.5 803.354   5
   3   1   4 49402.4 1032.46   1
   3  -1   4 50617.9 994.007   1
   3  -1   4 50304.4 1046.67   2
   3   1   4 47664.6 965.405   2
  -3   1  -4 50956.4 744.350   5
  -3  -1  -4 51141.4 900.337   5
  -3   1  -4 49055.9 852.848   3
  -3   1  -4 50809.6 1031.85   1
  -3   1  -5 1173.41 151.628   3
  -3  -1  -5 1655.86 196.256   3
   3  -1   5 1491.88 106.093   4
   3   1   5 1344.50 203.537   1
   3  -1   5 1307.97 207.953   1
   3  -1   5 1431.87 196.656   2
  -3   1  -5 1332.00 130.713   5
   3   1   6 2461.58 269.971   1
  -3  -1  -6 2333.45 261.583   3
   3  -1   6 2370.00 253.376   1
  -3   1  -6 1925.34 217.032   3
   3  -1   6 2284.60 132.008   4
  -3   1  -6 2514.01 199.081   5
  -3   1  -7 4229.97 271.401   5
   3   1   7 4637.99 403.447   1
   3  -1   7 3303.23 370.969   1
  -3  -1  -7 3890.37 371.025   3
  -3   1  -7 4429.14 341.275   3
  -3   1  -8 522.543 155.236   3
   3   1   8 415.983 136.777   1
  -3  -1  -8 213.370 140.401   3
   3  -1   8 505.146 154.159   1
  -3  -1  -9 645.220 189.712   3
   3   1   9 636.577 149.328   1
   3  -1   9 405.535 187.518   1
  -3   1  -9 598.647 186.801   3
   3   1  10 12382.7 751.439   1
   3  -1  10 12298.7 745.115   1
  -3   1 -10 11350.0 685.769   3
  -3  -1 -10 12181.4 762.195   3
  -3   1 -11 79.0071 132.096   3
  -3  -1 -11-24.1365 170.222   3
   3  -1  11 30.7541 101.623   1
   3   1  11 59.0576 142.527   1
  -3   1 -12 153.617 136.050   3
  -3  -1 -12-180.984 186.337   3
   3  -1  12-126.433 126.009   1
   3   1  12 29.2226 125.478   1
  -3  -1 -13-113.430 185.029   3
   3   1  13-187.699 203.901   1
  -3   1 -13 258.444 212.000   3
   3  -1  13 161.576 162.286   1
   3   1  14 4922.79 721.019   1
  -3   1 -14 7580.55 702.883   3
  -3   1 -15 2685.46 450.097   3
   3   1  15 4038.66 597.733   1
  -3   1 -16-100.466 247.679   3
   3  -2 -17-49.2574 260.002   3
   3   2 -17 69.8597 205.314   3
   3   2 -16 435.905 190.316   3
   3  -2 -16-217.054 253.373   3
   3   2 -15 423.274 197.342   3
   3  -2 -15 365.254 242.940   3
  -3   2  14 381.994 173.305   1
   3  -2 -14 919.120 275.190   3
   3   2 -14 662.254 171.665   3
  -3   2  13 182.015 138.781   1
   3   2 -13 179.990 137.182   3
   3   2 -12 8493.45 624.936   3
   3  -2 -12 9501.77 685.461   3
   3   2 -11 2302.08 173.022   6
   3  -2 -11 2604.11 378.860   3
  -3   2  11 2420.60 295.792   1
   3   2 -11 2488.31 331.535   3
  -3   2  10 715.613 196.120   1
   3  -2 -10 1341.51 250.721   3
   3   2 -10 1057.25 107.882   6
   3  -2  -9 2633.62 297.826   3
   3   2  -9 2637.44 172.762   6
  -3   2   9 2243.53 266.345   1
  -3   2   8 19874.7 668.219   1
   3  -2  -8 17950.6 753.523   3
   3  -2  -7 3079.03 251.312   1
  -3   2   7 3653.81 262.357   1
   3  -2  -7 3963.65 331.202   3
   3  -2  -6 24822.7 637.014   1
  -3  -2   6 25447.9 456.109   6
  -3   2   6 22298.1 616.502   1
  -3   2   6 25801.3 683.083   6
   3  -2  -6 25430.6 675.463   6
   3  -2  -6 25180.3 758.589   3
   3   2  -5 2600.59 221.267   5
   3  -2  -5 2743.51 221.066   6
  -3  -2   5 2608.44 152.460   6
  -3   2   5 2436.16 173.890   1
  -3   2   5 2516.62 207.217   3
  -3   2   5 2705.50 216.236   6
   3  -2  -5 2647.74 225.634   3
   3  -2  -5 2666.53 191.069   1
  -3   2   4 50.5299 53.0107   6
  -3   2   4 118.396 68.2882   3
  -3   2   4 23.2200 34.7966   1
   3   2  -4 22.8111 57.9669   5
   3  -2  -4 44.1190 52.0510   6
   3  -2  -4 36.0897 43.5884   1
   3  -2  -3 15816.4 503.580   6
  -3   2   3 14672.1 259.890   1
  -3   2   3 15051.0 490.157   6
  -3   2   3 14963.6 403.903   3
   3   2  -3 14791.4 488.838   5
  -3   2   2 138166. 1475.25   6
   3   2  -2 138318. 1429.96   5
  -3  -2   2 142444. 1433.82   5
  -3   2   2 137117. 1094.93   3
   3   2  -1 4569.75 256.023   5
  -3   2   1 4632.16 274.897   6
  -3  -2   1 4490.06 254.732   5
  -3   2   0 69167.1 614.653   1
  -3  -2   0 67295.5 975.254   5
   3  -2   0 65925.6 761.854   5
   3   2   0 65266.7 990.983   5
  -3   2  -1 29473.6 515.450   1
   3   2   1 28131.6 655.698   5
   3  -2   1 28914.8 467.224   5
  -3  -2  -1 28856.1 656.540   5
   3   2   2 5638.26 303.733   5
  -3   2  -2 5879.47 279.353   1
   3   2   2 5721.70 265.437   3
   3  -2   2 5686.77 320.411   2
   3   2   2 5742.95 278.992   2
   3  -2   2 5583.70 273.249   1
   3  -2   2 5599.65 202.115   5
  -3  -2  -2 5977.29 310.254   5
  -3   2  -2 5994.80 203.250   5
  -3   2  -3 50386.6 593.515   5
   3   2   3 49117.1 1010.44   1
  -3  -2  -3 51460.6 931.853   5
  -3   2  -3 50723.9 918.271   1
   3  -2   3 50925.0 1012.25   2
   3   2   3 48116.6 869.536   2
   3  -2   3 44815.3 904.891   1
   3   2   3 48817.2 528.216   4
   3   2   3 49288.2 828.362   3
   3  -2   4 3798.41 298.485   2
   3   2   4 3525.00 245.878   3
   3   2   4 3091.28 252.475   2
   3  -2   4 3792.72 286.901   1
  -3   2  -4 3665.13 173.200   5
   3   2   4 3837.15 309.960   1
  -3   2  -5 22.1801 38.1351   5
   3  -2   5-45.8453 83.4728   2
   3  -2   5-57.5184 71.5062   1
   3  -2   5-27.0939 46.9832   4
   3   2   5 26.6402 90.3598   1
   3   2   6 8086.10 499.875   1
   3  -2   6 8822.92 506.499   1
   3  -2   6 7538.18 298.207   4
  -3   2  -7 3841.29 326.313   3
   3   2   7 3909.81 371.508   1
   3  -2   7 3905.76 207.790   4
   3  -2   7 4298.43 391.175   1
  -3   2  -7 3948.77 231.041   5
  -3   2  -8 4775.17 273.297   5
   3   2   8 5409.66 458.278   1
   3  -2   8 3489.44 437.689   1
  -3   2  -8 4790.55 393.009   3
  -3   2  -9 1465.71 239.789   3
   3  -2   9 816.239 251.956   1
   3   2   9 1301.56 277.236   1
   3   2  10 230.147 123.788   1
   3  -2  10 153.996 142.402   1
  -3   2 -10 311.637 174.303   3
   3   2  11 9333.52 716.044   1
  -3   2 -11 10593.8 694.026   3
  -3   2 -12 745.059 198.008   3
   3   2  12 840.186 233.078   1
  -3   2 -13 945.035 267.053   3
   3   2  13 1320.92 302.879   1
   3   2  14-119.186 170.508   1
  -3   2 -14-243.023 167.484   3
  -3   2 -15 565.780 297.482   3
   3   2  15 349.146 192.715   1
  -3   2 -16 470.912 192.458   3
   3   3 -17 2172.14 413.264   3
  -3   3  16 1168.69 285.604   1
   3   3 -16 1395.97 320.200   3
   3   3 -15 2630.90 411.546   3
  -3   3  15 2089.26 344.653   1
   3   3 -14 2564.27 384.417   3
  -3   3  14 3123.74 393.450   1
   3  -3 -14 3714.90 504.211   3
   3  -3 -13 26599.8 1241.47   3
  -3   3  13 24701.0 1072.92   1
   3   3 -13 26042.1 1141.90   3
  -3   3  12 1040.28 226.322   1
   3  -3 -12 1960.46 389.210   3
   3  -3 -11 9383.10 670.415   3
  -3   3  11 7096.45 545.028   1
   3  -3 -10 781.790 236.915   3
  -3   3  10 927.539 207.619   1
   3  -3  -9 7319.84 536.566   3
  -3   3   9 6768.08 450.686   1
  -3   3   8 159.187 82.4861   1
   3  -3  -8-4.51724 135.572   3
   3   3  -7 10338.5 478.991   5
  -3   3   7 11411.4 466.230   1
   3   3  -6 1750.18 199.704   5
  -3   3   6 1958.93 180.219   1
  -3   3   6 1707.36 194.382   6
  -3  -3   6 1851.77 106.433   6
  -3   3   5 23647.0 543.506   1
  -3  -3   5 23770.3 412.993   6
  -3   3   5 23706.0 677.100   6
   3   3  -5 21928.5 651.381   5
  -3   3   5 22981.2 658.107   3
  -3   3   4 6123.28 238.806   1
   3  -3  -4 6308.73 346.028   6
  -3   3   4 6174.66 335.471   6
  -3   3   4 6127.45 314.115   3
   3   3  -4 6065.64 327.028   5
  -3   3   3 29938.7 445.491   1
   3  -3  -3 31974.3 758.242   6
  -3   3   3 32294.8 670.609   3
  -3  -3   3 32353.5 729.226   5
  -3   3   3 31674.6 749.745   6
   3   3  -3 32446.4 732.744   5
   3   3  -2 147.328 87.0939   5
  -3   3   2 69.4816 53.7486   6
   3  -3  -2 128.148 56.7146   6
  -3  -3   2 226.272 70.2506   5
   3   3  -1 1240.82 154.043   5
  -3  -3   1 1422.26 147.553   5
  -3   3   1 1367.55 164.792   6
  -3   3   0 2332.12 213.301   6
   3   3   0 2033.34 200.549   5
  -3  -3   0 2185.84 194.803   5
  -3   3   0 2389.68 136.003   1
   3   3   1 169680. 1708.29   5
  -3   3  -1 172158. 1304.66   1
   3  -3   1 168320. 1052.32   5
   3   3   1 167898. 1344.34   4
  -3  -3  -1 169120. 1687.77   5
  -3   3  -2 973.148 115.562   1
   3   3   2 884.903 89.0311   4
   3  -3   2 810.474 132.468   2
   3  -3   2 831.492 69.1423   5
   3   3   2 749.162 108.262   2
   3   3   3 1131.21 169.159   3
  -3   3  -3 1203.20 149.562   1
   3   3   3 1230.56 96.1832   4
   3  -3   3 1123.88 187.855   2
   3   3   3 1289.73 140.314   2
   3   3   4 191.363 90.5501   3
  -3   3  -4 74.7138 25.3447   5
   3  -3   4 37.9945 51.1659   4
   3   3   4-119.862 98.3089   1
   3   3   4 73.5326 23.7120   4
   3  -3   4 141.799 117.902   2
   3  -3   5 246.217 78.4083   4
  -3   3  -5 252.217 47.6488   5
   3   3   5 289.410 124.849   1
   3  -3   5 163.200 96.4524   2
   3  -3   6 9402.94 378.729   4
   3   3   6 9780.49 571.240   1
  -3   3  -6 8240.11 258.693   5
  -3   3  -7 2434.90 161.464   5
   3  -3   7 2310.30 190.491   4
   3   3   7 2401.58 303.822   1
   3   3   8 10217.8 621.999   1
   3  -3   8 9713.14 387.610   4
   3   3   9 3347.80 400.070   1
  -3   3  -9 3886.14 386.158   3
   3   3  10 7716.41 611.622   1
  -3   3 -10 7616.53 550.081   3
   3   3  11 7176.63 619.603   1
  -3   3 -11 7368.05 575.708   3
  -3   3 -12 1039.28 248.105   3
   3   3  12 970.218 278.198   1
  -3   3 -13 24.4596 131.599   3
   3   3  13-149.112 154.497   1
  -3   3 -14 568.315 246.141   3
   3   3  14 485.782 223.674   1
  -3   3 -15 1856.27 369.400   3
   3   3  15 2617.43 438.501   1
  -3   3 -16 1623.99 383.857   3
  -3   4  18 566.505 251.127   1
   3   4 -17 66.6113 161.021   3
  -3   4  17-243.979 181.557   1
   3   4 -16 754.774 252.230   3
  -3   4  16 411.133 150.839   1
   3   4 -15 223.836 161.732   3
  -3   4  15 392.136 185.382   1
  -3   4  14 1599.72 338.643   1
   3   4 -14 2383.03 379.634   3
  -3   4  13 715.957 225.377   1
  -3   4  12 345.752 163.405   1
  -3   4  11 29213.9 1025.11   1
  -3   4  10 6905.75 487.927   1
   3   4 -10 6736.11 446.230   5
   3   4  -9 13227.8 598.644   5
  -3   4   9 15478.9 658.217   1
   3   4  -8 863.314 154.033   5
  -3   4   8 824.561 139.455   1
   3   4  -7 587.145 120.966   5
  -3   4   7 670.974 125.019   1
  -3  -4   6 34789.3 391.728   6
  -3   4   6 37693.9 952.213   6
  -3   4   6 36146.4 800.986   1
   3   4  -6 34903.4 859.043   5
  -3   4   5 4221.64 253.606   1
   3   4  -5 4165.11 279.892   5
  -3   4   5 4460.26 318.935   6
  -3   4   4 785.088 122.857   3
  -3   4   4 847.338 107.772   1
   3   4  -4 1004.63 144.824   5
  -3   4   4 968.652 144.315   6
   3   4  -3 13207.7 497.847   5
  -3   4   3 13102.2 515.009   6
   3   4  -2 145393. 1588.86   4
  -3   4   2 138613. 1672.73   6
   3   4  -2 141128. 1620.31   5
   3   4  -1 23744.9 666.647   5
   3   4  -1 24755.8 623.387   4
  -3   4   1 24151.6 676.973   6
   3   4   0 16160.0 480.857   4
  -3   4   0 15936.1 562.380   6
   3   4   0 15466.8 546.351   5
   3   4   1 955.859 146.659   5
   3   4   1 1160.37 126.713   4
   3   4   1 969.803 107.999   2
  -3   4  -1 1072.74 151.491   6
   3  -4   2 25012.4 737.906   2
   3   4   2 24061.8 522.297   2
   3   4   2 24324.7 521.894   4
  -3   4  -2 24539.6 630.271   1
   3  -4   2 23385.6 300.109   5
   3  -4   3 10785.8 502.895   2
   3   4   3 11063.8 318.101   4
  -3   4  -3 11261.3 453.118   1
   3   4   3 10748.4 377.419   2
   3  -4   4 16910.5 655.153   2
   3   4   4 17089.6 709.295   1
   3  -4   4 16418.1 542.244   4
   3  -4   5 541.139 103.394   4
   3   4   5 587.369 158.183   1
   3  -4   5 398.659 123.434   2
   3   4   6 475.767 185.054   1
   3  -4   6 698.058 125.149   4
   3  -4   6 590.089 159.110   2
   3   4   7 1217.53 244.285   1
   3  -4   7 1188.21 146.957   4
   3   4   8 4578.30 428.278   1
   3  -4   8 4416.28 293.589   4
   3   4   9 2245.25 325.303   1
   3  -4   9 1864.31 193.863   4
  -3   4 -10 34225.8 1185.87   3
   3   4  10 31829.5 1267.15   1
  -3   4 -11 1947.00 296.598   3
   3   4  11 2187.12 351.775   1
  -3   4 -12 80.7862 121.226   3
   3   4  12-46.5958 152.271   1
  -3   4 -13 170.046 145.978   3
   3   4  13 434.371 204.043   1
   3   4  14 196.477 188.745   1
  -3   4 -14 60.0075 140.223   3
  -3   4 -15 898.853 275.612   3
  -3   4 -16 661.541 254.219   3
  -3   5  18 458.289 205.124   1
   3   5 -17 140.092 174.294   3
  -3   5  17 58.9801 159.392   1
  -3   5  16 90.1236 158.920   1
   3   5 -16 354.847 229.250   3
   3   5 -15 117.899 84.2433   5
  -3   5  15 251.526 150.436   1
   3   5 -14 21.5574 82.0967   5
  -3   5  14 101.259 145.303   1
   3   5 -13 4989.07 426.539   5
  -3   5  13 5571.86 510.272   1
  -3   5  12 4688.19 459.908   1
   3   5 -12 5185.18 414.397   5
  -3   5  11 16624.0 787.912   1
   3   5 -11 14336.8 671.484   5
  -3   5  10 6633.87 474.687   1
   3   5 -10 6207.68 417.501   5
  -3   5   9 939.166 176.612   1
   3   5  -9 732.475 145.780   5
  -3   5   8 92.4725 84.0627   1
   3   5  -8-1.00875 63.5025   5
  -3   5   7 805.018 156.928   1
   3   5  -7 675.087 138.498   5
   3   5  -6 1327.96 181.725   5
  -3   5   6 1541.69 185.381   1
   3   5  -5 22632.8 699.474   5
  -3   5   5 20432.8 628.029   1
   3   5  -4 958.168 153.571   5
  -3   5   4 1187.72 178.692   6
   3   5  -3 580.932 133.699   5
  -3   5   3 545.524 131.567   6
  -3   5   2 172891. 1945.77   6
   3   5  -2 160741. 1823.23   5
   3   5  -1 10716.4 439.799   4
  -3   5   1 10630.3 476.136   6
   3   5  -1 9566.61 445.823   5
   3   5   0 29980.9 793.200   5
  -3   5   0 30818.5 810.516   6
   3   5   0 31874.7 734.139   4
   3   5   1 261.092 81.0802   5
   3   5   1 271.668 71.6375   4
  -3   5  -1 203.722 64.6243   6
   3   5   1 260.574 54.0346   2
  -3   5  -2 33401.3 842.510   6
   3   5   2 34202.1 677.665   4
   3   5   2 32400.3 556.110   2
   3  -5   2 34872.8 894.268   2
   3  -5   2 31770.1 330.993   5
   3   5   3 1945.72 151.129   4
  -3   5  -3 2037.24 218.982   6
   3  -5   3 1915.27 228.609   2
   3  -5   4 71.4337 59.9306   4
   3  -5   4-33.5692 103.041   2
   3  -5   5 3371.18 271.273   4
   3  -5   5 3039.24 313.977   2
   3   5   5 3428.40 375.189   1
   3  -5   6 175.524 85.0592   4
   3   5   6 219.366 183.432   1
   3  -5   6 14.0562 85.9579   2
   3  -5   7 5193.75 344.747   4
   3   5   7 4609.90 469.418   1
   3   5   8 651.618 215.856   1
   3  -5   8 742.199 140.704   4
   3  -5   9 3974.10 300.488   4
   3   5   9 4197.14 449.184   1
   3   5  10 14047.3 829.867   1
   3  -5  10 15401.9 607.484   4
   3   5  11 8075.30 675.508   1
   3   5  12 2106.16 360.274   1
  -3   5 -12 2560.06 374.289   3
  -3   5 -13 148.647 129.779   3
   3   5  13 370.186 199.911   1
   3   5  14 272.004 189.768   1
  -3   5 -14 79.1439 158.126   3
  -3   5 -15 147.780 160.121   3
  -3   6  17 582.523 252.598   1
  -3   6  16 532.388 215.625   1
  -3   6  15-88.7316 101.853   1
   3   6 -14 1806.40 258.270   5
  -3   6  14 1668.07 309.193   1
  -3   6  13 269.145 136.820   1
   3   6 -13 177.753 81.9761   5
  -3   6  12 482.829 164.105   1
   3   6 -12 461.282 130.282   5
  -3   6  11 17559.8 814.852   1
   3   6 -11 15748.5 701.650   5
   3   6 -10 935.346 169.588   5
  -3   6  10 1305.97 227.666   1
   3   6  -9-16.2894 84.3274   5
  -3   6   9 10.6726 102.316   1
   3   6  -8 32377.1 917.649   5
  -3   6   8 35847.0 995.513   1
   3   6  -7 45.8132 79.6725   5
  -3   6   7-29.6657 105.860   1
   3   6  -6 12003.3 537.064   5
  -3   6   6 12242.4 527.061   1
   3   6  -5 11834.5 509.091   5
  -3   6   5 12594.5 600.087   6
  -3   6   4 12034.1 564.701   6
   3   6  -4 10569.6 492.559   5
   3   6  -3 448.289 120.025   5
  -3   6   3 695.353 149.880   6
   3   6  -2 98653.5 1487.85   5
  -3   6   2 104474. 1597.42   6
   3   6  -1 1491.25 194.472   5
  -3   6   1 1670.77 208.543   6
   3   6   0 1153.37 176.703   5
  -3   6   0 1424.45 180.955   6
   3   6   1 38.6512 58.5001   4
   3  -6   1 176.415 116.173   2
   3   6   1 7.28648 27.6397   2
  -3   6  -1 57.3814 75.5037   6
   3   6   2 2186.54 184.720   4
  -3   6  -2 2165.64 230.365   6
   3  -6   2 2095.83 233.920   2
   3  -6   3 2819.82 269.872   4
   3   6   3 2800.02 214.089   4
   3  -6   3 3110.90 293.370   2
  -3   6  -3 2893.56 259.854   6
  -3   6  -4 5278.51 359.146   6
   3  -6   4 5519.49 367.582   4
   3  -6   4 5659.46 400.055   2
  -3   6  -5 11189.2 520.766   6
   3  -6   5 10817.7 516.763   4
   3  -6   5 10692.0 571.144   2
   3  -6   6 2074.55 228.026   4
   3   6   6 1732.65 325.673   1
   3  -6   7 56.8770 83.7126   4
   3   6   7 40.8288 153.953   1
   3   6   8 12761.1 775.235   1
   3  -6   8 13462.5 589.419   4
   3  -6   9 31411.4 926.326   4
   3   6   9 31252.9 1248.47   1
   3   6  10 3064.64 404.378   1
   3  -6  10 3392.66 305.044   4
   3   6  11-427.395 196.129   1
   3   6  12 2658.05 432.966   1
  -3   6 -13 1010.66 257.588   3
   3   6  13 1003.46 287.606   1
  -3   6 -14 291.017 161.026   3
   3   6  14 196.540 158.744   1
  -3   6 -15 504.138 251.094   3
  -3   7  17 220.762 220.185   1
  -3   7  16 141.546 136.894   1
  -3   7  15 551.157 185.412   1
   3   7 -14 617.601 159.163   5
  -3   7  14 686.738 201.243   1
  -3   7  13 4091.37 458.674   1
   3   7 -13 3890.97 372.289   5
   3   7 -12 1711.07 246.363   5
  -3   7  12 2182.70 328.054   1
  -3   7  11 1277.50 229.454   1
   3   7 -11 1285.72 213.643   5
   3   7 -10 138.423 92.5113   5
  -3   7  10 42.3136 111.052   1
  -3   7   9 882.873 198.637   1
   3   7  -9 821.197 159.652   5
   3   7  -8 10186.5 517.937   5
  -3   7   8 10241.6 572.357   1
  -3   7   7 633.987 158.663   1
   3   7  -7 716.489 156.848   5
   3   7  -6 1110.52 168.942   5
  -3  -7   6 1030.67 78.5112   6
  -3   7   6 1141.62 181.468   1
   3   7  -5 44.8577 76.0656   5
   3   7  -4 472.704 128.752   5
  -3   7   4 575.609 156.263   6
  -3   7   3 15931.0 672.327   6
   3   7  -3 15075.7 615.408   5
  -3   7   2 3598.59 311.831   6
   3   7  -2 3102.80 279.126   5
  -3  -7   1 192425. 2146.46   4
  -3   7   1 190778. 2243.07   6
  -3  -7   0 73277.4 1276.27   4
   3   7   0 68106.1 1349.71   5
  -3   7   0 71689.9 1347.94   6
   3  -7   1 705.204 142.233   2
  -3   7  -1 855.200 150.777   6
  -3  -7  -1 891.489 157.340   4
   3  -7   2 12671.9 560.643   2
  -3  -7  -2 12187.8 487.051   4
  -3   7  -2 13031.2 571.122   6
   3  -7   3 125.223 92.7148   4
   3  -7   3 149.491 96.5231   2
  -3   7  -3 385.402 108.573   6
  -3  -7  -3 296.553 81.0576   4
   3  -7   4 1689.61 213.744   4
  -3  -7  -4 1725.15 170.929   4
  -3   7  -4 1811.61 211.911   6
   3  -7   4 1928.28 250.938   2
   3  -7   5 3111.81 298.743   4
   3  -7   5 2972.32 311.631   2
  -3  -7  -5 3039.99 214.159   4
  -3   7  -5 3538.71 302.694   6
   3  -7   6 9579.14 521.183   4
  -3   7  -6 9042.94 486.106   6
   3   7   6 8483.90 639.258   1
   3  -7   7 1330.98 207.643   4
  -3   7  -7 1173.79 178.965   6
   3   7   7 1234.60 305.144   1
   3   7   8 2378.30 378.949   1
  -3   7  -8 1965.13 234.109   6
   3  -7   8 1793.28 237.767   4
  -3   7  -9 344.052 115.581   6
   3  -7   9 203.164 84.1245   4
   3   7   9 235.928 155.870   1
   3   7  10 289.393 185.429   1
   3  -7  10 481.848 146.212   4
   3   7  11 3740.63 481.089   1
   3  -7  11 3995.13 370.563   4
   3   7  12 484.420 243.837   1
   3   7  13-68.3081 205.164   1
  -3   7 -14-61.1397 208.684   3
  -3   7 -15-102.106 175.598   3
  -3   8  17 227.815 179.335   1
  -3   8  16-185.251 205.334   1
  -3   8  15-3.84296 112.658   1
  -3   8  14-17.3079 137.946   1
   3   8 -13 1305.41 214.506   5
  -3   8  13 1212.43 261.572   1
  -3   8  12 3363.54 405.382   1
   3   8 -12 3399.65 333.166   5
  -3   8  11 3644.07 398.785   1
   3   8 -11 3658.74 337.085   5
  -3   8  10 122.792 119.174   1
   3   8 -10 380.565 122.031   5
  -3   8   9 23968.7 931.777   1
   3   8  -9 22441.8 806.850   5
   3   8  -8 7046.21 437.538   5
  -3   8   8 6931.14 492.491   1
   3   8  -7 4182.23 346.310   5
  -3   8   7 3740.21 370.004   1
  -3  -8   6 4905.40 198.973   6
   3   8  -6 5109.45 372.069   5
   3   8  -5 1210.86 185.847   5
   3   8  -4 6431.11 418.550   5
  -3   8   4 6971.88 481.665   6
  -3  -8   3 23091.7 835.113   4
  -3   8   3 23510.6 856.710   6
   3   8  -3 21497.2 755.186   5
  -3  -8   2 6576.29 442.986   4
  -3   8   2 6852.22 448.806   6
   3   8  -2 6231.37 410.252   5
   3   8  -1-115.928 108.750   5
  -3  -8   1-48.3183 74.1630   4
  -3  -8   0 32067.1 892.370   4
  -3   8   0 32806.9 951.644   6
   3  -8   1 1728.19 223.458   2
  -3   8  -1 1791.95 227.722   6
  -3  -8  -1 1744.34 206.648   4
   3  -8   2 5395.74 206.244   5
   3  -8   2 5785.47 421.693   4
   3  -8   2 5535.02 387.505   2
  -3  -8  -2 5851.98 368.160   4
  -3   8  -2 5629.07 391.052   6
   3  -8   3 1253.48 212.310   4
   3  -8   3 997.364 189.648   2
  -3  -8  -3 1066.06 161.271   4
  -3   8  -3 1033.76 167.220   6
   3  -8   4 5031.73 406.733   4
   3  -8   4 5123.85 394.938   2
  -3  -8  -4 5192.56 321.769   4
  -3   8  -4 5063.76 371.613   6
   3  -8   5 21981.6 835.066   4
   3  -8   5 20855.5 846.637   2
  -3  -8  -5 19873.7 608.084   4
  -3   8  -5 20946.8 747.631   6
  -3  -8  -6 1238.35 149.064   4
  -3   8  -6 1402.65 203.426   6
   3  -8   6 1421.32 225.135   4
   3   8   7 222.194 201.663   1
  -3   8  -7 243.902 95.4969   6
   3  -8   7 345.036 134.564   4
   3   8   8 735.273 208.186   1
  -3   8  -8 926.837 163.258   6
   3  -8   8 781.805 166.528   4
  -3   8  -9 145.544 67.6330   6
   3  -8   9 82.9983 86.6199   4
   3   8   9 144.653 162.496   1
   3   8  10 549.259 234.388   1
   3  -8  10 439.518 144.491   4
   3   8  11 285.063 192.517   1
   3  -8  11 506.591 143.260   4
   3   8  12 395.821 255.809   1
   3   8  13-318.627 224.226   1
  -3   9  16 657.764 235.705   1
  -3   9  15 400.444 193.088   1
  -3   9  14 786.407 251.164   1
  -3   9  13 2653.48 383.611   1
  -3   9  12 4018.67 451.457   1
   3   9 -12 3744.32 364.048   5
   3   9 -11 1252.15 206.820   5
  -3   9  11 1274.84 270.415   1
  -3   9  10 244.655 175.883   1
   3   9 -10 492.400 160.265   5
   3   9  -9 61.4665 75.3121   5
  -3   9   9 298.087 155.316   1
   3   9  -8 1632.09 216.820   5
  -3   9   8 1805.94 273.773   1
   3   9  -7 7591.71 483.354   5
  -3   9   7 6766.85 503.791   1
   3   9  -6 19641.6 756.810   5
  -3  -9   6 19365.9 444.919   6
  -3  -9   5 2494.02 190.704   6
   3   9  -5 2734.93 293.852   5
   3   9  -4 201.695 99.0403   5
  -3  -9   4 126.267 127.014   4
   3   9  -3 152.908 77.2638   5
  -3   9   3 224.320 110.040   6
  -3  -9   3 174.510 99.6281   4
   3   9  -2 5875.73 187.530   2
  -3  -9   2 6072.98 439.346   4
  -3   9   2 5872.94 444.038   6
   3   9  -2 5476.96 408.081   5
  -3  -9   1 2163.23 267.028   4
  -3   9   1 2266.68 269.998   6
   3  -9   0 2623.43 271.488   2
  -3  -9   0 2352.40 252.676   4
  -3   9   0 2590.06 293.868   6
   3  -9   1 8814.68 556.046   4
   3  -9   1 8384.56 472.003   2
  -3  -9  -1 8638.26 492.925   4
  -3   9  -1 8772.60 522.204   6
  -3  -9  -2 2269.46 246.107   4
   3  -9   2 2065.02 269.621   4
   3  -9   2 1991.71 143.363   5
  -3   9  -2 2286.14 263.871   6
   3  -9   2 2231.39 262.949   2
  -3   9  -3 2791.18 292.793   6
   3  -9   3 2959.53 332.495   4
   3  -9   3 2561.93 299.374   2
  -3  -9  -3 2879.24 266.345   4
   3  -9   3 2407.74 108.699   5
   3  -9   4 5772.93 445.587   4
   3  -9   4 5218.09 411.938   2
  -3  -9  -4 5174.77 348.602   4
  -3   9  -4 5604.80 395.978   6
   3  -9   5 5685.93 447.617   4
   3  -9   5 6258.50 468.099   2
  -3  -9  -5 6059.69 364.503   4
  -3   9  -5 5821.85 405.347   6
   3  -9   6 12924.0 691.336   4
  -3  -9  -6 12623.2 502.550   4
  -3   9  -6 13004.9 612.066   6
   3  -9   7 4172.26 407.719   4
   3   9   7 3478.75 492.541   1
  -3   9  -7 3850.14 339.800   6
   3   9   8 2459.70 411.680   1
  -3   9  -8 2210.02 251.272   6
   3  -9   8 2433.35 310.609   4
   3  -9   9 1462.07 242.331   4
   3   9   9 1382.10 304.039   1
   3  -9  10 982.464 199.004   4
   3   9  10 1066.86 302.274   1
   3  -9  11 591.911 170.376   4
   3   9  11 817.494 263.683   1
   3   9  12-152.444 200.778   1
  -3  10  16 179.933 153.875   1
  -3  10  15 3232.14 470.230   1
  -3  10  14 1806.64 343.207   1
  -3  10  13 1611.70 315.752   1
  -3  10  12 2756.04 384.388   1
  -3  10  11 301.406 151.220   1
   3  10 -11 163.572 101.732   5
   3  10 -10-128.084 110.023   5
  -3  10  10-252.713 152.169   1
  -3  10   9 19621.4 913.580   1
   3  10  -9 17446.6 750.470   5
  -3  10   8 30503.1 1126.93   1
   3  10  -8 28375.1 948.907   5
   3  10  -7 15623.3 706.380   5
   3  10  -6 9596.09 547.854   5
   3  10  -5 13119.9 487.227   2
  -3 -10   5 12914.7 457.954   6
   3  10  -5 12309.1 620.110   5
   3  10  -4-13.1857 56.7039   2
   3  10  -4 28.3429 100.307   5
  -3 -10   4-124.766 116.807   4
   3  10  -3 197.361 114.682   5
   3  10  -3 172.302 48.7731   2
  -3 -10   3 168.712 105.050   4
  -3 -10   2 5946.81 457.593   4
  -3  10   2 6502.34 490.864   6
  -3 -10   1 221.183 105.965   4
  -3  10   1 316.416 142.116   6
   3 -10   0 7993.80 458.475   2
  -3 -10   0 8207.03 516.508   4
  -3  10   0 7767.01 503.150   6
   3 -10   1 5583.67 453.084   4
   3 -10   1 5399.06 389.241   2
  -3 -10  -1 5293.86 414.416   4
  -3  10  -1 5150.26 415.048   6
   3 -10   1 5180.22 291.305   5
  -3 -10  -2 1527.26 216.932   4
   3 -10   2 1341.61 238.588   4
   3 -10   2 1336.77 211.356   2
  -3  10  -2 1332.72 197.335   6
   3 -10   2 1330.44 127.299   5
   3 -10   3 1916.21 293.156   4
  -3 -10  -3 1889.11 232.181   4
  -3  10  -3 1973.20 254.619   6
   3 -10   3 1647.89 238.203   2
   3 -10   4 43.7061 119.498   4
  -3  10  -4 39.6460 93.3330   6
  -3 -10  -4-87.0288 81.7671   4
   3 -10   4-98.6905 111.948   2
   3 -10   5 2791.59 313.342   2
   3 -10   5 2706.02 338.926   4
  -3 -10  -5 3222.25 291.463   4
  -3  10  -5 2853.94 291.656   6
  -3  10  -6-56.1331 84.5107   6
   3 -10   6 79.6052 112.990   4
  -3 -10  -6 37.6024 51.1634   4
   3 -10   7 4259.18 425.189   4
  -3  10  -7 4071.83 353.129   6
   3  10   8 187.642 201.887   1
   3 -10   8-39.4078 100.775   4
   3 -10   9-131.391 123.298   4
   3  10   9-127.183 200.096   1
   3 -10  10 7.51725 111.727   4
   3  10  10 20.0793 182.259   1
   3  10  11-314.381 235.144   1
   3 -10  11-82.7826 125.466   4
   3  10  12-207.865 189.003   1
  -3  11  15 384.165 154.699   1
  -3  11  14 212.690 157.586   1
  -3  11  13 198.063 177.346   1
  -3  11  12 1270.51 281.937   1
  -3  11  11 4414.65 483.608   1
   3  11 -10 713.341 178.940   5
  -3  11  10 413.250 196.525   1
   3  11  -9 361.272 126.888   5
  -3  11   9 271.697 211.084   1
   3  11  -8 605.013 141.495   5
  -3  11   8 360.876 168.031   1
   3  11  -7 7595.84 514.716   5
   3  11  -6 29784.9 997.621   5
  -3 -11   5 3328.83 394.727   4
   3  11  -5 2768.97 308.830   5
  -3 -11   4 145.169 125.976   4
   3  11  -4 99.6842 87.5997   5
  -3 -11   3 1284.71 248.414   4
  -3 -11   2 16794.9 803.651   4
  -3  11   1 10303.5 622.856   6
   3 -11  -1 10438.3 530.093   2
   3 -11  -1 9924.47 634.546   4
  -3 -11   1 10390.2 623.199   4
   3 -11   0 555.861 145.068   2
   3 -11   0 1016.81 234.868   4
  -3 -11   0 775.959 186.299   4
  -3  11   0 530.985 156.436   6
   3 -11   1 989.127 197.153   2
   3 -11   1 802.168 190.169   4
  -3  11  -1 899.984 186.119   6
  -3 -11  -1 1125.68 208.387   4
   3 -11   2 3876.19 405.202   4
   3 -11   2 3811.83 348.825   2
  -3 -11  -2 3450.29 347.537   4
  -3  11  -2 3525.71 351.085   6
  -3  11  -3 3110.88 330.605   6
   3 -11   3 3168.84 363.791   4
   3 -11   3 3077.90 326.809   2
  -3 -11  -3 3000.89 318.014   4
   3 -11   4 6108.10 505.189   4
   3 -11   4 6917.79 494.487   2
  -3 -11  -4 6413.62 446.767   4
  -3  11  -4 6779.32 475.695   6
   3 -11   5 6865.43 549.322   4
  -3 -11  -5 6895.11 450.675   4
  -3  11  -5 6999.51 480.997   6
  -3 -11  -6 2101.49 247.937   4
  -3  11  -6 2294.11 271.237   6
   3 -11   6 2216.25 310.737   4
   3 -11   7 2221.89 318.416   4
   3 -11   8 4.75412 94.8030   4
   3  11   8 103.092 194.144   1
   3  11   9 273.569 220.455   1
   3 -11   9 138.988 132.146   4
   3 -11  10 1554.71 275.116   4
   3  11  10 1637.32 405.865   1
   3 -11  11 577.165 200.187   4
   3  11  11 153.499 157.038   1
  -3  12  15 916.426 261.119   1
  -3  12  14 89.3110 157.624   1
  -3  12  13 663.316 238.707   1
  -3  12  12 770.861 239.151   1
  -3  12  11 2468.08 396.948   1
  -3  12  10 2283.60 370.058   1
   3  12  -9 4898.18 427.954   5
  -3  12   9 5279.33 528.851   1
   3  12  -8 1346.17 225.870   5
  -3  12   8 1579.70 331.815   1
   3  12  -7-91.2277 90.2004   5
   3  12  -6 1852.21 267.910   5
   3  12  -5 1488.25 237.205   5
  -3 -12   5 1710.86 294.796   4
  -3 -12   4 24186.9 1062.54   4
  -3 -12   3 437.747 154.486   4
   3 -12  -2 4150.20 436.072   4
  -3 -12   2 3612.81 396.228   4
   3 -12  -1 2916.67 290.799   2
  -3 -12   1 2628.64 344.690   4
   3 -12  -1 2539.26 346.537   4
  -3  12   0 1119.70 210.019   6
  -3 -12   0 1361.12 236.978   4
   3 -12   0 992.607 223.734   4
   3 -12   0 1437.31 205.152   2
  -3  12  -1 519.332 167.066   6
  -3 -12  -1 277.407 120.988   4
   3 -12   1 277.343 127.549   4
   3 -12   1 400.293 141.871   2
  -3  12  -2 2108.30 292.552   6
  -3 -12  -2 1889.89 275.856   4
   3 -12   2 2167.21 311.339   4
   3 -12   2 2092.23 277.970   2
   3 -12   3 33135.5 1235.56   4
   3 -12   3 32206.2 1048.33   2
  -3 -12  -3 33558.9 1101.28   4
  -3  12  -3 32960.8 1105.87   6
   3 -12   4 5730.07 519.871   4
  -3 -12  -4 5560.93 439.232   4
   3 -12   4 5609.40 457.011   2
  -3  12  -4 5722.93 457.260   6
   3 -12   5 222.970 141.134   4
  -3 -12  -5 43.8878 72.8323   4
  -3  12  -5 132.137 94.5354   6
   3 -12   6 2521.70 372.648   4
  -3  12  -6 2430.15 290.253   6
   3 -12   7 2977.81 409.552   4
   3 -12   8 142.258 88.7275   4
   3  12   8-355.330 289.644   1
   3 -12   9 1186.54 273.265   4
   3  12   9 1094.30 366.410   1
   3  12  10 1237.77 367.612   1
   3 -12  10 623.060 188.503   4
   3 -12  11 106.662 113.999   4
  -3  13  14-194.008 173.743   1
  -3  13  13 13.5581 149.044   1
  -3  13  12-49.9757 182.585   1
  -3  13  11 1336.62 315.125   1
  -3  13  10 289.279 178.190   1
  -3  13   9 669.378 246.453   1
   3  13  -8 108.142 113.690   5
   3  13  -7 330.213 146.812   5
  -3 -13   5 735.716 207.892   4
   3 -13  -4 6449.01 561.360   4
  -3 -13   4 5985.33 557.328   4
   3 -13  -3 223.344 160.918   4
  -3 -13   3-267.395 154.792   4
   3 -13  -2 1575.07 228.672   2
   3 -13  -2 1201.94 252.775   4
  -3 -13   2 1707.72 293.166   4
   3 -13  -1 250.758 177.752   4
  -3 -13   1 133.049 119.534   4
   3 -13  -1 338.940 131.475   2
   3 -13   0 2472.13 275.452   2
  -3 -13   0 2434.91 337.559   4
   3 -13   0 2277.31 334.423   4
   3 -13   1-21.4309 124.929   4
   3 -13   1 33.7579 93.6311   2
  -3 -13  -1 60.3719 99.1488   4
   3 -13   2 1479.73 288.161   4
  -3 -13  -2 1636.51 266.863   4
   3 -13   2 1559.37 226.855   2
  -3  13  -2 1294.01 228.671   6
  -3 -13  -3 2192.21 310.437   4
   3 -13   3 2114.90 354.400   4
  -3  13  -3 2405.54 323.794   6
   3 -13   3 2047.30 280.000   2
  -3 -13  -4 205.271 105.707   4
   3 -13   4 169.053 105.771   4
  -3  13  -4 359.086 131.699   6
  -3 -13  -5 565.719 156.642   4
   3 -13   5 917.629 218.801   4
  -3  13  -5 996.264 215.387   6
   3 -13   6 3721.87 461.672   4
   3 -13   7 5428.01 556.551   4
   3 -13   8 79.1527 123.882   4
   3  13   8-6.72265 197.360   1
   3 -13   9 1678.72 341.382   4
   3  13   9 901.961 301.377   1
   3 -13  10 2345.72 363.496   4
   3 -13  11 110.740 102.850   4
  -3  14  13-138.089 193.084   1
  -3  14  12 96.9174 161.993   1
  -3  14  11 204.515 215.623   1
  -3  14  10 249.485 149.878   1
  -3  14   9-9.35938 175.828   1
   3 -14  -7-81.1289 166.187   4
   3 -14  -6-14.8216 119.548   4
   3 -14  -5 103.857 110.966   4
  -3 -14   5 215.874 165.957   4
  -3 -14   4 1995.51 353.141   4
   3 -14  -4 2231.92 352.603   4
  -3 -14   3-181.446 163.942   4
   3 -14  -3 4.86389 129.035   4
  -3 -14   2 474.060 154.769   4
   3 -14  -2 102.924 135.583   4
   3 -14  -1 279.839 144.344   4
  -3 -14   1 299.073 149.730   4
   3 -14   0-116.606 123.405   4
  -3 -14   0 100.744 111.736   4
   3 -14   1 4363.95 486.003   4
  -3 -14  -1 4806.59 479.185   4
   3 -14   2 384.837 175.795   4
  -3 -14  -2 554.125 151.295   4
   3 -14   2 940.580 220.503   2
   3 -14   3 623.860 188.389   4
  -3 -14  -3 509.391 156.465   4
   3 -14   4 4197.95 479.112   4
  -3 -14  -4 4766.59 450.067   4
   3 -14   5 48.1990 116.498   4
   3 -14   6 1585.94 324.429   4
   3 -14   7 479.183 170.477   4
   3 -14   8 2637.48 385.452   4
   3  14   8 1810.75 452.858   1
   3 -14   9 225.185 150.366   4
   3 -14  10 229.553 167.847   4
   3 -14  11 251.457 156.123   4
  -3  15  12-131.039 192.080   1
  -3  15  11 570.990 295.039   1
   3 -15 -10 504.845 220.221   4
  -3  15  10 153.832 188.028   1
  -3  15   9 1273.95 336.836   1
   3 -15  -9 1141.61 272.363   4
   3 -15  -8 670.245 240.001   4
   3 -15  -7 42.1411 153.625   4
   3 -15  -6 1014.71 264.892   4
   3 -15  -5 621.308 219.007   4
  -3 -15   5 393.854 170.440   4
   3 -15  -4 713.442 242.293   4
  -3 -15   4 552.432 229.387   4
   3 -15  -3 1673.51 320.394   4
  -3 -15   3 1657.44 322.412   4
   3 -15  -2 270.592 115.867   4
  -3 -15   2-117.133 143.304   4
   3 -15  -1 268.473 167.005   4
  -3 -15   1 562.995 235.844   4
  -3 -15   0 160.310 98.7627   4
   3 -15   0 227.894 127.091   4
   3 -15   1 3081.90 437.791   4
  -3 -15  -1 3023.88 395.714   4
   3 -15   2 46.4211 160.894   4
  -3 -15  -2 9.69300 134.223   4
  -3 -15  -3 2095.27 325.975   4
   3 -15   3 2858.97 423.722   4
   3 -15   4 876.045 244.164   4
  -3 -15  -4 315.973 116.595   4
   3 -15   5 499.556 202.772   4
   3 -15   6 363.722 176.148   4
   3 -15   7 88.9847 159.753   4
   3 -15   8 922.220 264.204   4
   3 -15   9-13.2021 122.276   4
  -3  16  11 975.524 301.145   1
   3 -16 -10-70.0452 146.696   4
  -3  16  10 391.148 199.951   1
  -3  16   9 667.838 300.844   1
   3 -16  -9 877.637 244.369   4
   3 -16  -8 221.566 128.806   4
   3 -16  -7 773.097 215.299   4
   3 -16  -6-113.770 148.574   4
  -3 -16   5 465.171 191.792   4
   3 -16  -5 626.491 228.346   4
  -3 -16   4 2143.51 375.675   4
   3 -16  -4 2340.92 392.568   4
   3 -16  -3 221.504 167.553   4
  -3 -16   3-23.2770 154.541   4
   3 -16  -2 16.2567 167.001   4
  -3 -16   2 397.489 206.690   4
   3 -16  -1 211.627 153.509   4
  -3 -16   1 397.932 163.325   4
   3 -16   0 544.152 199.764   4
  -3 -16   0 953.285 248.004   4
   3 -16   1 153.910 174.943   4
  -3 -16  -1 138.972 142.427   4
  -3 -16  -2 17.2210 99.2651   4
   3 -16   2 83.5775 154.585   4
   3 -16   3 360.597 188.522   4
  -3 -16  -3 282.506 134.643   4
   3 -16   4 339.667 183.465   4
   3 -16   5 190.783 154.205   4
   3 -16   6-226.735 182.361   4
  -3  17   9 1246.15 373.948   1
   3 -17  -8-4.28760 140.438   4
   3 -17  -7 112.169 162.646   4
   3 -17  -6 498.645 247.663   4
   3 -17  -5 28.4180 162.209   4
  -3 -17   5 64.3204 133.921   4
  -3 -17   4 352.163 186.782   4
   3 -17  -4 65.3273 159.042   4
   3 -17  -3 376.822 206.119   4
  -3 -17   3 173.603 166.266   4
   3 -17  -2 918.576 253.707   4
  -3 -17   2 771.140 214.791   4
  -3 -17   1 883.397 253.499   4
   3 -17  -1 716.531 223.290   4
   3 -17   0 1221.67 293.756   4
  -3 -17   0 855.268 251.865   4
   3 -17   1 57.2607 178.374   4
  -3 -17  -1 34.4714 106.901   4
   3 -17   2 453.258 233.334   4
  -3 -17  -2 322.035 149.509   4
  -3 -17  -3 162.419 157.803   4
  -3 -18   1-57.4867 178.735   4
  -3 -18   0 163.484 132.092   4
  -3 -18  -1 1424.98 317.689   4
  -3 -18  -2-27.2234 136.500   4
   4   0 -17 257.035 220.130   3
   4   0 -16 662.256 255.623   3
   4   0 -15 65.5872 187.171   3
   4   0 -14 8976.76 717.158   3
   4   0 -13 137.913 138.131   3
   4   0 -12 39.3775 127.859   3
   4   0 -11-61.2720 142.293   3
   4   0 -10 109.935 131.568   3
   4   0  -9 114.283 128.025   3
   4   0  -8 792.684 171.641   3
  -4   0   8 900.250 128.710   6
   4   0  -8 1022.11 142.369   6
   4   0  -7-0.76346 80.5824   3
  -4   0   7-7.82050 48.4233   6
   4   0  -7 28.4410 56.6090   1
   4   0  -6 4317.39 256.016   1
  -4   0   6 4009.39 258.489   6
   4   0  -6 4195.39 295.673   3
   4   0  -5 22.5993 56.9181   3
  -4   0   5 106.056 60.3641   6
   4   0  -5 99.8029 40.4058   1
   4   0  -4 495.348 86.1924   3
  -4   0   4 547.908 106.392   6
   4   0  -3-98.3182 94.9672   5
   4   0  -3 67.7691 46.5691   3
   4   0  -2 14996.3 266.906   3
   4   0  -2 15279.0 500.303   5
   4   0  -1-41.8269 73.6211   5
  -4   0   1-38.4663 48.1763   5
  -4   0   0 55724.3 900.416   5
   4   0   0 55764.4 907.992   5
   4   0   0 55614.0 742.575   1
   4   0   1 3.62574 49.6562   5
  -4   0  -1 80.4620 52.5696   5
   4   0   1 18.0832 54.1471   1
   4   0   2 5857.45 315.602   1
   4   0   2 5910.44 357.842   2
   4   0   2 6201.34 304.180   5
  -4   0  -2 5929.82 295.810   5
  -4   0  -3-39.3616 52.5955   5
  -4   0  -3-167.996 79.6249   3
   4   0   3-8.77634 82.8887   2
   4   0   4 185717. 2045.38   1
   4   0   4 186986. 2154.00   2
  -4   0  -4 182312. 1738.89   5
  -4   0  -4 181994. 1721.04   3
  -4   0  -5 74.0736 88.1225   3
   4   0   5 0.27130 82.3909   2
   4   0   5-12.5012 80.6911   1
   4   0   6 491.820 148.327   1
  -4   0  -6 592.460 150.475   3
   4   0   6 584.977 55.2730   4
   4   0   6 657.649 175.345   2
  -4   0  -7 253.049 131.588   3
   4   0   7 7.81947 92.6837   1
  -4   0  -8-291.945 164.400   3
   4   0   8 22.6866 95.2376   1
  -4   0  -9-126.704 139.798   3
   4   0   9 171.552 129.164   1
   4   0  10 1176.54 307.257   1
  -4   0 -10 1922.18 311.662   3
  -4   0 -11 106.267 142.959   3
   4   0  11-80.7943 129.012   1
  -4   0 -12 1185.22 291.627   3
   4   0  12 466.354 209.138   1
  -4   0 -13 823.199 317.791   3
   4   0  13-3.75321 133.050   1
   4   0  14 1514.13 338.744   1
   4   1 -17 2727.00 483.597   3
   4  -1 -17 2608.74 448.527   3
   4   1 -16 171.429 206.224   3
   4  -1 -16-80.3756 225.877   3
   4   1 -15 437.237 224.052   3
   4  -1 -15 428.910 167.985   3
   4   1 -14 3582.80 452.608   3
   4  -1 -14 2664.54 409.896   3
   4   1 -13 77.6153 143.368   3
   4  -1 -13-391.450 194.810   3
   4   1 -12 404.050 140.475   3
   4  -1 -12 227.215 177.176   3
   4   1 -11 494.757 161.571   3
   4  -1 -11 70.6394 135.049   3
   4  -1 -10 184.415 147.196   3
   4   1 -10 229.165 106.993   3
   4   1 -10 384.132 85.8672   6
   4   1  -9 3280.00 332.426   3
   4  -1  -9 3630.63 357.489   3
  -4   1   8 75444.3 1245.56   6
  -4  -1   8 73572.7 1056.66   6
   4   1  -8 76345.7 1458.95   3
   4  -1  -8 79402.8 1474.36   3
   4  -1  -7 20429.4 705.463   3
   4  -1  -7 17639.1 573.863   1
  -4  -1   7 19610.6 533.927   6
  -4   1   7 20252.2 620.042   6
   4  -1  -6 209.254 72.0723   6
   4  -1  -6 247.502 116.451   3
   4   1  -6 150.309 68.4582   1
   4  -1  -6 151.752 44.6844   1
  -4  -1   6 179.713 56.0842   6
  -4   1   6 249.670 76.5308   6
   4   1  -5 602.550 125.326   5
   4  -1  -5 551.649 76.1704   1
  -4   1   5 701.690 114.279   6
  -4  -1   5 654.258 105.735   6
   4  -1  -5 801.743 132.111   3
   4  -1  -4 1573.62 106.333   1
  -4   1   4 1566.73 179.655   6
   4   1  -4 1348.13 164.907   5
   4  -1  -4 1836.21 156.148   3
  -4   1   3 5877.26 324.834   6
   4   1  -3 6008.30 338.883   5
   4  -1  -2 15311.9 493.127   5
  -4  -1   2 14282.3 496.784   5
   4   1  -2 14428.5 501.742   5
   4  -1  -1 1005.15 69.2120   1
   4   1  -1 1053.62 140.262   5
   4  -1  -1 945.370 121.288   5
  -4  -1   1 1003.84 134.314   5
   4  -1   0 36574.2 525.073   1
   4   1   0 36688.4 786.686   5
   4  -1   0 37530.7 707.689   5
  -4  -1   0 37806.9 775.177   5
   4   1   0 34118.6 394.983   3
   4  -1   1 1442.28 128.713   1
   4   1   1 1304.38 89.3501   3
   4   1   1 1267.17 156.148   1
   4   1   1 1375.16 164.658   5
   4  -1   1 1279.66 130.817   5
  -4   1  -1 1280.57 75.1083   3
  -4  -1  -1 1399.87 157.928   5
  -4   1  -1 1262.84 127.344   5
   4   1   2 3953.59 282.557   1
   4  -1   2 4128.26 249.097   1
   4  -1   2 4740.21 346.472   2
   4   1   2 4080.30 284.407   2
  -4   1  -2 4177.84 227.059   5
  -4   1  -2 4047.59 179.208   3
   4   1   2 4006.00 269.390   5
   4  -1   2 4113.25 227.748   5
  -4  -1  -2 4143.66 262.513   5
   4   1   3 2911.75 247.045   1
   4  -1   3 3009.42 277.180   2
   4  -1   3 3037.83 238.646   1
   4   1   3 3071.75 262.349   2
  -4   1  -3 2874.12 186.102   3
  -4   1  -3 3123.66 201.991   5
  -4   1  -3 3266.19 258.270   1
  -4   1  -4 24268.2 576.164   5
   4   1   4 25747.9 799.084   1
   4  -1   4 22510.8 723.087   1
   4  -1   4 25469.4 814.109   2
   4   1   4 24310.9 760.194   2
  -4   1  -4 23494.7 604.411   3
   4   1   5 3387.81 305.610   1
   4  -1   5 2767.02 284.682   1
   4  -1   5 2738.98 289.544   2
   4   1   5 2830.81 273.811   2
  -4   1  -5 2339.87 228.950   3
  -4   1  -5 2791.40 207.384   5
   4   1   6 146.116 85.0563   1
  -4   1  -6-36.0312 89.5006   3
  -4   1  -6-19.4852 49.7423   5
   4  -1   6-124.550 113.280   2
   4  -1   6 2.64697 28.0341   4
   4  -1   6 1.67800 82.3560   1
  -4   1  -7-27.6684 111.561   3
   4  -1   7 69.3853 35.7676   4
   4   1   7 23.6356 110.264   1
   4  -1   7-31.2643 104.225   1
  -4   1  -8 129.265 129.744   3
   4  -1   8 69.8358 114.330   1
   4   1   8-11.2224 124.473   1
  -4   1  -9 656.400 190.554   3
   4   1   9 642.976 184.497   1
  -4   1 -10 544.296 182.696   3
   4   1  10 335.112 185.433   1
   4  -1  10 598.114 174.001   1
   4   1  11 2855.32 390.554   1
  -4   1 -11 2681.92 387.173   3
   4  -1  11 2014.76 357.839   1
   4   1  12 657.171 222.593   1
  -4   1 -12 353.055 202.653   3
   4  -1  12 395.332 191.031   1
  -4   1 -13 1972.05 346.997   3
   4   1  13 2589.44 441.109   1
   4  -1  13 1982.73 376.467   1
  -4   1 -14 119.681 190.585   3
   4   1  14 175.220 170.284   1
  -4   1 -15 511.785 195.265   3
   4  -2 -17-214.070 259.835   3
   4   2 -17 200.743 169.177   3
   4   2 -16 16.5710 167.556   3
   4  -2 -16 638.436 341.454   3
   4  -2 -15-96.9835 210.933   3
   4   2 -15 101.098 182.251   3
   4   2 -14 3549.11 441.782   3
   4  -2 -14 4159.94 511.021   3
   4  -2 -13 3165.55 432.343   3
   4   2 -13 3426.69 387.920   3
   4   2 -12 689.630 221.076   3
   4  -2 -12 792.318 224.610   3
   4  -2 -11 298.426 208.315   3
  -4   2  11-32.3091 98.7648   1
   4   2 -11 215.229 169.456   3
   4  -2 -10 2985.89 363.736   3
  -4   2  10 2921.38 293.111   1
  -4   2   9 3161.83 287.727   1
   4  -2  -9 4015.48 380.621   3
   4  -2  -8 2495.81 281.565   3
  -4  -2   8 2733.65 184.492   6
  -4   2   8 2814.59 248.182   1
  -4   2   8 2943.23 265.794   6
   4  -2  -7 24343.9 664.248   1
  -4   2   7 24118.9 640.757   1
  -4  -2   7 23227.6 537.684   6
  -4   2   7 25385.5 740.774   6
   4  -2  -7 25550.1 827.959   3
  -4   2   6 411.557 74.4594   1
   4  -2  -6 569.841 146.065   3
   4   2  -6 380.918 113.294   5
  -4   2   6 568.200 116.425   6
  -4  -2   6 477.645 81.3677   6
   4  -2  -6 400.433 82.2903   1
  -4  -2   5-12.3488 41.7280   6
   4   2  -5-86.8037 70.4802   5
   4  -2  -5 6.72482 48.8780   1
  -4   2   5-13.6611 63.6642   6
  -4   2   4 3559.43 262.252   6
   4   2  -4 3495.90 262.998   5
  -4   2   4 3230.59 210.041   3
  -4   2   3 33239.7 817.624   6
  -4   2   3 33663.7 570.360   3
   4   2  -3 31780.0 780.114   5
   4   2  -2 46134.3 930.994   5
  -4   2   2 44665.0 955.428   6
  -4   2   2 44513.3 561.735   3
   4   2  -1 38.4891 71.2271   5
   4  -2  -1-12.6572 47.2110   5
   4   2   0 39638.5 867.662   5
   4  -2   0 39686.1 700.986   5
  -4   2  -1 16243.9 428.805   1
   4  -2   1 15632.2 420.472   1
   4   2   1 15901.0 537.788   5
   4  -2   1 15055.2 418.980   5
  -4   2  -2 5542.98 305.160   1
   4   2   2 5623.01 333.977   5
   4  -2   2 5617.35 373.422   2
   4  -2   2 5993.88 293.686   1
   4   2   2 5376.47 324.569   2
  -4   2  -2 5309.20 242.010   5
   4  -2   2 5621.01 250.715   5
   4   2   2 5240.65 251.988   3
   4   2   2 5313.72 353.207   1
   4   2   3 30972.3 882.700   1
  -4   2  -3 32922.6 787.423   1
   4  -2   3 33438.7 925.421   2
   4   2   3 31868.2 794.922   2
   4  -2   3 33638.5 785.876   1
   4  -2   3 31905.2 592.212   5
   4   2   3 31373.1 657.954   3
  -4   2  -3 31699.7 588.943   5
   4   2   4 37768.7 998.422   1
   4  -2   4 36003.2 1008.76   2
   4   2   4 36117.4 888.672   2
   4  -2   4 36447.4 915.019   1
   4   2   4 35177.8 477.384   4
  -4   2  -4 35761.2 622.456   5
   4   2   4 36394.9 784.390   3
   4   2   5 227.509 134.594   1
   4  -2   5 148.910 98.1280   2
  -4   2  -5-53.6613 44.6383   5
   4  -2   5 108.034 55.9719   4
   4  -2   5 14.6495 77.3668   1
   4   2   5 13.1412 76.5404   2
  -4   2  -5 103.395 66.6374   3
  -4   2  -6 964.450 175.648   3
   4  -2   6 813.608 214.051   1
   4  -2   6 1169.35 202.446   2
   4   2   6 1263.41 215.435   1
   4  -2   6 1301.94 128.114   4
  -4   2  -6 1221.25 134.551   5
   4  -2   7 174.601 58.9774   4
  -4   2  -7 22.6669 83.0561   3
  -4   2  -7 40.1413 45.0433   5
   4  -2   7 241.793 111.093   1
   4   2   7-77.7287 121.454   1
  -4   2  -8 1675.32 242.782   3
   4   2   8 1669.00 281.629   1
   4  -2   8 1553.19 132.905   4
   4  -2   8 1633.83 291.339   1
  -4   2  -9 698.994 173.185   3
   4   2   9 802.367 207.481   1
   4  -2   9 487.674 173.023   1
   4   2  10 221.126 145.060   1
  -4   2 -10 124.475 149.322   3
   4  -2  10 156.312 119.023   1
   4   2  11 104.927 107.880   1
  -4   2 -11 129.180 127.976   3
   4   2  12 3261.32 491.843   1
  -4   2 -12 3863.27 481.502   3
  -4   2 -13 445.099 217.165   3
   4   2  13 1131.68 299.089   1
  -4   2 -14 577.101 260.558   3
   4   2  14-182.426 151.274   1
  -4   2 -15 2427.00 439.006   3
   4   3 -17 827.415 270.808   3
   4   3 -16 171.576 179.320   3
   4   3 -15 1171.83 261.791   3
  -4   3  14 523.750 198.260   1
   4  -3 -14 646.274 279.200   3
   4   3 -14 497.563 176.715   3
  -4   3  13 7775.72 567.450   1
   4   3 -13 7909.97 626.921   3
   4  -3 -13 6966.78 625.645   3
   4  -3 -12 3886.55 467.516   3
  -4   3  12 3297.92 379.992   1
  -4   3  11 5878.00 439.783   1
   4  -3 -11 5588.37 531.489   3
   4  -3 -10 983.784 242.236   3
  -4   3  10 536.507 185.620   1
   4   3  -9 3883.83 341.091   5
  -4   3   9 3605.78 320.666   1
   4   3  -8 369.796 110.957   5
  -4   3   8 343.140 120.777   6
  -4  -3   8 239.764 51.6542   6
  -4   3   8 310.631 100.154   1
  -4   3   7 30138.7 710.482   1
  -4  -3   7 29958.9 555.160   6
  -4   3   7 31072.7 882.811   6
   4   3  -7 28019.7 859.609   5
   4   3  -6-14.6556 79.0167   5
  -4   3   6-16.4085 48.2516   1
  -4  -3   6-1.60903 31.0809   6
  -4   3   6 12.5317 61.1691   6
  -4   3   5 2470.63 164.407   1
  -4   3   5 3355.32 274.178   6
   4   3  -5 2943.62 264.186   5
  -4   3   5 2996.10 241.176   3
  -4   3   4 8155.73 225.768   1
  -4   3   4 8970.71 450.432   6
  -4   3   4 8206.72 365.206   3
   4   3  -4 8434.38 433.482   5
  -4   3   3 115024. 1588.22   6
   4   3  -3 107777. 1514.45   5
  -4   3   3 111926. 1205.47   3
  -4   3   2 20950.9 672.526   6
   4   3  -2 19714.6 630.285   5
   4   3  -1 1385.20 179.896   5
  -4   3   1 1566.46 182.293   6
  -4   3   0 12781.9 304.301   1
   4   3   0 11140.2 484.426   5
   4  -3   0 12114.9 376.557   5
  -4   3  -1 16907.6 435.494   1
   4   3   1 15575.1 580.054   5
   4  -3   1 16075.7 407.550   5
  -4   3  -2 73755.4 1049.93   1
   4  -3   2 75669.0 1364.77   2
   4   3   2 72029.8 1105.96   2
   4   3   2 74170.8 933.268   4
   4   3   2 70576.9 1245.77   5
   4  -3   2 74728.4 819.021   5
   4   3   3 1678.07 240.135   1
   4  -3   3 1366.40 207.104   2
   4   3   3 1351.02 166.701   3
  -4   3  -3 1387.59 164.565   1
   4   3   3 1338.92 115.344   4
   4   3   3 1663.19 181.056   2
   4   3   4 34067.7 1015.14   1
   4  -3   4 33422.7 971.887   2
   4   3   4 32162.0 479.098   4
   4   3   4 33764.1 844.879   2
  -4   3  -4 32930.2 516.884   5
   4   3   4 32423.1 801.902   3
   4   3   5 4222.44 386.221   1
   4  -3   5 4452.65 273.357   4
   4  -3   5 4241.67 353.408   2
   4   3   6 5885.63 452.894   1
   4  -3   6 5382.65 295.410   4
   4  -3   6 5069.71 424.467   2
  -4   3  -6 5072.93 223.884   5
   4   3   7 4014.39 392.763   1
   4  -3   7 3704.55 245.108   4
  -4   3  -7 3553.89 335.491   3
  -4   3  -8 941.126 205.367   3
   4   3   8 1105.51 230.048   1
   4  -3   8 763.486 102.086   4
   4   3   9 4808.57 474.304   1
   4  -3   9 4824.17 266.643   4
  -4   3  -9 4506.56 411.361   3
  -4   3 -10 2620.00 345.594   3
   4   3  10 2304.79 337.458   1
   4   3  11 302.813 173.013   1
  -4   3 -11 138.621 121.732   3
  -4   3 -12 1993.02 364.195   3
   4   3  12 1443.66 304.925   1
  -4   3 -13 36.1269 137.517   3
   4   3  13 525.441 222.151   1
  -4   3 -14 2601.09 422.684   3
   4   3  14 2205.30 420.829   1
  -4   3 -15-39.6481 178.203   3
   4   4 -17 544.695 240.478   3
   4   4 -17 217.427 152.089   5
   4   4 -16 161.069 144.385   3
   4   4 -16 411.822 163.383   5
  -4   4  16 446.093 194.471   1
   4   4 -15 174.739 96.1445   5
  -4   4  15 9.19181 105.814   1
   4   4 -15 122.963 157.300   3
  -4   4  14-179.583 157.191   1
   4   4 -14-110.411 72.7909   5
   4   4 -14-59.7744 127.793   3
   4   4 -13 4466.61 419.316   5
  -4   4  13 5663.04 503.664   1
  -4   4  12-43.3163 88.5300   1
   4   4 -12 64.0383 67.5836   5
   4   4 -11 778.380 186.865   5
  -4   4  11 429.645 120.829   1
   4   4 -10 2357.11 271.871   5
  -4   4  10 1842.85 246.174   1
  -4   4   9 695.132 154.541   1
   4   4  -9 601.063 151.205   5
  -4   4   8 707.260 144.252   1
   4   4  -8 682.094 146.314   5
  -4  -4   8 740.076 72.4716   6
  -4   4   7 39693.6 848.066   1
  -4  -4   7 41163.6 582.479   6
   4   4  -7 39095.2 1032.26   5
  -4   4   6 6963.53 323.491   1
  -4   4   6 8182.69 454.324   6
   4   4  -6 6912.16 424.318   5
  -4   4   5 15976.1 427.420   1
  -4   4   5 18535.1 675.392   6
   4   4  -5 15929.3 618.329   5
  -4   4   4 26029.3 458.563   1
  -4   4   4 29303.2 845.314   6
   4   4  -4 26911.2 786.126   5
  -4   4   4 27448.8 711.780   3
  -4   4   3 32734.3 435.331   1
   4   4  -3 33800.2 881.099   5
   4   4  -2 73.3141 71.6132   5
  -4   4   2 190.254 104.259   6
  -4   4   1 3530.56 293.876   6
   4   4  -1 3349.05 281.667   5
   4  -4   0 6599.97 275.206   5
  -4   4   0 6797.46 257.641   1
   4   4   0 6652.76 330.186   4
  -4   4   0 6451.27 396.412   6
   4   4   0 6187.24 378.548   5
  -4   4  -1 14371.6 417.757   1
   4   4   1 12840.6 441.133   4
   4   4   1 12962.4 546.948   5
   4  -4   1 13206.6 352.369   5
  -4   4  -2 20112.4 563.388   1
   4  -4   2 20756.9 728.366   2
   4   4   2 19275.0 554.898   2
   4   4   2 20086.9 517.235   4
   4  -4   2 19769.8 380.278   5
   4   4   3 2384.52 241.893   3
  -4   4  -3 2178.90 211.932   1
   4   4   3 2287.62 204.146   2
   4   4   3 2348.34 162.067   4
   4  -4   3 2385.49 277.037   2
   4  -4   4 445.166 142.959   2
   4   4   4 689.440 184.056   1
   4   4   4 835.200 132.406   2
   4   4   4 608.224 75.8459   4
   4  -4   5 1024.95 154.210   4
   4   4   5 796.693 178.105   1
   4  -4   5 911.510 175.098   2
  -4   4  -6 524.305 54.9013   5
   4  -4   6 703.068 124.156   4
   4  -4   6 696.423 190.100   2
   4   4   6 866.033 214.222   1
   4   4   7 142.983 162.352   1
   4  -4   7 213.523 78.5118   4
   4   4   8 2097.73 321.277   1
   4  -4   8 1914.65 199.724   4
   4   4   9 1244.96 255.195   1
   4  -4   9 1296.13 167.512   4
  -4   4  -9 1650.60 267.928   3
   4   4  10 476.385 175.393   1
  -4   4 -10 767.113 207.315   3
   4   4  11 484.349 223.507   1
  -4   4 -11 341.203 118.996   3
  -4   4 -12 717.297 252.030   3
   4   4  12 818.944 234.523   1
   4   4  13 376.658 203.965   1
  -4   4 -13 207.681 148.374   3
  -4   4 -14 716.469 250.411   3
   4   4  14 1393.57 337.894   1
  -4   5  18 187.885 133.201   1
   4   5 -17 116.777 132.293   3
  -4   5  17-239.595 164.181   1
  -4   5  16 49.8959 114.920   1
   4   5 -16 376.990 133.830   5
   4   5 -16 417.785 204.070   3
   4   5 -15 482.243 171.462   5
  -4   5  15 451.051 208.372   1
  -4   5  14 209.714 143.144   1
   4   5 -14 90.1184 85.1550   5
   4   5 -13 1916.50 284.825   5
  -4   5  13 1776.62 311.636   1
   4   5 -12 2045.57 279.314   5
  -4   5  12 2196.15 306.510   1
  -4   5  11 8.60858 100.571   1
   4   5 -11 10.4919 74.5417   5
  -4   5  10 740.092 163.540   1
   4   5 -10 717.822 166.317   5
  -4   5   9 4470.45 337.759   1
   4   5  -9 4069.31 356.266   5
  -4   5   8 162.303 99.3238   1
   4   5  -8-1.21426 75.4258   5
  -4   5   7 2415.29 215.863   1
  -4   5   7 2807.57 287.514   6
  -4  -5   7 2519.22 134.539   6
   4   5  -7 2333.07 248.772   5
  -4   5   6 5302.04 291.422   1
   4   5  -6 5001.14 367.997   5
  -4   5   6 4973.52 381.226   6
   4   5  -5 158.560 85.4780   5
  -4   5   5 254.859 73.1664   1
  -4   5   5 209.590 105.351   6
  -4   5   4 34705.9 963.457   6
   4   5  -4 30914.1 882.729   5
  -4   5   4 33680.8 602.235   1
  -4   5   3 18020.8 695.340   6
   4   5  -3 16812.2 645.194   5
  -4   5   2 34040.0 935.878   6
   4   5  -2 31275.0 872.944   5
  -4   5   1 136426. 1869.88   6
   4   5  -1 129383. 1802.03   5
   4   5   0 413.976 154.568   5
  -4   5   0 413.141 108.804   6
   4   5   1 34089.5 659.140   2
   4   5   1 34058.4 761.136   4
  -4   5  -1 36632.3 741.095   1
  -4   5  -1 36216.1 964.067   6
   4   5   1 33797.1 928.307   5
   4  -5   1 33731.9 553.265   5
   4   5   2 1089.69 128.091   2
   4   5   2 1069.39 132.964   4
   4  -5   2 1129.27 198.687   2
  -4   5  -2 1282.05 196.709   6
  -4   5  -2 1073.79 150.291   1
   4  -5   2 1084.70 81.3025   5
   4  -5   3 1640.10 222.068   2
   4   5   3 1515.29 145.788   4
   4   5   3 1645.57 171.049   2
   4   5   4 12129.0 363.615   4
   4  -5   4 12921.3 633.060   2
   4   5   5 2010.00 287.344   1
   4  -5   5 2056.51 223.831   4
   4  -5   5 1854.03 268.530   2
   4  -5   6 78.3960 71.7523   4
   4   5   6 400.253 197.095   1
   4  -5   6 104.252 147.203   2
   4   5   7 13755.0 774.266   1
   4  -5   7 12472.3 542.032   4
   4   5   8 1835.78 317.481   1
   4  -5   8 1790.72 213.113   4
   4   5   9 29781.0 1241.87   1
   4  -5   9 30930.5 848.422   4
   4   5  10-43.6382 131.067   1
   4   5  11 172.067 158.764   1
  -4   5 -11-81.8943 118.383   3
  -4   5 -12 574.339 160.633   3
   4   5  12 1096.04 296.858   1
  -4   5 -13 509.620 193.750   3
   4   5  13 644.780 243.379   1
  -4   5 -14 295.536 167.121   3
  -4   6  18 41.9234 130.859   1
  -4   6  17 221.543 118.278   1
  -4   6  16 54.8482 175.430   1
   4   6 -15-310.000 181.204   5
  -4   6  15-222.502 158.310   1
   4   6 -14 676.879 185.948   5
  -4   6  14 620.750 202.903   1
   4   6 -13-100.917 105.542   5
  -4   6  13 15.6138 102.336   1
  -4   6  12 1152.07 238.454   1
   4   6 -12 1478.31 251.653   5
  -4   6  11 4263.64 398.566   1
   4   6 -11 4001.15 374.612   5
  -4   6  10 2096.48 270.122   1
   4   6 -10 1707.45 253.956   5
   4   6  -9 657.314 139.820   5
  -4   6   9 904.992 182.819   1
  -4   6   8 3662.24 297.727   1
   4   6  -8 3071.63 311.252   5
  -4   6   7 5997.40 441.501   6
  -4   6   7 5523.52 342.622   1
  -4  -6   7 5126.51 181.075   6
   4   6  -7 5151.96 391.471   5
   4   6  -6 4.36428 77.7045   5
  -4   6   6 74.3520 73.3740   1
  -4   6   6 121.831 79.9413   6
  -4   6   5 16807.0 720.513   6
   4   6  -5 15322.2 651.563   5
  -4   6   5 15585.9 512.067   1
  -4   6   4 16696.0 701.603   6
   4   6  -4 15717.6 644.416   5
  -4   6   3 4726.23 374.541   6
   4   6  -3 4231.77 330.613   5
   4   6  -2-87.4260 99.6968   5
  -4   6   2 42.5430 72.2995   6
  -4   6   1 68506.0 1363.84   6
   4   6  -1 63610.3 1305.42   5
  -4   6   0 66933.1 1362.07   6
   4   6   0 62098.9 1303.74   5
  -4   6  -1 6048.02 414.724   6
   4   6   1 5759.23 248.356   2
   4   6   1 5430.20 400.391   5
   4  -6   2 3431.73 318.908   2
   4   6   2 2733.97 224.445   4
   4   6   2 3006.09 190.632   2
  -4   6  -2 2638.77 243.540   1
  -4   6  -2 2879.46 289.721   6
   4  -6   2 2835.32 124.135   5
   4   6   3 1084.73 135.576   4
   4  -6   3 1234.91 213.252   2
  -4   6  -3 1466.72 217.788   6
   4   6   4 19039.7 509.828   4
   4  -6   4 20483.2 733.274   4
   4  -6   4 19351.8 810.232   2
  -4   6  -4 19422.2 750.796   6
   4   6   5 904.601 255.051   1
   4  -6   5 1204.69 188.573   4
   4  -6   5 741.400 169.598   2
   4  -6   6 847.170 168.475   4
   4   6   6 895.931 259.121   1
   4  -6   6 1057.26 220.400   2
   4  -6   7 301.649 107.071   4
   4   6   7 38.1526 160.691   1
   4   6   8 17004.4 918.754   1
   4  -6   8 18261.0 711.437   4
   4   6   9 56.7121 129.149   1
   4  -6   9-35.7976 66.0957   4
   4   6  10 1161.16 300.039   1
   4   6  11 4003.92 492.003   1
   4   6  12 5956.71 646.595   1
  -4   6 -12 3465.63 435.682   3
  -4   6 -13 132.782 136.314   3
   4   6  13 153.719 135.351   1
  -4   6 -14 1046.08 261.687   3
  -4   7  18 2737.41 448.900   1
  -4   7  17-202.593 185.941   1
  -4   7  16 288.718 197.606   1
   4   7 -15 262.130 162.419   5
  -4   7  15-54.1767 159.580   1
   4   7 -14 1467.54 247.288   5
  -4   7  14 1160.31 275.113   1
  -4   7  13 424.027 191.352   1
   4   7 -13 222.142 116.080   5
   4   7 -12 1135.38 213.468   5
  -4   7  12 1342.41 254.275   1
  -4   7  11 2821.14 338.232   1
   4   7 -11 2531.69 303.283   5
   4   7 -10-75.6993 110.205   5
  -4   7  10 249.804 133.123   1
  -4   7   9 9592.22 545.344   1
   4   7  -9 8711.04 536.732   5
  -4   7   8 1390.11 199.524   1
   4   7  -8 1471.81 222.298   5
  -4   7   7 4472.00 354.831   1
   4   7  -7 4241.47 375.913   5
   4   7  -6 778.641 155.179   5
  -4   7   6 901.059 172.331   1
  -4   7   6 1332.07 224.196   6
  -4   7   5 9257.11 556.416   6
   4   7  -5 8836.93 511.943   5
   4   7  -4 1680.66 237.864   5
  -4   7   4 1550.80 225.530   6
  -4   7   3 6326.38 446.136   6
   4   7  -3 6201.21 416.965   5
  -4   7   2 23623.5 844.946   6
   4   7  -2 20741.3 777.643   5
   4   7  -1 15728.6 685.465   5
  -4   7   1 16541.6 709.116   6
  -4   7   0 11850.0 590.974   6
   4   7   0 10882.8 580.341   5
   4  -7   1 10529.0 565.427   2
   4   7   1 9431.96 292.775   2
  -4   7  -1 10554.2 557.106   6
  -4   7  -2 515.849 135.424   6
   4  -7   2 570.338 169.571   2
   4  -7   2 462.044 53.7064   5
   4  -7   3 23506.6 859.644   2
  -4   7  -3 23326.5 846.494   6
  -4   7  -4 20683.6 799.055   6
   4  -7   4 20143.7 781.602   4
   4  -7   4 19256.5 818.073   2
   4  -7   5 1670.34 227.627   4
  -4   7  -5 1719.22 236.642   6
   4  -7   5 1238.53 228.966   2
   4  -7   6 15086.2 672.173   4
   4  -7   6 14232.3 749.316   2
  -4   7  -6 15063.8 692.743   6
   4   7   6 14932.1 866.407   1
   4   7   7 5789.58 551.325   1
  -4   7  -7 6139.30 460.137   6
   4  -7   7 5859.49 417.489   4
  -4   7  -8 74.3560 78.6079   6
   4  -7   8 81.6057 97.6500   4
   4   7   8-52.1108 195.342   1
   4   7   9 206.808 201.405   1
   4  -7   9 201.908 96.9342   4
   4   7  10 6202.58 626.921   1
   4   7  11 1877.25 359.825   1
   4   7  12 2325.18 416.898   1
   4   7  13 280.651 200.891   1
  -4   7 -13 398.075 222.815   3
  -4   7 -14 436.707 168.892   3
  -4   8  17 359.716 209.902   1
  -4   8  16 1535.84 321.703   1
  -4   8  15 291.534 190.822   1
  -4   8  14-275.335 185.588   1
   4   8 -14 306.105 188.607   5
   4   8 -13 203.948 97.2306   5
  -4   8  13 49.6674 97.2152   1
  -4   8  12 14263.7 791.469   1
   4   8 -12 12884.5 710.268   5
   4   8 -11 306.533 132.567   5
  -4   8  11 290.513 120.586   1
   4   8 -10 672.109 176.159   5
  -4   8  10 473.437 170.189   1
  -4   8   9-117.604 102.670   1
   4   8  -9 3.57959 87.5665   5
  -4   8   8 7844.81 498.054   1
   4   8  -8 7929.47 513.817   5
  -4   8   7 12492.8 596.972   1
  -4  -8   7 10596.2 278.927   6
   4   8  -7 10701.5 587.511   5
   4   8  -6 24.3486 81.9299   5
  -4   8   6-57.7944 104.743   6
  -4   8   6-67.9305 131.538   1
   4   8  -5 1086.49 189.664   5
  -4   8   5 1030.41 219.173   6
  -4   8   4 21849.0 880.219   6
   4   8  -4 21497.1 819.851   5
  -4   8   3 7619.43 513.225   6
   4   8  -3 6881.06 462.846   5
  -4   8   2 8710.37 535.487   6
   4   8  -2 7701.37 501.710   5
   4   8  -1 58.8088 101.164   5
  -4   8   1 212.516 99.4164   6
   4   8   0 16328.2 309.203   2
  -4   8   0 18268.9 765.037   6
   4  -8   1 15137.7 690.371   2
  -4   8  -1 15161.9 698.784   6
   4  -8   2 348.959 155.187   2
  -4   8  -2 418.053 127.861   6
   4  -8   3 47695.2 1246.54   4
   4  -8   3 44595.3 1229.95   2
  -4   8  -3 45096.8 1202.90   6
  -4   8  -4 2104.44 269.208   6
   4  -8   4 2173.68 281.033   4
   4  -8   4 1874.84 281.747   2
  -4   8  -5 28341.2 970.062   6
   4  -8   5 28589.8 974.780   4
   4  -8   5 28249.9 1038.05   2
  -4   8  -6 5601.33 437.404   6
   4  -8   6 6139.33 452.162   4
   4  -8   6 4995.08 468.272   2
   4   8   6 5623.30 589.249   1
   4  -8   7 95.0400 125.293   4
   4   8   7 389.960 234.449   1
  -4   8  -7 45.7282 96.5416   6
  -4   8  -8 122.697 128.952   6
   4  -8   8 175.357 107.217   4
   4   8   8 279.282 189.104   1
   4   8   9 8397.62 722.512   1
   4  -8   9 9027.70 567.277   4
   4   8  10 2711.47 449.473   1
   4  -8  10 2956.05 334.209   4
   4   8  11 2277.24 395.400   1
   4   8  12 1192.62 311.198   1
  -4   9  17 105.964 165.096   1
  -4   9  16 1441.45 341.365   1
  -4   9  15 458.230 190.149   1
  -4   9  14 990.419 250.479   1
  -4   9  13 133.983 135.778   1
   4   9 -13 107.543 92.7339   5
  -4   9  12 6858.70 563.230   1
   4   9 -12 6551.46 509.572   5
   4   9 -11 2232.13 294.321   5
  -4   9  11 2451.32 324.509   1
  -4   9  10 1424.37 235.964   1
   4   9 -10 1207.05 224.504   5
   4   9  -9 194.550 130.521   5
  -4   9   9 66.0519 114.918   1
  -4   9   8 31102.5 1009.88   1
   4   9  -8 27044.5 970.484   5
  -4   9   7 2008.78 264.001   1
   4   9  -7 2036.65 270.674   5
   4   9  -6 11810.3 639.175   5
  -4   9   5 21196.5 922.060   6
   4   9  -5 19264.5 796.723   5
   4   9  -4 54.8478 98.2700   5
  -4   9   4 80.9389 78.5246   6
  -4   9   3 3369.20 349.203   6
   4   9  -3 3126.47 339.460   5
  -4   9   2 19622.5 838.726   6
   4   9  -2 17338.4 779.843   5
   4   9  -1 1448.18 82.0508   2
   4   9  -1 1461.43 236.637   5
  -4   9   1 1536.42 237.560   6
  -4   9   0 6982.31 494.069   6
  -4   9  -1 83.5259 79.7690   6
   4  -9   1 157.253 129.810   2
  -4   9  -2 4411.67 390.898   6
   4  -9   2 4701.34 384.157   2
   4  -9   2 4020.89 179.825   5
   4  -9   3 26237.9 989.876   4
   4  -9   3 25674.1 944.792   2
  -4   9  -3 25887.3 934.438   6
   4  -9   4 10802.2 639.363   4
   4  -9   4 12080.0 678.650   2
  -4   9  -4 10887.0 607.321   6
   4  -9   5-68.0067 102.584   4
  -4   9  -5 13.5176 77.6053   6
   4  -9   5-137.297 115.246   2
   4  -9   6 233.693 148.434   4
  -4   9  -6 264.402 108.320   6
   4  -9   6 353.716 162.046   2
  -4   9  -7 4943.99 419.683   6
   4  -9   7 4917.63 432.215   4
   4   9   7 4761.49 567.322   1
  -4   9  -8 201.350 104.893   6
   4   9   8 215.891 204.771   1
   4  -9   8 273.834 119.986   4
   4   9   9 1741.05 334.277   1
   4  -9   9 1641.64 266.585   4
   4   9  10 4460.20 564.432   1
   4  -9  10 4629.63 427.003   4
   4   9  11 244.852 205.541   1
  -4  10  16 461.807 187.568   1
  -4  10  15 1761.80 333.657   1
  -4  10  14 125.555 142.561   1
  -4  10  13 179.998 157.730   1
   4  10 -12 970.293 201.559   5
  -4  10  12 1191.29 249.459   1
   4  10 -11 205.083 108.982   5
  -4  10  11 300.290 133.550   1
  -4  10  10 15104.6 785.918   1
   4  10 -10 14023.4 742.205   5
   4  10  -9 1155.47 216.454   5
  -4  10   9 1448.15 269.969   1
  -4  10   8 4579.75 408.322   1
   4  10  -8 3816.31 377.434   5
  -4  10   7 12917.9 676.933   1
   4  10  -7 11740.7 647.381   5
   4  10  -6 16797.2 781.814   5
   4  10  -5 1674.51 270.778   5
   4  10  -4 2261.25 296.916   5
  -4  10   4 2384.56 319.342   6
   4  10  -3 1274.51 219.579   5
  -4  10   3 1250.31 231.794   6
   4  10  -2 22.9782 19.7324   2
  -4  10   2-63.6242 105.698   6
   4  10  -2-45.2193 96.5129   5
  -4  10   1-77.8307 130.027   6
   4 -10   0 273.995 140.509   2
  -4  10   0 354.657 119.827   6
   4 -10   1 26036.0 931.268   2
  -4  10  -1 25098.6 957.039   6
  -4  10  -2 10814.6 633.887   6
   4 -10   2 11053.3 678.438   4
   4 -10   2 10765.0 599.719   2
   4 -10   3 3972.22 408.195   4
   4 -10   3 3966.36 397.045   2
  -4  10  -3 4059.19 387.916   6
   4 -10   4 7594.77 564.075   4
   4 -10   4 7071.97 517.756   2
  -4  10  -4 7089.13 502.403   6
   4 -10   5 6595.02 518.825   4
   4 -10   5 6372.47 507.351   2
  -4  10  -5 6622.08 493.213   6
  -4  10  -6 956.993 185.857   6
   4 -10   6 1087.07 230.493   4
   4  10   7 144.905 220.699   1
   4 -10   7 115.076 84.1273   4
  -4  10  -7-172.191 107.670   6
   4  10   8 109.309 179.581   1
   4 -10   8-106.135 123.697   4
   4 -10   9 626.885 168.008   4
   4  10   9 1028.33 321.482   1
   4 -10  10 643.542 193.417   4
   4  10  10 570.380 216.266   1
   4  10  11 1491.34 405.368   1
  -4  11  16 150.157 184.162   1
  -4  11  15 2434.05 405.241   1
  -4  11  14 17.0678 165.377   1
  -4  11  13 2699.38 377.548   1
  -4  11  12 548.249 179.476   1
   4  11 -11 846.686 202.719   5
  -4  11  11 1011.74 239.699   1
   4  11 -10 737.525 193.799   5
  -4  11  10 520.635 163.131   1
   4  11  -9-96.3394 116.026   5
  -4  11   9 230.370 158.241   1
  -4  11   8 3340.30 388.481   1
   4  11  -8 2696.86 339.017   5
   4  11  -7 11592.1 675.205   5
   4  11  -6 5875.68 471.334   5
   4  11  -5-5.28703 120.790   5
   4  11  -4 4973.95 440.969   5
   4  11  -3 2030.71 291.636   5
  -4  11   3 2144.23 306.434   6
  -4  11   2 11044.0 681.403   6
  -4  11   1 403.085 145.396   6
  -4  11   0 2082.03 297.200   6
   4 -11   0 2129.59 281.034   2
   4 -11   1 8317.67 617.960   4
   4 -11   1 8063.34 537.090   2
  -4  11  -1 8036.58 560.181   6
   4 -11   2 7055.83 569.426   4
   4 -11   2 6641.00 506.664   2
  -4  11  -2 6894.98 518.294   6
   4 -11   3 51.3868 109.098   4
   4 -11   3 117.885 126.038   2
  -4  11  -3 89.0066 111.722   6
   4 -11   4 80.3227 103.612   4
  -4  11  -4 33.4618 80.7579   6
   4 -11   4 71.7351 114.598   2
   4 -11   5-20.6227 124.529   2
  -4  11  -5-47.5513 105.698   6
   4 -11   5-82.0462 135.661   4
   4 -11   6 1241.65 240.513   4
  -4  11  -6 1619.48 255.367   6
   4 -11   7 747.776 212.833   4
   4  11   7 725.412 287.889   1
   4 -11   8 12.4947 100.024   4
   4  11   8 83.2634 227.986   1
   4 -11   9 330.999 141.136   4
   4  11   9 577.825 267.021   1
   4 -11  10 483.486 178.329   4
   4  11  10 87.2938 204.358   1
  -4  12  15 15.2843 177.549   1
  -4  12  14 196.810 137.093   1
  -4  12  13 502.761 185.648   1
  -4  12  12-45.7739 126.373   1
  -4  12  11 191.085 169.203   1
   4  12 -10-94.3997 117.462   5
  -4  12  10 149.954 166.138   1
   4  12  -9 665.142 178.641   5
  -4  12   9 856.864 203.571   1
   4  12  -8 865.584 200.797   5
  -4  12   8 1141.94 247.967   1
   4  12  -7 274.759 142.099   5
   4  12  -6 2309.13 323.223   5
   4  12  -5 110.970 101.894   5
   4  12  -4 10390.5 667.372   5
  -4  12   2 2190.31 330.862   6
   4 -12  -1 4337.98 387.895   2
  -4  12   1 3926.32 420.662   6
   4 -12   0 210.224 115.143   2
   4 -12   0 144.284 118.726   4
  -4  12   0 11.6886 82.5335   6
  -4 -12   0-7.10238 101.616   4
   4 -12   1 2613.66 359.660   4
   4 -12   1 2497.84 296.011   2
  -4  12  -1 2526.36 327.889   6
  -4 -12  -1 2352.11 306.413   4
  -4  12  -2 8977.61 619.175   6
   4 -12   2 9669.59 685.419   4
   4 -12   2 9256.19 590.222   2
  -4 -12  -2 9132.64 591.738   4
  -4  12  -3 1095.13 239.460   6
   4 -12   3 1342.63 259.821   4
   4 -12   3 965.001 221.019   2
   4 -12   4 16.8825 121.181   4
  -4  12  -4 190.655 97.3619   6
   4 -12   4 301.276 149.387   2
   4 -12   5 72.1422 122.380   4
  -4  12  -5 71.9960 74.1251   6
   4 -12   5-50.3590 106.577   2
   4 -12   6 1079.58 250.218   4
  -4  12  -6 677.828 165.241   6
   4 -12   7 3915.23 455.333   4
   4  12   8 488.652 257.234   1
   4 -12   8-52.4900 130.166   4
   4  12   9 616.657 259.848   1
   4 -12   9 732.881 209.523   4
   4 -12  10-102.401 124.987   4
  -4  13  13 145.629 147.623   1
  -4  13  12 1436.05 304.422   1
  -4  13  11 429.743 225.684   1
  -4  13  10 1172.96 266.186   1
   4  13  -9 1262.97 242.454   5
  -4  13   9 1084.57 255.829   1
   4  13  -8 103.949 108.531   5
  -4  13   8 216.157 204.601   1
   4  13  -7 92.9344 106.320   5
   4  13  -6 701.258 188.761   5
   4 -13  -2 182.597 149.858   2
   4 -13  -2-100.278 148.708   4
  -4  13   1 250.023 152.563   6
   4 -13  -1 352.848 176.858   4
   4 -13  -1 384.637 135.642   2
  -4 -13   1 225.955 121.851   4
   4 -13   0 4964.14 499.218   4
   4 -13   0 4874.21 431.295   2
  -4 -13   0 4975.35 471.522   4
  -4  13   0 5039.03 490.027   6
   4 -13   1 1931.15 333.524   4
   4 -13   1 1837.79 261.103   2
  -4  13  -1 1771.96 283.347   6
  -4 -13  -1 1946.23 315.438   4
   4 -13   2 789.000 219.539   4
  -4  13  -2 753.157 185.981   6
   4 -13   2 919.807 190.978   2
  -4 -13  -2 782.043 167.747   4
   4 -13   3 163.200 125.283   4
  -4  13  -3 335.566 165.609   6
   4 -13   3 206.539 144.009   2
  -4 -13  -3 40.2060 94.7355   4
   4 -13   4 1051.46 240.708   4
  -4  13  -4 1050.49 218.237   6
   4 -13   4 1320.09 247.076   2
   4 -13   5-77.3591 132.357   4
  -4  13  -5 4.49392 71.7867   6
   4 -13   6 7126.37 625.429   4
   4 -13   7 901.279 244.286   4
   4  13   8 258.512 266.311   1
   4 -13   8 230.183 109.818   4
   4 -13   9-224.473 148.431   4
   4 -13  10 1348.10 292.006   4
  -4  14  11 159.851 161.091   1
  -4  14  10-79.5716 140.316   1
  -4  14   9 132.148 162.825   1
   4  14  -8-62.4534 85.5486   5
  -4  14   8-109.712 185.722   1
   4  14  -7 295.045 176.629   5
   4 -14  -3 500.565 188.480   4
   4 -14  -2 426.834 199.377   4
   4 -14  -1 221.691 176.420   4
   4 -14  -1 422.367 210.850   2
  -4 -14   1 245.301 176.735   4
  -4 -14   0 2764.22 380.987   4
   4 -14   0 2389.55 301.694   2
   4 -14   0 2756.73 395.629   4
   4 -14   1 107.422 114.825   2
   4 -14   1-26.7901 164.745   4
  -4  14  -1-109.178 107.766   6
  -4 -14  -1-122.803 122.391   4
   4 -14   2 1256.81 288.192   4
   4 -14   2 859.289 205.052   2
  -4  14  -2 817.943 191.033   6
  -4 -14  -2 861.561 215.049   4
  -4 -14  -3 1649.57 285.127   4
   4 -14   3 1308.95 282.468   4
  -4  14  -3 1796.04 318.264   6
   4 -14   3 1425.52 257.841   2
   4 -14   4 259.626 148.490   4
  -4  14  -4-6.82555 89.5846   6
   4 -14   5 711.507 244.456   4
   4 -14   6 917.563 251.210   4
   4 -14   7 2390.70 395.186   4
   4 -14   8 1198.55 275.018   4
   4 -14   9 410.540 199.582   4
   4 -14  10 21.7421 174.490   4
  -4  15   9 292.053 170.179   1
  -4  15   8 190.351 203.781   1
   4 -15  -6 271.072 190.587   4
   4 -15  -5 2084.46 362.269   4
   4 -15  -4 118.395 174.196   4
   4 -15  -3 431.226 198.529   4
   4 -15  -2 2148.23 377.154   4
   4 -15  -1 400.156 198.371   4
  -4 -15   1 417.482 140.548   4
  -4 -15   0 2763.07 381.816   4
   4 -15   0 3359.60 462.994   4
   4 -15   1 555.568 242.956   4
  -4 -15  -1 203.975 131.726   4
   4 -15   2 2328.27 367.053   4
  -4 -15  -2 996.484 215.595   4
   4 -15   3 439.829 173.689   4
  -4 -15  -3 726.460 206.779   4
   4 -15   4-247.939 186.411   4
   4 -15   5 2541.78 420.363   4
   4 -15   6 2063.05 378.790   4
   4 -15   7 567.523 226.585   4
   4 -15   8-64.4010 131.957   4
   4 -16 -10 874.421 250.483   4
   4 -16  -9 265.204 159.017   4
   4 -16  -8 292.381 224.299   4
   4 -16  -7-33.1679 138.474   4
   4 -16  -6 227.284 183.916   4
   4 -16  -5-138.119 179.755   4
   4 -16  -4 933.777 268.345   4
   4 -16  -3 237.978 175.534   4
   4 -16  -2 310.103 204.582   4
   4 -16  -1 113.962 126.031   4
   4 -16   0 1196.94 292.383   4
  -4 -16   0 1618.29 316.375   4
   4 -16   1-178.091 189.070   4
  -4 -16  -1-46.9406 119.922   4
   4 -16   2-282.491 187.744   4
  -4 -16  -2-58.0013 113.008   4
   4 -16   3 170.828 171.737   4
   4 -16   4-191.158 177.181   4
   5   0 -17 1456.53 344.355   3
   5   0 -16 117.118 177.099   3
   5   0 -15 449.753 227.890   3
   5   0 -14 551.742 248.954   3
   5   0 -13 5478.29 550.716   3
   5   0 -12-90.0609 159.368   3
   5   0 -11 4641.13 430.394   3
   5   0 -10 2.47158 114.823   3
  -5   0   9 12962.4 525.242   6
   5   0  -9 12921.4 631.953   3
   5   0  -8 8.91297 104.959   3
  -5   0   8-10.4809 62.5949   6
   5   0  -7 1653.54 205.386   3
  -5   0   7 1597.78 185.409   6
   5   0  -7 1143.15 163.079   1
   5   0  -6-45.8073 67.1260   3
   5   0  -6 28.2866 36.1176   1
  -5   0   6 7.09908 49.9860   6
   5   0  -5 14210.6 598.988   5
  -5   0   5 15314.2 566.516   6
   5   0  -5 15180.1 478.755   3
   5   0  -4 54.0861 57.3931   3
   5   0  -4-30.8864 58.5188   5
   5   0  -3 1472.99 183.343   5
   5   0  -3 1422.20 107.611   3
   5   0  -2 54.8531 58.8546   5
   5   0  -1 1788.10 190.040   5
   5   0  -1 1613.06 138.242   1
   5   0   0-83.6639 86.9606   5
   5   0   0 1.56658 50.2849   1
   5   0   1 55760.6 921.905   1
   5   0   1 57215.9 1035.81   5
   5   0   2 31.2974 56.9963   5
   5   0   2-22.5721 54.8237   1
   5   0   2 79.0182 117.802   2
   5   0   3 5162.16 355.859   1
   5   0   3 5833.90 396.505   2
   5   0   3 5572.69 329.054   5
   5   0   4 56.6008 95.2155   2
   5   0   4 75.1769 86.8460   1
   5   0   5 7705.82 468.387   1
   5   0   5 6447.55 460.904   2
   5   0   6 23.2059 24.5454   4
   5   0   6-45.3723 89.9362   2
  -5   0  -7 2138.12 279.080   3
   5   0   7 1480.77 273.557   1
  -5   0  -8 54.5235 127.312   3
   5   0   8-100.541 108.270   1
  -5   0  -9 1071.91 257.562   3
   5   0   9 661.514 241.563   1
   5   0  10-50.6558 117.020   1
   5   0  11 74.2557 118.328   1
   5   0  12 91.2453 108.398   1
   5   0  13 1814.26 371.158   1
   5   1 -17 243.816 247.240   3
   5  -1 -17 288.488 249.265   3
   5   1 -16-157.654 189.186   3
   5  -1 -16-48.4168 198.911   3
   5   1 -15 728.117 267.194   3
   5  -1 -15 1318.17 327.966   3
   5  -1 -14 4093.80 488.404   3
   5   1 -14 4552.30 506.020   3
   5   1 -13 1367.58 272.450   3
   5  -1 -13 1146.11 275.266   3
   5  -1 -12 3321.13 431.053   3
   5   1 -12 3320.32 399.429   3
   5   1 -11 252.411 145.837   3
   5  -1 -11-49.2336 156.157   3
   5   1 -10 3160.36 332.703   3
   5  -1 -10 3560.67 384.708   3
   5  -1  -9 23610.4 860.329   3
  -5  -1   9 22916.0 654.807   6
  -5   1   9 24135.7 764.611   6
   5   1  -9 22796.9 849.751   3
  -5   1   8 7258.28 411.524   6
  -5  -1   8 7096.41 363.692   6
   5   1  -8 7006.12 431.031   3
   5  -1  -8 7176.58 453.806   3
  -5  -1   7 5526.84 319.989   6
   5  -1  -7 5528.47 293.337   1
   5   1  -7 5273.63 316.641   1
  -5   1   7 5642.24 359.314   6
   5   1  -7 5854.49 360.241   3
   5  -1  -7 6291.27 394.579   3
   5   1  -6 28986.4 889.949   5
   5  -1  -6 28718.6 591.367   1
   5   1  -6 26817.8 680.747   1
  -5  -1   6 29692.6 755.087   6
  -5   1   6 31263.2 843.911   6
   5  -1  -6 29925.4 769.807   3
   5  -1  -5 8827.82 271.500   1
  -5   1   5 9819.20 474.730   6
  -5  -1   5 9516.91 437.640   6
   5  -1  -5 9387.29 392.996   3
   5   1  -5 9569.30 489.639   5
   5  -1  -4 6078.18 372.929   5
   5  -1  -4 5641.99 167.023   1
  -5   1   4 6538.09 385.541   6
   5   1  -4 6258.82 387.203   5
   5   1  -3 895.341 153.445   5
   5  -1  -3 963.683 150.210   5
   5   1  -2 33004.3 845.594   5
   5  -1  -2 33383.8 804.514   5
   5  -1  -1 1455.57 170.975   5
   5   1  -1 1353.12 169.166   5
   5  -1  -1 1653.04 103.723   1
   5  -1   0 6408.99 245.242   1
   5   1   0 5821.05 349.322   5
   5  -1   0 6148.90 325.876   5
  -5   1  -1 6996.80 339.540   5
   5  -1   1 6795.87 300.039   1
   5   1   1 6704.12 374.522   5
   5  -1   1 7094.07 347.951   5
   5   1   1 6006.94 346.697   1
   5   1   2 31552.3 803.563   1
   5  -1   2 32473.1 736.844   1
   5  -1   2 35018.2 968.549   2
   5   1   2 33838.4 907.898   2
   5   1   2 31481.2 809.203   5
  -5   1  -2 32795.9 731.866   5
   5  -1   2 32785.1 734.680   5
   5   1   3 8596.87 456.143   1
  -5   1  -3 7884.95 360.431   5
   5  -1   3 8152.80 413.007   1
   5  -1   3 8482.74 503.370   2
   5   1   3 8724.91 471.632   2
   5   1   3 7749.15 415.958   5
   5  -1   3 8151.22 370.924   5
  -5   1  -3 8036.70 310.659   3
   5   1   4 5137.78 370.563   1
   5  -1   4 4337.93 344.681   1
   5  -1   4 5011.92 393.315   2
   5   1   4 5026.69 373.826   2
  -5   1  -4 4133.54 273.441   3
  -5   1  -4 4743.64 284.853   5
  -5   1  -5 518.317 123.928   3
   5   1   5 409.577 88.9448   1
   5  -1   5 904.489 176.537   1
   5  -1   5 698.942 184.841   2
   5   1   5 506.722 156.459   2
   5   1   6 5866.36 462.156   1
   5  -1   6 5645.14 251.045   4
   5  -1   6 3977.97 435.123   1
   5  -1   6 5788.44 454.926   2
   5   1   6 5396.93 441.463   2
  -5   1  -6 5428.14 399.655   3
   5  -1   7 2329.83 297.661   1
   5   1   7 2579.82 322.474   1
   5  -1   7 2432.61 150.521   4
   5  -1   7 2361.88 317.009   2
  -5   1  -7 3169.83 324.921   3
   5   1   8 296.827 151.889   1
  -5   1  -8 317.774 161.339   3
   5  -1   8 77.9274 143.495   1
  -5   1  -9 246.693 148.915   3
   5   1   9 302.374 141.721   1
   5  -1   9 163.661 128.242   1
   5  -1  10 895.630 199.098   1
  -5   1 -10 926.066 229.824   3
   5   1  10 816.929 264.939   1
  -5   1 -11 1794.08 324.994   3
   5   1  11 1197.81 299.190   1
   5  -1  11 1411.72 313.904   1
   5   1  12 1004.99 288.907   1
  -5   1 -12 1612.99 339.268   3
   5  -1  12 1235.74 302.492   1
   5   1  13-51.8406 130.336   1
   5   2 -17 175.121 198.393   3
   5  -2 -17 651.305 363.029   3
   5   2 -16 250.030 204.988   3
   5  -2 -16 356.729 255.062   3
   5   2 -15 772.219 255.462   3
   5  -2 -15 1328.25 333.513   3
   5   2 -14 1067.85 272.514   3
   5  -2 -14 958.047 240.688   3
   5  -2 -13 4933.82 516.373   3
   5   2 -13 4812.43 490.731   3
   5   2 -12 2536.43 344.127   3
   5  -2 -12 2577.54 379.606   3
   5  -2 -11 273.381 189.343   3
   5   2 -11 14.1823 115.194   3
   5  -2 -10 3954.52 396.869   3
  -5  -2   9 7039.03 332.857   6
  -5   2   9 7581.75 447.258   6
   5  -2  -9 7337.53 503.516   3
   5  -2  -8 87.3032 153.776   3
   5   2  -8 100.432 93.1583   5
  -5  -2   8 53.4456 44.4901   6
  -5   2   8 81.2900 80.3705   6
   5  -2  -8 24.6462 62.7531   1
   5  -2  -7 1041.22 189.510   3
   5   2  -7 911.173 172.551   5
  -5  -2   7 1050.55 139.469   6
  -5   2   7 933.163 155.192   6
   5  -2  -7 917.593 125.253   1
   5  -2  -6 4349.66 227.926   1
  -5  -2   6 4642.50 288.451   6
  -5   2   6 4898.49 354.617   6
   5   2  -6 4279.04 347.602   5
  -5   2   5 15985.3 630.967   6
   5  -2  -5 14040.0 326.450   1
   5   2  -5 15082.3 622.840   5
  -5   2   4 61014.0 1218.11   6
   5   2  -4 56183.7 1183.84   5
  -5   2   3 21447.1 729.358   6
   5   2  -3 19050.7 673.319   5
   5   2  -2 1181.55 178.759   5
   5  -2  -2 1128.86 154.699   5
   5   2  -1 6138.34 366.516   5
   5  -2  -1 6519.41 341.772   5
   5   2   0 18475.6 643.209   5
   5  -2   0 17971.3 540.364   5
   5   2   1 1739.67 129.056   3
   5  -2   1 1767.07 159.457   1
   5   2   1 1753.13 212.453   5
  -5   2  -1 1535.85 87.8128   3
   5  -2   1 2018.50 173.703   5
  -5   2  -2 1332.29 148.675   5
   5  -2   2 1169.79 158.161   1
   5  -2   2 1472.49 208.586   2
   5   2   2 1503.81 194.165   2
   5   2   2 1393.45 196.980   1
   5   2   2 1715.02 202.063   5
  -5   2  -2 1273.48 107.832   3
   5  -2   2 1317.98 142.209   5
   5   2   2 1434.75 127.938   3
   5   2   3 16723.7 676.178   1
   5  -2   3 16150.4 705.309   2
   5   2   3 17141.3 644.955   2
   5  -2   3 16804.1 586.292   1
  -5   2  -3 15536.5 431.963   3
  -5   2  -3 16085.8 608.346   1
   5  -2   3 16504.1 488.823   5
  -5   2  -3 15677.4 479.412   5
   5   2   3 16217.8 476.271   3
   5   2   4 943.681 173.793   1
  -5   2  -4 837.900 126.058   3
  -5   2  -4 872.050 118.621   5
   5  -2   4 860.238 209.805   2
   5   2   4 934.318 192.005   2
   5  -2   4 1076.32 170.231   1
  -5   2  -5 1044.72 164.065   3
   5   2   5 1227.39 203.291   1
  -5   2  -5 946.928 122.571   5
   5   2   5 1000.31 79.8298   4
   5  -2   5 1030.44 213.902   2
   5   2   5 1169.48 205.448   2
   5  -2   5 1005.34 178.400   1
  -5   2  -6 86.4026 90.1787   3
   5  -2   6-6.18284 118.170   1
   5   2   6 199.949 119.369   1
   5  -2   6 66.0524 53.7689   4
   5  -2   6 112.114 117.792   2
   5   2   6 203.261 125.723   2
   5   2   7 3508.13 379.362   1
   5  -2   7 3651.10 222.821   4
   5  -2   7 3622.17 398.180   2
   5  -2   7 4222.79 387.569   1
  -5   2  -7 3681.39 321.075   3
   5  -2   8 2658.48 323.510   1
  -5   2  -8 2767.39 312.716   3
   5   2   8 2411.95 342.089   1
   5   2   9 4689.23 478.845   1
   5  -2   9 4992.00 487.007   1
  -5   2  -9 5047.84 435.674   3
   5   2  10 378.586 181.867   1
  -5   2 -10 474.447 183.558   3
  -5   2 -11-56.9507 133.905   3
   5   2  11-207.937 139.037   1
  -5   2 -12 425.384 213.232   3
   5   2  12-100.603 140.707   1
   5   2  13 56.6377 134.566   1
   5   3 -18 280.954 168.528   5
   5   3 -17 2199.59 405.220   3
   5   3 -16-165.185 181.123   3
   5   3 -15 971.322 266.068   3
   5   3 -14 677.239 228.047   3
   5   3 -13 2529.92 358.614   3
   5   3 -12 77.5168 81.9407   5
   5   3 -11 4280.51 390.287   5
   5   3 -10 82.7279 70.9944   5
  -5   3  10 66.8985 65.9623   1
   5   3  -9 2722.30 310.369   5
  -5   3   9 2967.65 263.084   1
  -5  -3   9 3036.15 205.669   6
  -5   3   9 3024.44 304.772   6
  -5  -3   8 5464.07 283.548   6
  -5   3   8 5475.33 388.837   6
   5  -3  -8 5234.05 331.012   1
   5   3  -8 5172.32 409.745   5
  -5  -3   7 21253.9 576.817   6
  -5   3   7 23518.8 802.082   6
   5   3  -7 20478.0 788.635   5
  -5   3   6 5430.50 384.992   6
   5   3  -6 5212.31 381.227   5
  -5   3   5 46.2997 48.4744   3
   5   3  -5 283.296 104.046   5
  -5   3   5 234.642 98.6525   6
  -5   3   4 376.455 79.2248   3
   5   3  -4 373.781 106.696   5
  -5   3   4 417.696 106.240   6
  -5   3   3 35.6970 48.8337   3
   5   3  -3 33.6692 72.2982   5
  -5   3   3 58.3949 77.1926   6
   5  -3  -2 5916.13 336.522   5
  -5   3   2 6843.29 425.329   6
   5   3  -2 5540.63 370.056   5
  -5   3   2 6294.76 237.258   3
   5   3  -1 67302.8 1288.58   5
   5  -3  -1 69037.0 1079.20   5
   5   3   0 520.933 134.185   5
   5  -3   0 335.806 77.7653   5
   5   3   1 7794.62 442.565   5
   5  -3   1 8302.80 340.532   5
  -5   3  -1 8474.30 338.324   1
  -5   3  -2 11904.6 460.400   1
   5  -3   2 12115.9 607.936   2
   5   3   2 12494.0 521.780   2
   5   3   2 11508.2 549.709   5
   5  -3   2 11351.6 385.254   5
   5   3   2 11017.4 416.105   3
   5   3   3 1655.21 145.373   4
   5   3   3 1682.97 206.890   2
   5   3   3 1800.68 227.072   1
   5  -3   3 1500.15 247.353   2
  -5   3  -3 1595.16 197.432   1
   5  -3   3 1527.76 140.359   5
   5   3   3 1711.21 175.838   3
  -5   3  -4 16926.9 446.726   5
   5   3   4 18751.6 773.979   1
   5  -3   4 17884.5 777.287   2
   5   3   4 18684.5 685.068   2
   5   3   4 17485.4 414.258   4
   5   3   4 16787.8 567.246   3
   5   3   5 2311.04 117.264   4
   5   3   5 2544.46 266.193   2
   5  -3   5 2594.74 320.877   2
  -5   3  -5 2185.24 234.884   3
  -5   3  -5 2369.67 169.010   5
   5   3   5 2425.36 306.232   1
  -5   3  -6 486.727 125.499   3
   5   3   6 546.943 178.241   1
   5  -3   6 447.955 99.1610   4
   5  -3   6 551.739 184.189   2
  -5   3  -7 2017.53 248.855   3
   5   3   7 1848.94 277.774   1
   5  -3   7 1699.29 177.028   4
   5  -3   7 1397.18 252.061   2
  -5   3  -8-24.8151 102.273   3
   5   3   8-21.0750 106.325   1
  -5   3  -9 3620.93 371.012   3
   5   3   9 3774.28 432.192   1
   5   3  10 8934.86 708.544   1
  -5   3 -10 8520.87 600.292   3
   5   3  11 79.1723 148.257   1
  -5   3 -11-23.5336 131.277   3
   5   3  12 815.820 233.015   1
   5   3  13 402.464 168.769   1
   5   4 -18 179.934 144.442   5
   5   4 -17 324.953 207.564   3
   5   4 -17 204.618 151.117   5
   5   4 -16 1127.01 310.173   3
   5   4 -16 726.389 202.895   5
   5   4 -15 273.183 167.404   3
   5   4 -15 415.757 152.642   5
   5   4 -14 6278.78 543.565   5
  -5   4  14 6805.09 566.739   1
   5   4 -14 6285.04 607.650   3
   5   4 -13 1112.44 235.850   5
  -5   4  13 862.914 193.712   1
   5   4 -12 30.2596 103.629   5
  -5   4  12 200.105 125.587   1
   5   4 -11 2307.73 302.520   5
  -5   4  11 3117.27 319.350   1
   5   4 -10 882.947 191.606   5
  -5   4  10 1024.85 177.563   1
  -5   4   9 12703.6 541.636   1
  -5  -4   9 11790.3 356.887   6
  -5   4   9 12544.6 640.280   6
   5   4  -9 11688.5 637.824   5
  -5   4   8 996.717 144.224   1
   5   4  -8 837.171 180.985   5
  -5  -4   8 715.478 95.6005   6
  -5   4   8 820.935 154.341   6
  -5  -4   7 1607.43 154.894   6
   5   4  -7 1649.46 242.450   5
  -5   4   7 1160.68 149.817   1
  -5   4   7 1817.68 245.619   6
   5   4  -6-87.7241 92.0497   5
  -5   4   6 103.125 81.7322   6
  -5   4   6-14.5224 36.4632   1
  -5   4   5 3066.81 164.402   1
  -5   4   5 3967.38 280.541   3
   5   4  -5 3828.46 332.740   5
  -5   4   4 17060.3 698.166   6
   5   4  -4 16750.3 674.363   5
  -5   4   4 16430.0 532.074   3
   5   4  -3 2094.58 221.526   5
  -5   4   3 2314.30 260.062   6
  -5   4   3 2412.07 202.503   3
  -5   4   2 77638.4 1495.26   6
   5   4  -2 73094.4 1406.32   5
   5  -4  -1 9439.64 399.396   5
  -5   4   1 8148.71 205.805   1
  -5   4   1 10174.3 538.668   6
   5   4  -1 8923.35 493.844   5
  -5   4   0 4355.49 365.534   6
  -5   4   0 4927.61 209.684   1
   5  -4   0 4619.82 260.406   5
   5   4   0 3950.19 326.954   5
  -5   4  -1 7175.42 303.922   1
   5   4   1 6809.87 351.384   4
   5   4   1 6440.13 431.801   5
   5  -4   1 6862.13 298.804   5
   5   4   2 2761.67 287.354   5
  -5   4  -2 2758.44 221.343   1
   5   4   2 2853.50 255.645   2
   5   4   2 2662.66 209.246   4
   5  -4   2 2443.09 310.984   2
   5  -4   2 2758.30 177.360   5
   5  -4   3 3966.74 367.710   2
   5   4   3 3841.72 304.102   2
   5   4   3 3954.01 231.452   4
   5  -4   3 3906.17 198.938   5
   5   4   3 4012.20 379.406   1
   5   4   3 3892.20 291.658   3
   5   4   4 1537.66 202.402   2
   5   4   4 1888.41 144.664   4
   5  -4   4 1844.22 277.959   2
   5   4   4 2023.13 311.044   1
   5   4   5 4180.45 400.010   1
   5   4   5 3410.26 153.825   4
   5  -4   5 3985.02 405.580   2
   5   4   5 3926.75 328.087   2
   5  -4   6-32.6355 68.8662   4
   5  -4   6 142.035 109.407   2
   5   4   6-23.5772 130.165   1
   5   4   7 65.3793 117.812   1
   5  -4   7 279.374 77.5548   4
  -5   4  -7 82.2099 83.3212   3
   5  -4   7 377.490 140.241   2
   5   4   8 6264.90 538.285   1
   5  -4   8 6107.12 352.571   4
  -5   4  -8 6096.32 449.604   3
  -5   4  -9 166.682 123.602   3
   5   4   9 146.011 139.139   1
  -5   4 -10-9.92079 116.889   3
   5   4  10 155.332 182.538   1
  -5   4 -11 2709.05 352.451   3
   5   4  11 2834.30 424.931   1
   5   4  12-2.67168 178.807   1
   5   4  13 4228.31 562.439   1
   5   5 -17-103.665 201.420   3
   5   5 -17-32.4213 127.233   5
   5   5 -16 159.238 162.305   5
  -5   5  16 128.418 126.190   1
   5   5 -16 140.549 151.449   3
   5   5 -15 2115.92 325.619   5
  -5   5  15 2737.56 387.806   1
   5   5 -15 2745.10 422.840   3
  -5   5  14 1116.80 244.806   1
   5   5 -14 1507.02 269.581   5
  -5   5  13 1925.35 281.948   1
   5   5 -13 1359.18 242.460   5
  -5   5  12 631.773 159.682   1
   5   5 -12 577.537 163.058   5
   5   5 -11 31.5754 105.946   5
  -5   5  11 147.459 118.078   1
  -5   5  10 2396.73 272.766   1
   5   5 -10 2449.14 306.256   5
  -5   5   9 19128.3 675.752   1
  -5  -5   9 18165.5 378.188   6
   5   5  -9 18233.3 798.423   5
  -5   5   8 15512.7 558.132   1
  -5  -5   8 16474.1 423.373   6
  -5   5   8 17498.4 781.221   6
   5   5  -8 15820.3 724.485   5
   5   5  -7 154.797 89.9790   5
  -5  -5   7 157.384 57.1582   6
  -5   5   7 252.257 125.850   6
  -5   5   7 194.204 71.7825   1
   5   5  -6 1594.84 238.417   5
  -5   5   6 1498.29 139.424   1
  -5   5   6 1497.99 228.179   6
  -5   5   5 23587.6 460.679   1
  -5   5   5 25844.9 905.626   6
   5   5  -5 23837.2 851.783   5
  -5   5   4 21405.8 360.859   1
  -5   5   4 24420.6 865.421   6
   5   5  -4 22092.8 803.174   5
  -5   5   4 22693.3 701.483   3
   5   5  -3 7827.31 473.019   5
  -5   5   3 7797.06 482.337   6
   5   5  -2 380.025 101.723   5
  -5   5   2 552.337 63.9293   1
  -5   5   1 120214. 978.155   1
  -5   5   1 118209. 1887.68   6
   5   5   0 1101.43 197.295   5
  -5   5   0 1557.19 130.642   1
  -5   5   0 1597.68 234.819   6
   5  -5   0 1155.40 132.643   5
  -5   5  -1 18453.8 521.919   1
   5   5   1 17386.4 564.625   2
  -5   5  -1 18844.5 773.527   6
   5   5   1 17627.5 734.039   5
   5  -5   1 18511.5 467.060   5
  -5   5  -2 16644.2 543.952   1
   5  -5   2 17903.5 755.842   2
   5   5   2 16476.6 557.150   2
   5   5   2 16219.8 536.301   4
   5  -5   2 15968.0 394.421   5
   5  -5   3 600.469 175.294   2
   5   5   3 621.793 124.136   2
   5   5   3 733.442 115.555   4
   5  -5   3 691.801 71.9696   5
   5   5   4 1230.51 122.800   4
   5   5   4 1447.97 275.333   1
   5  -5   4 1443.65 231.992   2
   5   5   4 1032.29 170.382   2
   5   5   5 122.448 51.7183   4
   5  -5   5 178.814 101.766   4
   5   5   5 225.789 163.752   1
   5  -5   5 361.901 144.849   2
   5  -5   6 697.327 148.873   4
   5  -5   6 484.478 167.828   2
   5   5   7 6803.26 572.312   1
   5  -5   7 6563.99 406.601   4
   5  -5   7 5833.76 506.517   2
   5   5   8 463.323 196.033   1
   5  -5   8 381.744 107.561   4
   5   5   9 555.672 214.490   1
  -5   5  -9 520.861 172.371   3
  -5   5 -10 252.161 117.279   3
   5   5  10 243.103 153.940   1
  -5   5 -11 176.836 142.760   3
   5   5  11 509.069 213.779   1
   5   5  12 295.223 154.334   1
  -5   6  17 100.239 122.427   1
   5   6 -16 163.674 140.759   5
  -5   6  16-120.783 156.907   1
   5   6 -15 2.74335 108.935   5
  -5   6  15 84.3172 147.852   1
   5   6 -14 1266.05 255.521   5
  -5   6  14 1071.86 249.177   1
   5   6 -13 1164.67 240.037   5
  -5   6  13 1438.36 255.615   1
   5   6 -12 2016.46 299.600   5
  -5   6  12 2241.22 296.556   1
  -5   6  11 5146.13 410.920   1
   5   6 -11 4834.06 445.176   5
  -5   6  10 2067.86 261.819   1
   5   6 -10 2388.61 314.156   5
  -5  -6   9 34859.6 388.980   6
   5   6  -9 38775.2 1190.79   5
  -5   6   8 5178.28 327.189   1
  -5  -6   8 5104.81 218.027   6
  -5   6   8 5673.67 460.877   6
   5   6  -8 4468.45 393.655   5
  -5   6   7 4785.36 296.755   1
  -5   6   7 5095.07 421.422   6
   5   6  -7 4580.99 398.234   5
   5   6  -6 74.5460 97.7314   5
  -5   6   6 114.522 68.6143   1
  -5   6   6 51.5794 78.5286   6
   5   6  -5 130.194 88.5861   5
  -5   6   5 303.921 119.262   6
  -5   6   5 252.880 70.2851   1
  -5   6   4 20383.4 821.888   6
   5   6  -4 19055.2 776.320   5
  -5   6   4 18904.7 429.780   1
   5   6  -3 1937.05 254.606   5
  -5   6   3 1820.61 259.680   6
  -5   6   2 18175.3 755.518   6
   5   6  -2 16575.9 708.898   5
   5   6  -1 1044.15 187.475   5
  -5   6   1 1519.05 210.332   6
  -5   6   0 6234.41 294.106   1
  -5   6   0 6070.35 446.871   6
   5   6   0 6112.26 437.685   5
  -5   6  -1 24806.9 907.362   6
   5   6   1 21822.0 604.730   2
  -5   6  -1 23759.5 618.957   1
   5   6   1 22208.4 856.169   5
   5  -6   1 23228.6 510.975   5
   5  -6   2 360.201 63.3185   5
  -5   6  -2 22.3696 56.8306   1
   5  -6   2 271.105 161.491   2
  -5   6  -2-9.76835 105.283   6
   5   6   2 45.9786 68.5201   2
  -5   6  -3 25088.3 928.386   6
   5  -6   3 23834.3 932.530   2
   5   6   3 24074.6 648.220   4
   5   6   3 24459.2 671.618   2
  -5   6  -4 346.560 108.883   6
   5   6   4 413.820 82.7118   4
   5  -6   4 176.254 134.085   2
   5  -6   5 27025.8 879.928   4
   5  -6   5 25252.1 1008.48   2
   5   6   5 25264.3 1079.55   1
   5  -6   6 1080.13 183.154   4
   5   6   6 740.234 248.091   1
   5  -6   6 1332.29 248.175   2
   5  -6   7 636.169 147.979   4
   5  -6   7 741.772 199.607   2
   5   6   7 424.836 200.890   1
   5   6   8 1598.57 303.121   1
   5  -6   8 1634.79 220.981   4
   5   6   9 4755.72 525.024   1
   5   6  10 5807.11 600.705   1
  -5   6 -10 5804.41 514.341   3
   5   6  11 906.269 284.712   1
   5   6  12 182.814 182.614   1
  -5   7  17 269.506 220.882   1
  -5   7  16-194.570 142.943   1
   5   7 -16 80.9369 127.727   5
  -5   7  15 250.835 194.899   1
   5   7 -15-72.2637 124.648   5
   5   7 -14 1553.53 293.664   5
  -5   7  14 1577.53 279.924   1
  -5   7  13 7678.06 578.397   1
   5   7 -13 7051.20 551.089   5
  -5   7  12 13.2869 82.5393   1
   5   7 -12 134.538 119.480   5
  -5   7  11 5479.31 432.116   1
   5   7 -11 5020.20 462.885   5
   5   7 -10 2019.62 288.234   5
  -5   7  10 1939.23 252.823   1
  -5   7   9 6556.61 413.212   1
   5   7  -9 5953.15 472.304   5
  -5   7   8 54731.8 1123.18   1
  -5  -7   8 49119.1 640.392   6
  -5   7   8 55979.5 1494.48   6
   5   7  -8 47822.9 1329.06   5
  -5   7   7 5629.56 347.113   1
  -5   7   7 7141.22 529.857   6
   5   7  -7 6260.41 482.567   5
  -5   7   6 10344.3 417.908   1
  -5   7   6 10432.4 628.240   6
   5   7  -6 9103.40 560.273   5
  -5   7   5 2675.74 323.114   6
   5   7  -5 2768.52 322.678   5
  -5   7   5 2576.91 202.161   1
  -5   7   4 26596.5 979.166   6
   5   7  -4 25223.9 922.961   5
  -5   7   3 3022.40 335.602   6
   5   7  -3 2926.51 320.545   5
  -5   7   2 15578.7 741.282   6
   5   7  -2 14200.7 691.593   5
   5   7  -1-32.0405 133.635   5
  -5   7   1 18.7312 89.0149   6
  -5   7   0 4554.85 403.094   6
   5   7   0 4494.05 392.424   5
   5  -7   1 3412.08 351.081   2
   5   7   1 3500.51 219.372   2
  -5   7  -1 3555.77 261.315   1
  -5   7  -1 3478.49 348.399   6
   5  -7   1 3324.73 191.990   5
  -5   7  -2 16511.9 759.052   6
   5  -7   2 16346.5 772.527   2
   5   7   2 14739.9 475.805   2
   5  -7   2 15040.3 327.209   5
  -5   7  -3 7011.21 502.745   6
   5  -7   3 6936.43 530.705   2
   5  -7   4 43375.7 1184.20   4
   5  -7   4 41530.2 1293.88   2
  -5   7  -4 43370.9 1254.13   6
   5  -7   5 789.072 186.281   4
   5   7   5 671.114 245.740   1
  -5   7  -5 771.186 190.678   6
   5  -7   5 912.898 232.865   2
   5  -7   6 11234.8 601.328   4
   5  -7   6 9893.43 680.004   2
  -5   7  -6 10681.9 650.454   6
   5   7   6 10523.8 729.667   1
  -5   7  -7 454.039 115.187   6
   5  -7   7 431.677 135.982   4
   5  -7   7 380.983 177.763   2
   5   7   8 6276.17 605.538   1
   5  -7   8 5829.45 434.131   4
   5   7   9 2706.18 416.392   1
   5   7  10 209.685 206.868   1
   5   7  11 976.584 262.958   1
   5   7  12 468.745 262.034   1
  -5   8  16 842.357 253.088   1
   5   8 -15 351.593 161.925   5
  -5   8  15 481.442 200.674   1
   5   8 -14 651.037 194.756   5
  -5   8  14 726.754 251.863   1
  -5   8  13 477.972 169.428   1
   5   8 -13 583.216 201.014   5
   5   8 -12 380.824 151.202   5
  -5   8  12 468.012 178.483   1
  -5   8  11 10317.4 598.943   1
   5   8 -11 8776.77 615.401   5
   5   8 -10-53.1864 90.7755   5
  -5   8  10-45.1958 93.5526   1
  -5   8   9 2594.58 271.491   1
   5   8  -9 2373.70 300.783   5
  -5   8   8 36473.0 965.234   1
   5   8  -8 32821.8 1107.47   5
  -5   8   7 28209.0 803.985   1
  -5   8   7 27629.7 1087.30   6
   5   8  -7 24813.2 955.314   5
  -5   8   6 2258.64 225.560   1
   5   8  -6 2194.23 294.809   5
  -5   8   6 1993.40 290.090   6
   5   8  -5 117.420 103.320   5
  -5   8   5-32.2228 89.8687   6
   5   8  -4 439.296 139.089   5
  -5   8   4 240.289 119.882   6
   5   8  -3 2243.81 292.730   5
  -5   8   3 2053.25 282.112   6
   5   8  -2 1449.80 238.114   5
  -5   8   2 1790.09 269.699   6
  -5   8   1 4341.11 407.781   6
   5   8  -1 3773.84 385.938   5
   5   8   0 119.838 109.890   5
   5   8   0 101.106 64.3214   2
  -5   8   0 387.122 149.159   6
   5  -8   1-6.22677 38.0934   5
   5  -8   1 56.4260 127.155   2
   5   8   1 36.6721 47.1838   2
  -5   8  -1 138.663 105.552   6
   5  -8   2 28585.3 1032.60   2
  -5   8  -2 27297.4 1004.00   6
   5  -8   2 25590.7 400.288   5
   5  -8   3 13558.8 713.791   2
  -5   8  -3 13734.8 712.559   6
   5  -8   4 7524.90 516.608   4
   5  -8   4 7497.24 565.475   2
  -5   8  -4 7780.10 542.221   6
   5  -8   5 27.7008 133.479   2
  -5   8  -5 6.17882 86.5602   6
   5  -8   5 54.9958 92.7755   4
   5  -8   6 10452.7 609.733   4
   5  -8   6 9721.54 660.738   2
  -5   8  -6 10523.2 639.098   6
   5   8   6 10201.0 767.379   1
   5   8   7 1557.66 328.921   1
   5  -8   7 1301.52 232.713   4
  -5   8  -7 1492.49 243.351   6
   5  -8   7 1051.29 242.646   2
   5  -8   8 4150.50 389.133   4
  -5   8  -8 4200.47 417.199   6
   5   8   8 4314.56 503.563   1
   5   8   9 6881.22 659.960   1
  -5   8  -9 7189.99 556.190   6
   5   8  10 8009.38 718.880   1
   5   8  11 2589.91 444.836   1
  -5   9  15 429.081 199.289   1
  -5   9  14 78.0974 152.849   1
   5   9 -14 285.075 143.957   5
   5   9 -13 1927.84 302.882   5
  -5   9  13 1992.73 324.332   1
   5   9 -12-222.608 128.524   5
  -5   9  12-96.8658 123.742   1
  -5   9  11 25.0926 100.540   1
   5   9 -11 242.572 154.769   5
  -5   9  10 3330.58 338.980   1
   5   9 -10 2636.70 338.440   5
   5   9  -9 785.466 210.416   5
  -5   9   9 502.828 152.937   1
  -5   9   8 12889.9 604.692   1
   5   9  -8 12665.6 702.405   5
  -5   9   7 14766.7 660.764   1
  -5   9   7 17773.9 901.042   6
   5   9  -7 15889.4 791.119   5
   5   9  -6 1330.07 251.145   5
  -5   9   6 1201.24 195.611   1
  -5   9   6 1423.28 258.050   6
   5   9  -5 12.4651 103.728   5
  -5   9   5 151.596 93.1289   6
  -5   9   4 8067.16 577.341   6
   5   9  -4 7471.47 542.612   5
  -5   9   3 3909.67 413.277   6
   5   9  -3 3544.94 367.275   5
   5   9  -2 133.563 144.898   5
  -5   9   2 82.6878 79.6976   6
   5   9  -1 1893.33 291.743   5
  -5   9   1 1901.53 280.107   6
   5   9   0 5981.01 217.005   2
  -5   9   0 6390.64 507.888   6
   5  -9   1 7605.08 550.768   2
  -5   9  -1 7384.52 529.622   6
   5  -9   2 9565.28 608.596   2
  -5   9  -2 9096.74 594.220   6
   5  -9   3 11410.2 673.955   4
   5  -9   3 10789.6 658.152   2
  -5   9  -3 11870.0 684.745   6
   5  -9   4 14487.2 756.292   4
   5  -9   4 14129.5 777.229   2
  -5   9  -4 14354.0 750.189   6
   5  -9   5 140.361 89.7968   4
  -5   9  -5 189.116 80.5786   6
   5  -9   5 349.450 151.916   2
   5  -9   6-32.1909 94.0673   4
  -5   9  -6-76.2701 104.139   6
   5  -9   6-66.0085 130.748   2
   5   9   6-54.1293 195.574   1
   5   9   7 432.610 225.027   1
  -5   9  -7 429.507 156.452   6
   5  -9   7 17.5211 94.1811   4
   5   9   8 6717.48 664.389   1
   5  -9   8 6715.14 519.212   4
  -5   9  -8 6425.26 525.579   6
   5  -9   9 289.428 131.460   4
   5   9   9 216.049 191.348   1
   5   9  10 869.585 292.619   1
   5   9  11 83.7162 179.290   1
   5  10 -13 731.970 216.691   5
  -5  10  13 484.723 190.998   1
   5  10 -12 167.294 141.438   5
  -5  10  12 66.0314 92.9310   1
   5  10 -11 2110.69 314.170   5
  -5  10  11 2400.36 325.664   1
   5  10 -10 309.282 159.054   5
  -5  10  10 188.673 117.765   1
  -5  10   9 184.376 125.156   1
   5  10  -9 367.918 154.469   5
   5  10  -8 199.551 147.139   5
  -5  10   8 20.2844 93.9813   1
   5  10  -7 1676.56 271.567   5
  -5  10   7 1983.26 267.222   1
   5  10  -6 1859.41 288.507   5
  -5  10   6 2172.56 326.611   6
   5  10  -5 104.884 108.948   5
  -5  10   5-8.16662 120.538   6
   5  10  -4 592.805 178.416   5
  -5  10   4 672.754 190.128   6
   5  10  -3 9639.03 634.574   5
  -5  10   3 11328.0 700.351   6
  -5  10   2 23803.9 1014.94   6
   5  10  -2 22022.7 945.077   5
  -5  10   1 8140.27 590.713   6
   5 -10   0 3692.86 391.981   2
  -5  10   0 3228.85 373.298   6
   5 -10   1 372.522 166.323   2
  -5  10  -1 368.994 157.477   6
   5 -10   2 5914.05 499.984   2
  -5  10  -2 6690.45 530.916   6
   5 -10   3 6536.66 528.437   4
   5 -10   3 6523.15 533.354   2
  -5  10  -3 6030.71 498.424   6
  -5  10  -4 5924.37 494.063   6
   5 -10   4 5846.41 501.130   4
   5 -10   4 5757.34 508.049   2
   5 -10   5 723.951 205.577   4
  -5  10  -5 528.778 135.788   6
   5 -10   5 700.505 212.676   2
   5 -10   6 118.656 123.561   4
  -5  10  -6 113.267 109.734   6
   5 -10   6 63.5500 116.677   2
   5  10   7 97.6477 164.567   1
   5 -10   7 115.821 93.8280   4
  -5  10  -7 199.087 123.238   6
   5  10   8 929.152 300.059   1
   5 -10   8 953.545 211.822   4
   5 -10   9 439.366 146.854   4
   5  10   9 0.96958 237.006   1
   5  10  10 984.282 307.610   1
   5  11 -12 69.6640 126.084   5
  -5  11  12 0.71664 104.163   1
   5  11 -11 133.475 101.238   5
  -5  11  11 614.201 205.075   1
  -5  11  10 2690.96 334.565   1
   5  11 -10 2280.27 335.539   5
   5  11  -9 264.752 102.533   5
  -5  11   9 322.226 137.278   1
   5  11  -8 33.0461 87.9897   5
  -5  11   8-21.6127 132.062   1
   5  11  -7-250.362 138.647   5
  -5  11   7 437.190 164.896   1
   5  11  -6 317.351 147.113   5
   5  11  -5 127.524 109.833   5
  -5  11   5 296.550 157.747   6
  -5  11   4 4772.41 473.738   6
   5  11  -4 4607.46 452.215   5
   5  11  -3-47.9583 113.155   5
  -5  11   3-97.5816 111.876   6
  -5  11   2-120.161 94.0045   6
   5  11  -2 63.5391 102.538   5
  -5  11   1 861.254 200.678   6
   5 -11   0 13890.3 730.546   2
  -5  11   0 14271.1 794.620   6
  -5  11  -1 552.368 185.683   6
   5 -11   1 755.552 225.191   2
   5 -11   2 405.089 173.152   4
  -5  11  -2 679.120 193.179   6
   5 -11   2 604.414 183.090   2
   5 -11   3 1046.61 242.138   4
   5 -11   3 1080.98 247.713   2
  -5  11  -3 1000.79 222.204   6
   5 -11   4 455.381 165.727   4
  -5  11  -4 269.948 124.566   6
   5 -11   4 326.255 151.782   2
   5 -11   5 344.072 135.230   4
  -5  11  -5 71.6579 113.687   6
   5 -11   5 110.530 113.609   2
   5 -11   6 720.177 198.304   4
  -5  11  -6 547.641 165.287   6
   5 -11   6 315.495 130.255   2
   5  11   7 913.762 330.524   1
   5 -11   7 991.005 242.343   4
   5  11   8 684.765 278.964   1
   5 -11   8 619.809 212.176   4
   5 -11   9 34.5137 97.2416   4
   5  11   9 126.567 170.120   1
   5  12 -11 175.586 146.800   5
   5  12 -10 1144.33 241.638   5
   5  12  -9 222.278 129.195   5
  -5  12   9 326.033 160.690   1
   5  12  -8 78.8904 128.415   5
  -5  12   8 97.2052 142.191   1
   5  12  -7 338.460 152.228   5
  -5  12   7-156.877 162.515   1
   5  12  -6-48.8674 91.3503   5
   5  12  -5 2616.56 366.191   5
   5  12  -4 1197.78 269.112   5
  -5  12   4 1008.11 229.586   6
  -5  12   3 2607.37 372.391   6
  -5  12   2 573.730 179.992   6
   5 -12  -1-64.3162 160.120   2
  -5  12   1-169.664 144.648   6
  -5  12   0 9753.52 685.863   6
   5 -12   0 10150.9 648.844   2
   5 -12   1 202.765 130.667   4
   5 -12   1 287.693 152.078   2
  -5  12  -1 80.3486 92.1081   6
   5 -12   2 940.782 228.702   4
  -5  12  -2 1434.84 259.682   6
   5 -12   2 1263.19 233.560   2
   5 -12   3 979.992 239.544   4
   5 -12   3 727.674 174.721   2
  -5  12  -3 849.580 211.009   6
   5 -12   4 2896.76 379.472   2
  -5  12  -4 2990.65 382.249   6
   5 -12   4 2780.65 379.876   4
   5 -12   5 86.6514 129.949   4
  -5  12  -5-74.8618 125.013   6
   5 -12   5-53.3581 104.913   2
   5 -12   6 1091.60 254.113   4
  -5  12  -6 1148.15 231.060   6
   5  12   7 1007.78 358.257   1
   5 -12   7 2155.05 335.134   4
   5  12   8 1030.94 321.510   1
   5 -12   8 955.564 275.961   4
   5 -12   9 736.912 209.707   4
   5  13 -10 628.931 196.531   5
   5  13  -9-60.7685 109.531   5
   5  13  -8 1019.26 234.666   5
   5  13  -7-239.061 162.951   5
   5  13  -6 2907.20 400.798   5
   5  13  -5 381.493 160.343   5
  -5  13   3 669.495 205.755   6
  -5  13   2 4425.62 492.392   6
   5 -13  -1-21.6501 134.558   2
  -5  13   1-222.103 161.105   6
   5 -13   0 159.576 131.762   4
   5 -13   0 290.565 152.676   2
  -5  13   0 384.296 179.340   6
   5 -13   1 100.845 133.802   2
  -5  13  -1-104.667 122.579   6
   5 -13   1 187.885 161.175   4
   5 -13   2 662.078 186.919   4
   5 -13   2 816.269 230.252   2
  -5  13  -2 421.079 168.805   6
   5 -13   3 141.789 157.478   4
   5 -13   3 25.4713 117.516   2
  -5  13  -3-65.7220 114.717   6
   5 -13   4 2689.25 379.238   2
   5 -13   4 2052.98 347.623   4
  -5  13  -4 1874.63 294.749   6
   5 -13   5 344.056 172.330   4
  -5  13  -5 385.222 184.152   6
   5 -13   5-8.82774 135.029   2
   5 -13   6 114.113 159.187   4
   5 -13   7-38.0950 143.315   4
   5  13   7 315.861 249.852   1
   5 -13   8 326.187 151.912   4
   5 -13   9-172.475 167.514   4
   5  14  -9 207.482 144.849   5
   5  14  -8 156.129 149.791   5
   5  14  -7 216.385 158.319   5
   5  14  -6 608.996 187.403   5
   5 -14  -2 754.377 258.661   4
   5 -14  -2 939.567 226.368   2
   5 -14  -1 2481.54 392.118   4
   5 -14  -1 1780.93 274.705   2
  -5  14   1 2006.27 346.117   6
   5 -14   0 3227.40 461.831   4
   5 -14   0 2410.36 318.571   2
  -5  14   0 2521.53 385.030   6
   5 -14   1 566.811 207.143   4
   5 -14   1 593.722 200.913   2
  -5  14  -1 498.952 189.618   6
   5 -14   2 307.959 202.481   4
   5 -14   2-79.8150 107.562   2
  -5  14  -2 38.1121 119.502   6
   5 -14   3 335.958 163.247   4
   5 -14   3 193.471 88.2401   2
  -5  14  -3 346.541 155.563   6
   5 -14   4 299.237 180.384   4
  -5  14  -4 449.603 183.534   6
   5 -14   4-29.8199 118.153   2
   5 -14   5-131.279 189.198   4
   5 -14   6 2755.37 421.509   4
   5 -14   7-201.024 181.136   4
   5 -14   8 2436.22 400.290   4
   5  15  -8-210.983 194.015   5
   5 -15  -4 868.010 276.299   4
   5 -15  -3-222.009 189.597   4
   5 -15  -2-258.346 210.571   4
   5 -15  -1 1.38760 126.418   4
   5 -15   0 722.496 246.780   4
  -5  15   0 518.186 186.526   6
   5 -15   1 329.325 189.563   4
  -5  15  -1 474.156 193.698   6
   5 -15   2 1017.71 289.148   4
  -5  15  -2 542.755 167.253   6
   5 -15   3 1039.26 274.870   4
  -5  15  -3 746.730 256.809   6
   5 -15   4 660.025 226.769   4
   5 -15   5 103.823 130.386   4
   5 -15   6 695.102 256.852   4
   5 -16  -6 396.719 194.841   4
   5 -16  -5 4636.40 587.604   4
   5 -16  -4 2949.94 471.356   4
   5 -16  -3-225.881 214.816   4
   5 -16  -2 585.989 226.001   4
   5 -16  -1 94.9983 151.788   4
   5 -16   0-122.651 168.910   4
   5 -16   1 2235.11 392.739   4
   6   0 -17 182.732 244.789   3
   6   0 -16-63.9066 155.243   3
   6   0 -15 223.611 256.164   3
   6   0 -14 929.910 256.871   3
   6   0 -13-41.3149 163.061   3
   6   0 -12 976.520 222.169   3
   6   0 -11-264.428 176.493   3
  -6   0  11 11.2675 71.3541   6
   6   0 -10 1836.19 270.181   3
  -6   0  10 2044.49 231.042   6
   6   0  -9-95.5252 112.876   3
  -6   0   9 12.2412 60.7255   6
  -6   0   8 23871.1 782.843   6
   6   0  -8 23903.0 806.775   3
   6   0  -7-26.0507 46.0020   1
   6   0  -7-102.979 88.4693   3
   6   0  -7-52.7208 99.0164   5
  -6   0   7-25.8327 65.7461   6
   6   0  -6 917.607 149.110   3
   6   0  -6 924.165 179.211   5
   6   0  -6 925.069 106.148   1
  -6   0   6 1428.54 197.601   6
   6   0  -5 79.7586 59.4694   3
   6   0  -5-5.30256 73.2082   5
  -6   0   5-44.0152 60.7712   6
   6   0  -5 38.0769 31.4574   1
   6   0  -4 6251.91 261.065   3
   6   0  -4 5976.03 405.604   5
   6   0  -3-49.0708 68.9379   5
   6   0  -2 18602.7 675.755   5
   6   0  -1-99.4207 81.9136   5
   6   0  -1-92.8543 70.2436   1
   6   0   0 40.6263 64.1812   1
   6   0   0 9.09914 88.6208   5
   6   0   1-24.5321 65.8174   5
   6   0   1-25.0274 58.4339   1
   6   0   2 1197.22 177.877   5
   6   0   2 1270.22 226.936   2
   6   0   2 1073.83 153.972   1
   6   0   3 24.9468 63.5321   5
   6   0   3 23.9078 71.7730   1
   6   0   3 87.4416 124.751   2
   6   0   4 13541.3 615.475   1
   6   0   4 12966.1 679.338   2
   6   0   5 67.5288 84.7965   1
   6   0   5 285.094 178.776   2
   6   0   6 3576.71 354.907   1
   6   0   6 3469.34 369.384   2
   6   0   7 10.2466 102.333   1
   6   0   7 94.9045 133.278   2
   6   0   8 998.050 217.467   1
   6   0   9-58.2055 93.7028   1
   6   0  10 5331.86 546.140   1
   6   0  11-203.717 159.015   1
   6   0  12 468.310 207.640   1
   6   0  13 133.245 171.062   1
   6   1 -17-8.61215 159.797   3
   6  -1 -17 254.621 277.409   3
   6   1 -16 405.938 212.341   3
   6  -1 -16-337.491 259.944   3
   6   1 -15 711.610 208.781   3
   6  -1 -15 1301.75 324.266   3
   6   1 -14 234.013 163.669   3
   6  -1 -14 139.232 162.382   3
   6   1 -13 677.016 220.020   3
   6  -1 -13 913.463 269.317   3
   6   1 -12 710.099 206.410   3
   6  -1 -12 183.740 171.270   3
   6   1 -11-38.8383 123.215   3
   6  -1 -11 29.4313 141.817   3
  -6  -1  11-8.90593 63.9423   6
  -6   1  11 48.1544 65.1923   6
  -6  -1  10 8121.90 428.094   6
  -6   1  10 7998.17 476.642   6
   6   1 -10 7676.23 513.048   3
   6  -1 -10 7977.24 558.481   3
   6   1  -9 2085.23 267.321   3
   6  -1  -9 2161.77 278.907   3
   6   1  -9 1609.79 260.445   5
  -6  -1   9 1982.16 216.375   6
  -6   1   9 2049.15 239.221   6
   6   1  -8 1518.93 201.293   3
   6  -1  -8 1568.76 247.760   3
   6  -1  -8 1111.66 158.943   1
   6   1  -8 1308.68 213.593   5
  -6  -1   8 1576.10 191.777   6
  -6   1   8 1442.64 198.308   6
   6   1  -7 320.634 101.674   3
   6  -1  -7 581.185 148.041   3
   6  -1  -7 453.870 90.4696   1
   6   1  -7 289.289 107.618   5
   6   1  -7 240.365 89.3925   1
  -6  -1   7 462.330 120.405   6
  -6   1   7 393.596 122.155   6
  -6  -1   6 734.827 141.130   6
   6  -1  -6 673.726 146.686   3
   6   1  -6 507.894 148.703   5
   6  -1  -6 442.127 68.9474   1
  -6   1   6 563.356 129.883   6
   6   1  -6 527.631 111.841   3
   6  -1  -5 1331.94 94.4749   1
   6   1  -5 1449.16 214.881   5
  -6   1   5 1599.78 213.586   6
   6  -1  -5 1642.38 208.949   5
   6   1  -5 1640.03 160.794   3
  -6   1   4 5405.13 387.842   6
   6   1  -4 5239.50 244.082   3
   6   1  -4 5201.44 382.158   5
   6  -1  -4 4757.94 358.758   5
   6   1  -3 61356.8 673.741   3
   6   1  -3 59447.4 1263.08   5
   6  -1  -3 60869.0 1230.20   5
   6   1  -2 53.6216 85.5416   5
   6  -1  -2 212.779 89.7995   5
   6  -1  -2 59.6452 20.8279   1
   6  -1  -1 4486.77 187.379   1
   6   1  -1 4115.72 313.721   5
   6  -1  -1 4364.39 312.472   5
   6   1   0 937.192 181.724   5
   6  -1   0 878.441 142.971   5
   6   1   0 793.893 145.764   1
   6  -1   0 964.869 106.678   1
   6   1   1 10190.5 462.649   1
   6  -1   1 10405.8 404.059   1
   6   1   1 9921.33 499.896   5
   6  -1   1 10148.3 465.845   5
   6   1   2 1518.51 194.942   5
   6   1   2 1906.89 220.583   1
   6  -1   2 2319.51 214.279   1
   6  -1   2 2186.59 275.351   2
   6   1   2 1828.61 248.343   2
   6  -1   2 1789.33 194.817   5
   6  -1   3 1153.90 156.137   5
   6   1   3 1425.62 203.036   1
   6  -1   3 1313.15 181.159   1
   6  -1   3 1456.19 256.648   2
   6   1   3 935.770 208.833   2
   6   1   3 1303.12 190.390   5
   6   1   4 1106.15 196.027   1
   6  -1   4 1307.29 191.008   1
   6  -1   4 1145.88 232.220   2
   6   1   4 1104.85 206.512   2
   6   1   5 2447.08 300.773   1
   6  -1   5 2132.85 273.240   1
   6  -1   5 2025.69 299.019   2
   6   1   5 2121.59 272.869   2
   6  -1   6-41.3563 54.8501   4
   6  -1   6-31.1760 122.756   2
   6   1   6 41.3188 85.7593   1
   6   1   6 164.190 134.198   2
   6  -1   6 68.2057 96.3625   1
   6  -1   7 461.101 165.266   1
   6  -1   7 730.005 202.636   2
   6   1   7 887.247 203.788   1
   6   1   8 2917.55 384.656   1
   6  -1   8 3357.21 397.755   1
   6  -1   9 1954.10 347.882   1
   6   1   9 2580.56 368.340   1
   6  -1  10 113.033 155.379   1
   6   1  10-16.8451 115.590   1
   6   1  11 147.628 154.687   1
   6  -1  11 28.6130 126.244   1
   6   1  12 363.048 184.026   1
   6   1  13-80.8943 138.150   1
   6   2 -17 595.698 273.383   3
   6  -2 -17-86.3502 244.675   3
   6   2 -16 286.848 159.249   3
   6  -2 -16 435.737 221.041   3
   6   2 -15 404.650 179.771   3
   6  -2 -15 319.544 221.627   3
   6   2 -14 177.823 156.295   3
   6  -2 -14-498.461 231.105   3
   6  -2 -13 3866.31 477.902   3
   6   2 -13 3695.97 431.583   3
   6   2 -12 97.1777 135.730   3
   6  -2 -12 154.490 163.013   3
   6   2 -12 95.4876 112.638   5
   6   2 -11 4025.68 409.490   5
  -6  -2  11 4672.53 301.209   6
   6  -2 -11 5117.41 495.559   3
   6   2 -11 4610.54 445.317   3
   6  -2 -10 32.0487 155.000   3
   6   2 -10 30.2366 108.447   5
  -6  -2  10 48.4808 54.6950   6
  -6   2  10 69.4353 87.7740   6
   6   2 -10-89.0477 140.389   3
   6  -2  -9 1551.72 273.052   3
   6   2  -9 1379.30 246.301   5
  -6  -2   9 1268.40 170.097   6
  -6   2   9 1419.03 220.705   6
   6  -2  -8 4684.92 304.400   1
  -6  -2   8 5951.03 355.300   6
  -6   2   8 6187.23 425.512   6
   6  -2  -8 6241.88 441.198   3
   6   2  -8 5491.88 443.201   5
  -6   2   7 17357.6 709.221   6
  -6  -2   7 16839.3 612.021   6
   6   2  -7 15175.4 708.888   5
   6  -2  -7 15232.6 456.096   1
   6   2  -6 340.159 113.545   5
  -6  -2   6 273.201 99.2359   6
  -6   2   6 414.185 125.964   6
   6  -2  -6 177.603 55.7832   1
   6   2  -5-47.8623 93.0081   5
  -6   2   5-37.5693 78.5854   6
   6   2  -4 1683.78 220.081   5
   6  -2  -4 1525.00 203.351   5
  -6   2   4 1788.73 236.622   6
   6   2  -3 1354.09 207.629   5
   6  -2  -3 1182.69 175.543   5
  -6   2   3 1271.04 205.313   6
   6   2  -2 13707.2 613.954   5
   6  -2  -2 14252.0 568.442   5
   6   2  -1 780.837 158.912   5
   6  -2  -1 904.751 146.703   5
   6   2   0 1769.59 227.890   5
   6  -2   0 1702.83 176.036   5
   6   2   0 1516.99 100.003   3
   6  -2   1 12848.4 430.410   1
   6   2   1 11759.4 296.780   3
   6   2   1 11783.0 568.775   5
   6  -2   1 12265.7 485.722   5
   6   2   1 11669.9 545.491   1
   6   2   2 1231.14 178.606   5
   6  -2   2 1328.77 162.664   1
   6  -2   2 1801.71 268.403   2
   6   2   2 1660.83 241.213   2
   6   2   2 1301.76 195.565   1
   6  -2   2 1681.15 184.227   5
   6  -2   3 822.045 131.327   1
   6  -2   3 734.481 130.450   5
  -6   2  -3 540.475 93.0229   3
   6  -2   3 274.432 147.048   2
   6   2   3 580.208 153.041   2
   6   2   3 806.838 166.244   1
   6   2   4 2915.97 326.584   1
   6   2   4 2976.05 320.084   2
   6  -2   4 3090.22 283.164   1
   6  -2   4 2397.47 303.412   2
  -6   2  -4 2814.96 208.717   3
  -6   2  -5 696.742 135.891   3
   6   2   5 742.518 197.841   2
   6   2   5 752.108 201.809   1
   6  -2   5 731.122 173.801   1
   6  -2   5 893.203 218.990   2
  -6   2  -6 60.8809 97.0889   3
   6   2   6-43.7381 100.895   1
   6  -2   6 33.7579 51.7246   4
   6  -2   6-47.4645 101.503   1
   6  -2   6-14.9586 106.067   2
   6   2   6 41.3739 93.5841   2
   6  -2   7 96.9829 86.5707   1
  -6   2  -7-73.0950 95.6865   3
   6   2   7-91.2326 146.932   1
   6  -2   7 171.173 156.727   2
   6   2   8 3445.58 413.474   1
   6  -2   8 3774.34 406.885   1
   6   2   9 5840.20 557.521   1
   6   2  10 128.259 121.444   1
   6   2  11 255.647 203.646   1
   6   2  12-247.593 197.784   1
   6   3 -18 15.4559 126.827   5
   6   3 -17 478.877 287.299   3
   6   3 -17 55.5508 118.274   5
   6   3 -16 448.568 249.995   3
   6   3 -16 216.894 148.907   5
   6   3 -15 2999.12 419.981   5
   6   3 -15 3562.80 478.317   3
   6   3 -14-192.436 155.928   3
   6   3 -14-75.3401 94.5242   5
   6   3 -13 380.150 165.451   3
   6   3 -13 120.016 109.596   5
   6   3 -12 349.170 134.976   5
   6   3 -12 275.713 161.025   3
   6   3 -11 274.040 142.708   5
   6   3 -10 116.450 94.6799   5
  -6  -3  10 164.543 68.7196   6
  -6  -3   9 7836.86 381.335   6
  -6   3   9 8010.16 516.246   6
   6   3  -9 7603.02 539.168   5
  -6  -3   8 11808.8 478.176   6
  -6   3   8 12166.9 622.047   6
   6   3  -8 11592.9 641.200   5
  -6  -3   7 4405.38 308.340   6
  -6   3   7 4769.36 390.863   6
   6   3  -7 4408.86 398.351   5
   6   3  -6-32.7985 99.0365   5
  -6   3   6-22.8735 72.3410   6
   6   3  -5 99.1586 91.2137   5
  -6   3   5-113.738 72.9156   6
  -6   3   4 2267.21 275.665   6
   6   3  -4 2535.53 287.492   5
   6  -3  -3 6274.13 391.016   5
  -6   3   3 6510.88 456.405   6
   6   3  -3 5917.98 410.501   5
   6   3  -2-42.9365 92.4379   5
   6  -3  -2-65.0201 76.6675   5
  -6   3   2 22.8545 73.0429   6
  -6   3   2 11.3062 25.7733   3
   6   3  -1 3083.44 300.481   5
   6  -3  -1 2935.78 246.831   5
   6   3   0 690.944 158.317   5
   6  -3   0 921.045 139.190   5
   6   3   1 1084.20 191.166   5
   6  -3   1 1174.14 155.143   5
   6   3   1 1049.05 124.646   3
  -6   3  -1 826.278 75.4614   3
   6   3   2 1631.77 227.356   5
   6  -3   2 1743.28 262.087   2
   6   3   2 1679.65 221.165   2
   6   3   2 1571.14 237.353   1
  -6   3  -2 1330.02 111.584   3
   6  -3   2 1630.21 167.114   5
   6   3   2 1699.05 157.630   3
   6   3   3 5283.88 429.684   1
   6  -3   3 5997.40 469.699   2
   6   3   3 5600.49 410.966   2
   6  -3   3 5107.65 283.238   5
   6   3   3 4917.16 278.445   3
  -6   3  -3 4900.00 245.213   3
  -6   3  -4 876.856 131.546   3
   6  -3   4 907.402 209.145   2
   6   3   4 950.498 188.099   2
   6   3   4 838.545 102.023   4
   6   3   4 989.026 208.324   1
  -6   3  -5 1009.63 153.760   3
   6   3   5 900.716 184.451   1
   6  -3   5 1224.16 243.464   2
   6   3   5 939.184 187.146   2
  -6   3  -6 183.347 94.2817   3
   6   3   6 267.989 128.602   1
   6  -3   6 197.480 70.6989   4
   6  -3   6 133.154 153.313   2
   6   3   6 371.555 126.141   2
   6   3   7 2494.66 338.707   1
   6  -3   7 2303.11 341.879   2
  -6   3  -7 2808.92 297.222   3
   6   3   8 69.3789 140.039   1
   6   3   9 1347.13 301.164   1
   6   3  10 1888.00 325.121   1
   6   3  11 585.650 214.542   1
   6   3  12 2333.21 389.876   1
   6   4 -18 539.917 188.101   5
   6   4 -17 722.653 293.600   3
   6   4 -17 821.784 252.919   5
   6   4 -16 188.371 157.029   3
   6   4 -16 156.152 109.190   5
   6   4 -15 313.704 138.170   3
   6   4 -15-73.4079 123.235   5
   6   4 -14 508.651 176.579   5
   6   4 -14 289.578 125.147   3
   6   4 -13 24.2781 107.062   5
   6   4 -12 256.576 154.615   5
   6   4 -11-101.221 110.777   5
   6   4 -10 2454.45 328.742   5
  -6  -4  10 2634.02 197.170   6
  -6   4  10 2706.72 317.716   6
  -6  -4   9 8748.07 382.601   6
  -6   4   9 9169.44 571.553   6
   6   4  -9 8640.83 583.640   5
   6   4  -8-128.349 130.900   5
  -6  -4   8 69.2555 51.9156   6
  -6   4   8 56.7612 110.161   6
   6   4  -7 2224.15 287.584   5
  -6  -4   7 2277.35 215.893   6
  -6   4   7 2801.04 310.749   6
  -6   4   6 13507.9 677.679   6
   6   4  -6 11470.6 625.018   5
  -6   4   5-0.80509 63.0270   3
   6   4  -5-22.0274 96.8631   5
  -6   4   5 24.0525 92.2121   6
  -6   4   4 134.443 66.7872   3
   6   4  -4 60.3311 76.7215   5
  -6   4   4 77.6000 87.4569   6
  -6   4   3 7615.48 496.132   6
   6   4  -3 7122.35 473.263   5
  -6   4   3 7192.41 299.199   3
   6  -4  -2 30593.6 825.831   5
  -6   4   2 33506.8 1069.67   6
  -6   4   2 31649.3 592.866   3
   6   4  -2 31256.7 983.543   5
  -6   4   1 11452.9 628.668   6
   6   4  -1 10477.1 566.855   5
   6  -4  -1 10479.2 457.282   5
   6   4   0 1569.05 237.912   5
   6  -4   0 1972.86 198.993   5
   6   4   1 27325.1 934.340   5
   6  -4   1 29011.4 685.108   5
  -6   4  -1 29429.9 642.061   1
   6  -4   2 6803.43 518.590   2
   6   4   2 6696.30 420.794   2
   6   4   2 6478.86 463.505   5
   6  -4   2 6462.07 315.191   5
   6   4   2 5778.18 336.218   3
  -6   4  -2 6739.43 358.652   1
   6  -4   3 8643.36 592.354   2
   6   4   3 9157.50 504.494   2
   6   4   3 8577.36 374.615   4
   6  -4   3 9062.68 348.693   5
   6   4   3 8239.49 405.123   3
   6   4   3 9144.64 578.479   1
   6   4   4 2651.64 285.555   2
   6  -4   4 2905.07 350.429   2
   6   4   4 3068.61 356.800   1
   6  -4   5 2950.15 371.935   2
   6   4   5 2857.18 301.548   2
  -6   4  -5 2505.84 230.697   3
   6   4   5 2915.90 347.755   1
  -6   4  -6 821.785 151.744   3
   6   4   6 786.217 213.460   1
   6  -4   6 853.366 157.949   4
   6  -4   6 700.033 184.963   2
  -6   4  -7 977.131 192.269   3
   6   4   7 763.958 212.620   1
   6  -4   7 727.215 140.939   4
   6  -4   7 470.854 144.609   2
   6   4   8 483.537 126.481   1
   6   4   9 1272.77 285.790   1
   6   4  10 44.8395 156.202   1
   6   4  11 1165.03 266.956   1
   6   4  12 227.899 228.289   1
   6   5 -18 712.268 230.708   5
   6   5 -17-91.1145 184.468   3
   6   5 -17 156.619 153.005   5
   6   5 -16 158.718 188.201   3
   6   5 -16-252.584 175.513   5
   6   5 -15 1189.11 272.835   5
   6   5 -15 1641.85 342.964   3
   6   5 -14 56.7113 83.5045   5
   6   5 -13 2273.56 334.904   5
   6   5 -12 607.808 168.882   5
  -6   5  12 622.794 159.448   1
  -6   5  11 7159.65 463.117   1
   6   5 -11 8087.59 601.762   5
  -6   5  10 7280.32 420.066   1
  -6  -5  10 6888.57 285.687   6
  -6   5  10 7271.43 537.756   6
   6   5 -10 6398.48 518.392   5
  -6   5   9 103.950 70.8701   1
   6   5  -9 148.945 116.546   5
  -6  -5   9 102.358 58.5039   6
  -6   5   9-45.8990 96.2194   6
  -6   5   8 423.580 97.0265   1
   6   5  -8 437.938 161.277   5
  -6  -5   8 538.088 113.166   6
  -6   5   8 480.541 160.696   6
  -6   5   7 6204.40 276.418   1
  -6   5   7 7630.47 530.107   6
   6   5  -7 6898.16 506.673   5
   6   5  -6-16.0979 112.663   5
  -6   5   6 393.360 157.231   6
  -6   5   5 17178.0 780.222   6
   6   5  -5 15316.2 733.760   5
  -6   5   4 4003.79 380.648   6
   6   5  -4 3287.38 331.979   5
  -6   5   4 3750.20 272.047   3
  -6   5   3 25888.5 943.064   6
   6   5  -3 23822.1 888.737   5
  -6   5   3 23647.5 643.762   3
  -6   5   2 6032.08 462.574   6
   6   5  -2 5173.11 427.204   5
  -6   5   1 15497.1 750.846   6
   6   5  -1 14788.4 715.619   5
   6  -5  -1 14331.4 530.388   5
  -6   5   0 9388.60 310.867   1
  -6   5   0 9488.19 574.532   6
   6   5   0 8432.78 544.180   5
   6  -5   0 8903.66 393.859   5
  -6   5  -1 6770.04 316.710   1
   6   5   1 6948.81 407.168   2
  -6   5  -1 7632.29 535.090   6
   6   5   1 7141.70 496.661   5
   6  -5   1 6670.57 322.518   5
  -6   5  -2 9754.42 438.472   1
   6  -5   2 10254.9 626.412   2
   6   5   2 10384.5 496.388   2
   6   5   2 8963.43 573.710   5
   6  -5   2 9936.28 363.470   5
   6  -5   3 62826.4 1590.17   2
   6   5   3 63049.6 1267.88   2
   6   5   3 59549.7 1032.76   4
   6  -5   3 61105.8 811.954   5
   6   5   3 63637.3 1572.58   1
   6  -5   4 7572.64 572.643   2
   6   5   4 6881.78 438.799   2
   6   5   4 7082.00 543.343   1
   6   5   5 456.418 146.599   1
   6  -5   5 510.698 204.506   2
   6   5   5 421.862 127.008   2
   6  -5   6 9.92318 68.3142   4
   6  -5   6-0.85191 119.653   2
   6   5   7-15.4060 136.195   1
   6  -5   7 106.040 88.2224   4
   6  -5   7-46.2351 144.361   2
   6   5   8 1222.01 269.912   1
   6   5   9 103.873 171.499   1
   6   5  10 767.040 250.174   1
   6   5  11 1213.88 293.673   1
   6   5  12 189.477 125.057   1
   6   6 -17-189.570 169.722   5
   6   6 -16 3.92374 106.749   5
   6   6 -16 145.780 146.618   3
   6   6 -15 510.953 193.903   5
   6   6 -14 713.188 225.849   5
  -6   6  14 987.790 231.289   1
  -6   6  13 419.128 163.602   1
   6   6 -13 439.500 192.548   5
  -6   6  12 9193.24 571.956   1
   6   6 -12 9257.05 651.678   5
   6   6 -11 462.377 190.699   5
  -6   6  11 224.183 86.0327   1
   6   6 -10 918.743 226.452   5
  -6   6  10 929.448 171.697   1
   6   6  -9 1729.84 269.817   5
  -6   6   9 1718.21 202.770   1
  -6  -6   9 1715.31 149.377   6
  -6   6   9 2011.59 293.124   6
   6   6  -8 484.619 171.657   5
  -6   6   8 694.249 129.112   1
  -6  -6   8 748.771 115.649   6
  -6   6   8 1045.21 228.138   6
  -6   6   7 3590.56 224.096   1
  -6   6   7 4290.94 428.214   6
   6   6  -7 3736.32 379.001   5
   6   6  -6 54.1585 102.822   5
  -6   6   6 213.014 51.6484   1
  -6   6   6 278.921 123.524   6
   6   6  -5 547.231 167.697   5
  -6   6   5 379.181 52.0161   1
  -6   6   5 533.785 160.868   6
  -6   6   4 4385.00 401.205   6
   6   6  -4 4413.51 399.433   5
   6   6  -3 892.699 210.984   5
  -6   6   3 747.673 179.100   6
   6   6  -2 186.456 125.579   5
  -6   6   2 23.7654 67.7713   6
   6   6  -1 201.510 145.926   5
   6  -6  -1 10.4803 52.0951   5
  -6   6   1 53.2874 28.7555   1
  -6   6   1 54.6476 104.470   6
   6   6   0 80.2493 86.2805   5
   6  -6   0 27.1553 55.3889   5
  -6   6   0 46.3347 39.6367   1
  -6   6   0 157.763 83.8638   6
   6   6   1 106.097 104.464   5
   6  -6   1 150.655 55.0754   5
  -6   6  -1 31.9455 55.4470   1
   6   6   1 27.3790 97.1200   2
  -6   6  -1 50.6109 88.3101   6
  -6   6  -2 26997.0 739.575   1
   6  -6   2 28568.0 1061.57   2
   6   6   2 28456.5 792.853   2
  -6   6  -2 27904.6 1055.47   6
   6  -6   2 26298.8 541.799   5
   6  -6   3 34976.4 1191.41   2
   6   6   3 33838.9 893.599   2
  -6   6  -3 35046.8 1201.31   6
   6  -6   3 31751.8 494.598   5
   6   6   4 2556.66 254.220   2
   6   6   4 2292.18 326.479   1
   6  -6   4 2607.39 370.964   2
   6  -6   5 430.385 131.249   4
   6   6   5 321.923 165.780   1
   6  -6   5 798.727 223.184   2
   6  -6   6 2733.73 290.074   4
   6  -6   6 2705.11 363.399   2
   6   6   6 2752.22 364.048   1
   6  -6   7 471.805 129.062   4
   6  -6   7 491.466 204.939   2
   6   6   7 572.087 243.626   1
   6   6   8 722.116 236.610   1
   6   6   9-20.9227 151.734   1
   6   6  10 304.310 214.497   1
   6   6  11 848.136 283.451   1
   6   7 -17 379.546 175.726   5
   6   7 -16-37.3582 124.816   5
   6   7 -15 1952.08 325.547   5
   6   7 -14 113.189 114.590   5
  -6   7  13 130.866 101.668   1
   6   7 -13 401.432 155.458   5
   6   7 -12 1167.49 229.220   5
  -6   7  12 1029.32 199.368   1
   6   7 -11 481.663 171.004   5
  -6   7  11 425.169 129.896   1
   6   7 -10 596.720 177.463   5
  -6   7  10 835.837 160.770   1
  -6   7   9 207.824 93.5908   1
   6   7  -9 224.901 142.658   5
  -6   7   9 55.4016 84.1270   6
  -6   7   8 49922.9 976.272   1
  -6   7   8 54008.1 1556.34   6
   6   7  -8 52669.9 1469.28   5
   6   7  -7 307.814 112.208   5
  -6   7   7-7.32097 63.2375   1
  -6   7   7 256.098 136.868   6
  -6   7   6 2592.26 177.917   1
  -6   7   6 3359.05 382.219   6
   6   7  -6 2912.49 338.747   5
   6   7  -5 389.498 122.052   5
  -6   7   5 417.314 70.3140   1
  -6   7   5 492.351 130.680   6
   6   7  -4 89.2858 106.939   5
  -6   7   4 9.18697 103.834   6
  -6   7   4-14.9919 31.0394   1
   6   7  -3 2192.87 299.573   5
  -6   7   3 2650.78 326.811   6
   6   7  -2 199.437 118.079   5
  -6   7   2 173.994 120.511   6
  -6   7   2 158.340 44.1832   1
   6   7  -1 110.286 125.153   5
  -6   7   1 76.3021 46.5861   1
  -6   7   1-27.2503 82.1129   6
   6   7   0 1440.49 256.184   5
  -6   7   0 1355.05 146.136   1
  -6   7   0 1318.82 241.233   6
   6  -7   0 1365.61 153.320   5
  -6   7  -1 2159.85 198.913   1
   6  -7   1 2371.67 350.925   2
   6   7   1 1804.73 184.908   2
  -6   7  -1 2324.96 301.838   6
   6   7   1 1872.10 299.081   5
   6  -7   1 1999.63 165.604   5
   6   7   2 3292.08 264.202   2
   6  -7   2 3430.48 399.793   2
  -6   7  -2 3561.24 381.898   6
   6  -7   2 3104.87 170.743   5
   6  -7   3 27179.3 1069.20   2
   6   7   3 26305.1 755.371   2
  -6   7  -3 26287.3 1049.07   6
  -6   7  -4 11053.3 692.067   6
   6  -7   4 10890.1 717.596   2
   6  -7   5 2429.87 299.860   4
  -6   7  -5 2876.46 355.773   6
   6   7   5 2308.57 347.084   1
   6  -7   5 2466.75 349.547   2
   6  -7   6 63.2473 84.1638   4
  -6   7  -6 98.9856 113.187   6
   6   7   6-0.64063 178.807   1
   6  -7   6 428.437 224.532   2
   6   7   7 13877.3 916.711   1
   6  -7   7 15073.5 724.737   4
   6  -7   7 15270.4 907.063   2
  -6   7  -7 15395.2 854.292   6
   6   7   8 981.734 269.721   1
   6   7   9 1581.93 344.804   1
   6   7  10 1077.67 296.138   1
   6   7  11 1100.54 288.424   1
   6   8 -16 568.082 161.763   5
   6   8 -15-177.349 167.981   5
   6   8 -14 13.7728 116.592   5
   6   8 -13 130.166 113.526   5
   6   8 -12 809.087 213.297   5
  -6   8  11-5.29683 89.0113   1
   6   8 -11 172.752 164.379   5
   6   8 -10-35.4481 107.422   5
  -6   8  10 288.755 115.322   1
   6   8  -9 28.2009 112.963   5
  -6   8   9-88.1761 75.2653   1
   6   8  -8 2053.37 309.386   5
  -6   8   8 2122.74 219.090   1
  -6   8   8 2358.18 341.871   6
  -6   8   7 9080.39 397.752   1
  -6   8   7 10091.3 679.473   6
   6   8  -7 9277.03 629.986   5
  -6   8   6 6676.93 315.812   1
  -6   8   6 6573.92 542.173   6
   6   8  -6 6327.98 515.183   5
  -6   8   5 4330.06 247.581   1
  -6   8   5 4970.59 469.724   6
   6   8  -5 4660.61 430.410   5
   6   8  -4 410.795 141.990   5
  -6   8   4 521.019 179.255   6
  -6   8   4 351.271 82.9878   1
   6   8  -3-2.58325 100.926   5
  -6   8   3 150.737 106.995   6
   6   8  -2 312.125 168.532   5
  -6   8   2 130.531 111.616   6
   6   8  -1 349.488 168.037   5
  -6   8   1 413.994 148.838   6
   6  -8   0 6560.08 330.715   5
   6   8   0 6411.23 326.644   2
  -6   8   0 6908.90 531.960   6
   6   8   0 6215.58 511.432   5
   6  -8   1 828.015 105.123   5
   6  -8   1 1181.70 249.345   2
   6   8   1 778.316 125.822   2
  -6   8  -1 759.210 189.999   6
   6  -8   2 4811.55 471.352   2
   6   8   2 4566.51 283.953   2
  -6   8  -2 4921.12 464.033   6
   6  -8   3 8819.43 623.615   2
  -6   8  -3 9526.34 641.918   6
   6  -8   4 866.742 194.324   4
   6  -8   4 837.296 205.763   2
  -6   8  -4 1145.05 234.728   6
   6   8   5 290.658 221.064   1
   6  -8   5 278.523 102.457   4
  -6   8  -5 337.849 137.588   6
   6  -8   5 531.999 180.958   2
   6  -8   6 2276.80 310.805   4
   6   8   6 1653.83 314.669   1
  -6   8  -6 2207.66 328.662   6
   6  -8   6 2607.77 378.930   2
   6  -8   7 544.199 155.016   4
  -6   8  -7 534.760 177.896   6
   6   8   7 824.079 257.190   1
   6  -8   7 909.786 267.965   2
   6   8   8 9657.35 792.470   1
  -6   8  -8 8795.41 647.457   6
   6   8   9 907.990 275.363   1
   6   8  10 428.435 202.001   1
   6   9 -15 276.279 161.718   5
   6   9 -14 1080.96 252.957   5
   6   9 -13 345.202 152.559   5
   6   9 -12 228.726 136.190   5
   6   9 -11 1070.43 236.931   5
   6   9 -10 8.93272 120.351   5
  -6   9   9 7485.46 448.346   1
   6   9  -9 6835.23 562.104   5
   6   9  -8 1311.45 250.555   5
  -6   9   8 1384.22 187.041   1
  -6   9   8 1307.07 274.010   6
  -6   9   7 71.3647 63.7116   1
  -6   9   7 163.500 80.2753   6
  -6   9   6 2108.41 209.441   1
   6   9  -6 1714.42 289.867   5
  -6   9   5 23946.5 1048.15   6
   6   9  -5 22054.6 978.824   5
  -6   9   5 21604.9 617.759   1
   6   9  -4 2325.64 337.242   5
  -6   9   4 2716.31 365.975   6
   6   9  -3 1764.27 301.114   5
  -6   9   3 1719.66 288.280   6
   6   9  -2 986.999 241.614   5
  -6   9   2 936.623 213.241   6
  -6   9   1 34391.5 1238.11   6
   6   9  -1 31389.7 1172.67   5
   6   9   0 18318.1 495.171   2
  -6   9   0 20020.2 931.414   6
   6  -9   1 854.398 234.226   2
  -6   9  -1 762.775 195.985   6
   6  -9   2 4372.84 453.073   2
  -6   9  -2 3879.64 421.053   6
   6  -9   3 69.4266 134.853   2
  -6   9  -3-67.4457 132.908   6
   6  -9   4 7833.31 593.989   4
   6  -9   4 7279.81 599.055   2
  -6   9  -4 8236.26 623.777   6
   6  -9   5 670.788 182.934   4
  -6   9  -5 695.747 185.304   6
   6  -9   5 467.364 207.208   2
   6  -9   6 775.285 187.425   4
   6   9   6 849.811 270.385   1
  -6   9  -6 730.832 199.269   6
   6  -9   6 1194.85 271.302   2
   6  -9   7 33.1813 94.0037   4
  -6   9  -7-94.7974 143.102   6
   6   9   7 357.609 247.816   1
   6  -9   7 324.770 177.512   2
  -6   9  -8 455.002 176.351   6
   6   9   8 72.9381 198.465   1
   6   9   9 1307.64 332.042   1
   6  10 -14 1324.19 276.622   5
   6  10 -13 157.214 129.845   5
   6  10 -12-44.8799 117.054   5
   6  10 -11 1029.21 232.933   5
   6  10 -10 100.294 115.716   5
   6  10  -9 1123.28 256.308   5
   6  10  -8-240.886 180.622   5
  -6  10   7 3199.31 405.280   6
   6  10  -7 3127.40 393.534   5
   6  10  -6 37.5381 106.294   5
  -6  10   6 189.440 131.161   6
   6  10  -5-4.43172 134.123   5
  -6  10   5 180.235 167.751   6
   6  10  -4 2209.49 322.487   5
  -6  10   4 3104.45 381.710   6
  -6  10   3 17957.2 939.361   6
   6  10  -3 15617.8 853.604   5
   6  10  -2 43.1302 123.949   5
  -6  10   2 137.064 86.6228   6
  -6  10   1 958.094 218.852   6
   6  10  -1 815.701 222.375   5
   6 -10   0 591.736 196.244   2
  -6  10   0 615.760 198.532   6
   6 -10   1 5106.23 478.557   2
  -6  10  -1 4808.20 482.653   6
   6 -10   2 1205.38 282.691   2
  -6  10  -2 1427.08 280.201   6
   6 -10   3 3976.61 438.317   4
   6 -10   3 3415.22 436.957   2
  -6  10  -3 3366.91 403.695   6
   6 -10   4 151.068 128.213   4
   6 -10   4 152.201 168.676   2
  -6  10  -4 101.346 127.894   6
   6 -10   5 692.067 196.353   4
  -6  10  -5 517.806 187.348   6
   6 -10   5 168.167 125.250   2
   6  10   6 331.365 219.428   1
   6 -10   6 414.001 180.027   4
  -6  10  -6-87.9246 155.917   6
   6 -10   6 427.369 198.833   2
   6 -10   7 1744.18 291.413   4
  -6  10  -7 653.298 151.266   6
   6  10   7 1349.43 335.398   1
   6 -10   7 1524.75 309.640   2
   6  10   8 1038.14 319.847   1
   6  10   9 1126.27 319.848   1
   6  11 -13 1941.55 348.053   5
   6  11 -12 5538.47 545.940   5
   6  11 -11 1445.20 290.465   5
   6  11 -10 98.7520 124.064   5
   6  11  -9 334.746 168.033   5
   6  11  -8 2122.85 345.990   5
   6  11  -7 668.578 196.681   5
  -6  11   6 7856.74 667.798   6
   6  11  -6 6928.24 583.246   5
   6  11  -5 205.581 143.467   5
  -6  11   5 25.1254 112.583   6
   6  11  -4 1469.68 294.565   5
  -6  11   4 1121.41 255.360   6
   6  11  -3 2433.87 346.625   5
  -6  11   3 2722.18 387.524   6
  -6  11   2 5383.32 524.504   6
   6  11  -2 4505.74 479.210   5
  -6  11   1 336.674 149.221   6
   6 -11   0-152.613 133.393   2
  -6  11   0-157.327 139.860   6
   6 -11   1 200.926 175.703   2
  -6  11  -1 86.5024 103.214   6
  -6  11  -2 2948.23 369.940   6
   6 -11   2 2796.70 391.000   2
   6 -11   2 3012.08 371.880   4
   6 -11   3 321.442 134.259   4
   6 -11   3 430.074 200.871   2
  -6  11  -3 455.345 171.221   6
   6 -11   4 660.580 218.543   4
  -6  11  -4 478.989 164.560   6
   6 -11   4 529.160 203.816   2
   6 -11   5 587.218 214.484   4
  -6  11  -5 413.991 183.597   6
   6 -11   5 459.209 193.028   2
   6 -11   6 7612.44 624.786   4
   6 -11   6 6767.73 625.836   2
   6  11   6 6037.18 684.447   1
   6  11   7 1546.31 375.858   1
   6 -11   7 1684.67 291.451   4
   6  11   8-60.8431 215.026   1
   6  12 -12 35.2067 103.664   5
   6  12 -11 505.127 205.701   5
   6  12 -10 2400.99 368.690   5
   6  12  -9 364.790 164.155   5
   6  12  -8 173.545 158.081   5
   6  12  -7 319.852 183.261   5
   6  12  -6 252.138 149.895   5
  -6  12   6 207.397 131.220   6
   6  12  -5 182.287 157.300   5
  -6  12   5-25.5834 118.336   6
   6  12  -4 279.149 150.532   5
  -6  12   4 286.629 165.990   6
  -6  12   3-108.685 124.742   6
   6  12  -3 272.371 160.085   5
  -6  12   2 4144.61 466.565   6
   6 -12  -1 373.651 205.616   2
  -6  12   1 246.066 138.072   6
   6 -12   0 519.359 200.081   2
  -6  12   0 715.690 216.323   6
   6 -12   1 1099.29 264.016   2
  -6  12  -1 1057.03 256.462   6
   6 -12   2 109.208 154.711   4
   6 -12   2-66.4711 147.550   2
  -6  12  -2 197.763 133.186   6
   6 -12   3 1499.25 312.886   4
   6 -12   3 1141.57 250.064   2
  -6  12  -3 1128.89 235.070   6
   6 -12   4 238.129 171.768   4
  -6  12  -4 292.382 170.943   6
   6 -12   4 256.704 176.902   2
   6 -12   5 183.571 143.231   4
  -6  12  -5 92.6151 103.704   6
   6 -12   5 170.323 174.363   2
   6 -12   6 889.764 226.415   4
   6 -12   6 723.389 207.702   2
   6  12   6 770.841 318.698   1
   6  12   7-136.830 195.691   1
   6 -12   7 436.414 207.017   4
   6  13 -11 2254.79 365.882   5
   6  13 -10 217.126 141.625   5
   6  13  -9 116.768 110.769   5
   6  13  -8 212.241 160.460   5
   6  13  -7-165.005 126.526   5
   6  13  -6 482.895 190.022   5
   6  13  -5 841.224 231.718   5
  -6  13   5 930.519 268.152   6
  -6  13   4 816.708 240.935   6
   6  13  -4 600.870 207.323   5
  -6  13   3 609.363 190.218   6
  -6  13   2 2206.56 371.962   6
   6 -13  -1 345.964 153.073   2
  -6  13   1 44.6658 88.8917   6
   6 -13   0 976.629 255.059   4
   6 -13   0 449.847 144.978   2
  -6  13   0 561.695 176.102   6
   6 -13   1 1017.72 272.484   4
   6 -13   1 439.392 158.818   2
  -6  13  -1 704.423 203.048   6
   6 -13   2 31.5412 127.439   4
   6 -13   2 12.4480 126.038   2
  -6  13  -2-105.260 134.332   6
   6 -13   3 772.368 224.852   4
   6 -13   3 497.846 226.262   2
  -6  13  -3 794.189 227.922   6
   6 -13   4 57.0527 136.780   4
  -6  13  -4-31.4925 85.1435   6
   6 -13   4 208.665 189.386   2
   6 -13   5 2785.15 412.915   4
  -6  13  -5 2747.52 396.336   6
   6 -13   5 2893.66 427.801   2
   6 -13   6 354.895 178.127   4
   6 -13   7 9.91207 122.755   4
   6  14 -10 164.657 132.969   5
   6  14  -9 443.943 167.707   5
   6  14  -8 78.7869 124.892   5
   6  14  -7 113.280 102.438   5
   6  14  -6 107.298 149.045   5
  -6  14   3 118.395 153.081   6
   6 -14  -2 61.0815 117.740   2
  -6  14   2 168.963 155.717   6
   6 -14  -1 558.175 177.193   2
   6 -14  -1 871.049 256.035   4
  -6  14   1 740.322 227.342   6
   6 -14   0 3199.70 457.316   4
  -6  14   0 3046.02 422.815   6
   6 -14   1 1937.46 357.486   4
   6 -14   1 1291.52 256.954   2
  -6  14  -1 1549.91 299.805   6
   6 -14   2 125.989 182.259   4
   6 -14   2 95.6317 143.779   2
  -6  14  -2 219.920 171.139   6
  -6  14  -3 71.2091 84.6430   6
   6 -14   3-82.6015 135.708   4
   6 -14   3 121.148 166.791   2
   6 -14   4-175.055 215.757   2
   6 -14   4-18.2993 138.135   4
  -6  14  -4-247.818 175.913   6
   6 -14   5 3945.19 496.266   4
   6 -14   5 3425.57 446.252   2
   6 -14   6 2030.98 388.512   4
   6 -14   7 592.468 253.695   4
   6  15  -9 589.162 199.250   5
   6  15  -8 454.535 196.299   5
   6  15  -7 667.862 249.501   5
   6 -15  -2 1421.06 292.059   4
  -6  15   2 1333.73 323.075   6
   6 -15  -1 1821.65 370.456   4
  -6  15   1 1908.30 364.594   6
   6 -15   0 1116.08 336.701   4
  -6  15   0 893.465 249.368   6
   6 -15   1 303.220 170.369   4
  -6  15  -1 471.822 199.001   6
   6 -15   2 2119.45 402.513   4
   6 -15   2 2269.95 357.252   2
  -6  15  -2 2227.35 380.611   6
   6 -15   3 282.439 180.103   4
  -6  15  -3 360.789 189.896   6
   6 -15   3 268.237 164.872   2
   6 -15   4 588.152 196.065   2
  -6  16   0 695.607 266.910   6
  -6  16  -1 474.651 231.413   6
  -6  16  -2 216.404 168.062   6
   7   0 -17 330.061 235.299   3
   7   0 -16 215.844 196.357   3
   7   0 -15 4784.33 557.121   3
   7   0 -14 501.962 224.461   3
   7   0 -13 1555.83 321.597   3
   7   0 -12-70.7605 124.435   3
  -7   0  12-20.6244 57.7963   6
   7   0 -11 3315.31 372.018   3
  -7   0  11 3401.16 317.082   6
   7   0 -10 124.734 134.946   3
  -7   0  10 13.8781 68.7650   6
   7   0  -9 761.131 196.127   3
   7   0  -9 676.697 191.002   5
  -7   0   9 510.466 140.638   6
   7   0  -8-73.7280 102.242   3
   7   0  -8-54.0534 101.826   5
  -7   0   8 50.6807 99.7203   6
  -7   0   7 3748.34 337.925   6
   7   0  -7 2957.69 204.904   1
   7   0  -7 2992.90 264.143   3
   7   0  -7 3395.54 361.435   5
   7   0  -6 17.3695 74.1821   3
   7   0  -6 91.0780 88.7549   5
   7   0  -6 6.68243 36.4867   1
  -7   0   6-69.4583 71.6338   6
   7   0  -5 239.395 89.2853   3
   7   0  -5 150.671 110.153   5
   7   0  -5 79.5367 36.1244   1
  -7   0   5 146.114 102.581   6
   7   0  -4 99.9665 99.2826   5
   7   0  -3 9225.02 527.637   5
   7   0  -2 47.5708 82.7618   5
   7   0  -2 45.1726 53.0702   1
   7   0  -1 4589.95 240.893   1
   7   0  -1 4675.69 360.667   5
   7   0   0-75.2899 69.5761   5
   7   0   0 20.9395 57.4873   1
   7   0   1-84.0244 80.9022   5
   7   0   1 54.3675 64.4068   1
   7   0   2 63.5056 81.4739   1
   7   0   2-44.7855 88.8431   5
   7   0   2 141.912 150.996   2
   7   0   3 12402.3 584.533   1
   7   0   3 12239.7 680.371   2
   7   0   3 11423.8 565.568   5
   7   0   4-193.840 124.580   1
   7   0   4-14.8936 127.980   2
   7   0   5 638.855 137.088   1
   7   0   5 702.016 192.926   2
   7   0   6-121.044 130.072   1
   7   0   6-145.385 137.793   2
   7   0   7 1217.22 249.485   1
   7   0   7 1380.56 288.662   2
   7   0   8-96.9086 91.8382   1
   7   0   9 6536.55 587.620   1
   7   0  10 33.0453 118.513   1
   7   0  11 2145.74 381.848   1
   7   0  12 114.173 148.019   1
   7   1 -17 198.058 179.196   3
   7  -1 -17 41.9335 300.973   3
   7   1 -16 63.3714 166.693   3
   7  -1 -16 274.222 239.405   3
   7   1 -15 353.629 149.196   3
   7  -1 -15-31.5504 184.672   3
   7   1 -14 2270.87 369.479   3
   7  -1 -14 2945.31 453.264   3
   7   1 -13 448.054 190.685   3
   7  -1 -13 583.183 228.806   3
   7   1 -12 132.432 149.046   3
   7  -1 -12 311.809 155.531   3
   7   1 -12 351.227 155.629   5
  -7  -1  12 287.036 88.9107   6
  -7   1  12 259.747 105.825   6
   7   1 -11 4561.23 465.330   5
  -7  -1  11 5066.32 372.074   6
  -7   1  11 5190.79 415.615   6
   7   1 -11 5369.31 465.358   3
   7  -1 -11 4932.01 470.687   3
   7   1 -10 2311.06 336.312   5
   7  -1 -10 2553.73 312.841   3
  -7  -1  10 2872.36 282.715   6
  -7   1  10 2775.25 302.936   6
   7   1 -10 2920.68 325.820   3
   7   1  -9 3763.71 400.065   5
  -7  -1   9 4152.13 345.775   6
  -7   1   9 4436.36 375.737   6
   7   1  -9 4370.62 374.516   3
   7  -1  -9 4358.23 397.963   3
  -7  -1   8 3908.92 329.463   6
  -7   1   8 4257.94 376.384   6
   7   1  -8 3689.16 312.394   3
   7  -1  -8 3867.79 338.425   3
   7   1  -8 3906.70 402.034   5
   7  -1  -7 3844.99 383.144   5
   7  -1  -7 3341.16 196.121   1
  -7  -1   7 4278.97 360.243   6
  -7   1   7 4412.91 380.111   6
   7   1  -7 4267.75 317.334   3
   7  -1  -7 3968.72 317.273   3
   7   1  -7 4049.22 399.750   5
   7   1  -6-4.72688 74.9123   3
   7  -1  -6 61.8555 35.6387   1
   7   1  -6 4.73123 89.0500   5
   7  -1  -6 171.381 91.6088   5
  -7  -1   6 48.1368 83.0326   6
  -7   1   6 141.316 100.089   6
  -7   1   5 12949.9 659.613   6
   7   1  -5 12516.8 422.923   3
   7   1  -5 12642.7 650.939   5
   7  -1  -5 11874.3 619.474   5
   7   1  -4 276.437 68.3585   3
   7   1  -4 309.269 107.083   5
   7  -1  -4 374.444 137.829   5
  -7   1   4 164.442 88.5271   6
   7   1  -3 181.907 118.833   5
   7  -1  -3 0.04817 68.3305   5
   7   1  -2 14493.8 669.079   5
   7  -1  -2 14492.4 634.556   5
   7  -1  -1 8758.94 281.636   1
   7   1  -1 8426.89 496.051   5
   7  -1  -1 7634.47 458.342   5
   7   1  -1 8501.49 385.546   1
   7   1   0 691.779 171.467   5
   7  -1   0 719.384 142.725   5
   7  -1   0 874.482 108.166   1
   7   1   0 646.273 139.744   1
   7   1   1 2827.60 251.997   1
   7  -1   1 2856.69 227.733   1
   7   1   1 2525.98 272.566   5
   7  -1   1 2747.22 273.590   5
   7   1   2 1468.41 227.928   5
   7  -1   2 1268.48 183.723   5
   7   1   2 1523.32 200.764   1
   7  -1   2 1336.59 169.353   1
   7  -1   2 1880.67 299.173   2
   7   1   2 1696.11 289.074   2
   7  -1   3 1035.58 166.397   5
   7   1   3 1087.04 184.588   1
   7  -1   3 1051.04 245.336   2
   7   1   3 1236.65 252.130   2
   7  -1   3 1090.76 164.861   1
   7   1   3 998.583 183.488   5
   7   1   4-68.0268 80.3355   1
   7  -1   4 29.5728 141.520   2
   7   1   4 172.671 150.784   2
   7  -1   4 58.6573 90.1646   1
   7  -1   5 465.702 148.788   1
   7  -1   5 470.226 164.450   2
   7   1   5 578.521 166.304   2
   7   1   5 469.693 142.201   1
   7  -1   6-74.7671 109.554   1
   7  -1   6-10.6803 133.251   2
   7   1   6 51.6514 141.461   2
   7   1   6-112.968 106.183   1
   7   1   7 3992.65 451.310   1
   7  -1   7 3894.25 426.312   1
   7  -1   7 3776.37 432.786   2
   7   1   7 3838.94 423.301   2
   7   1   8 2118.74 335.903   1
   7  -1   8 2573.17 371.214   1
   7   1   9 1203.59 266.302   1
   7  -1   9 1120.85 274.802   1
   7  -1  10 546.665 178.813   1
   7   1  10 1070.05 223.175   1
   7   1  11 53.2064 157.300   1
   7   1  12 688.720 260.626   1
   7   2 -17-221.540 185.757   3
   7   2 -17-169.927 136.464   5
   7   2 -16 1141.69 312.659   3
   7   2 -16 904.548 244.113   5
   7   2 -15-6.30476 147.551   3
   7  -2 -15 35.4219 205.804   3
   7   2 -15-64.3891 101.563   5
   7   2 -14 1573.52 294.633   3
   7  -2 -14 2398.36 431.101   3
   7   2 -14 1474.71 301.150   5
   7   2 -13 1508.71 305.542   3
   7  -2 -13 1001.92 320.125   3
   7   2 -13 1007.71 236.989   5
   7   2 -12 1354.02 252.125   3
   7  -2 -12 1189.87 289.089   3
   7   2 -12 1199.05 252.278   5
  -7  -2  12 1354.07 186.015   6
   7   2 -11 307.739 145.266   3
   7  -2 -11 350.170 211.407   3
   7   2 -11 210.449 128.923   5
  -7  -2  11 375.351 103.416   6
  -7   2  11 168.285 91.7081   6
   7   2 -10 561.038 170.640   3
   7   2 -10 373.429 142.127   5
  -7  -2  10 444.811 121.331   6
  -7   2  10 685.843 166.336   6
  -7  -2   9 6704.08 410.360   6
  -7   2   9 6840.41 485.660   6
   7   2  -9 6484.04 448.448   3
   7   2  -9 5389.39 477.660   5
  -7  -2   8 20050.3 736.263   6
  -7   2   8 19963.2 828.917   6
   7   2  -8 19480.4 725.575   3
   7   2  -8 17427.9 832.550   5
  -7  -2   7 5720.96 392.109   6
  -7   2   7 5384.97 427.741   6
   7   2  -7 5324.20 355.261   3
   7   2  -7 5115.74 448.084   5
   7   2  -6 61.1156 84.1769   5
   7  -2  -6 87.7064 86.9621   5
  -7   2   6 25.4984 87.7718   6
   7  -2  -5 4434.94 377.957   5
  -7   2   5 4771.37 404.273   6
   7   2  -5 4847.44 399.216   5
   7   2  -4 1784.51 252.350   5
   7  -2  -4 1696.26 229.564   5
  -7   2   4 1935.92 272.736   6
  -7   2   3 11987.3 664.199   6
   7   2  -3 10723.4 585.275   5
   7  -2  -3 10471.8 547.447   5
   7   2  -2 8327.02 506.282   5
   7  -2  -2 8049.55 463.525   5
   7   2  -1 159.227 111.492   5
   7  -2  -1 7.76745 83.0768   5
   7   2   0 2282.36 264.937   5
   7   2   0 2358.57 242.379   1
   7  -2   0 2386.30 252.952   5
   7   2   1 389.326 127.469   5
   7  -2   1 379.296 105.316   5
   7   2   1 256.473 126.612   1
   7   2   2 1314.68 221.596   5
   7  -2   2 1151.83 169.132   5
   7  -2   2 1259.23 264.006   2
   7   2   2 1323.75 263.835   2
   7  -2   2 888.477 154.165   1
   7   2   2 1439.25 220.796   1
   7   2   3 7837.01 496.251   1
   7  -2   3 8389.62 588.718   2
   7   2   3 7554.68 534.745   2
   7  -2   3 8370.05 459.923   1
   7  -2   3 7566.38 412.865   5
   7   2   4 444.951 120.192   1
   7  -2   4 440.557 193.776   2
   7   2   4 638.168 177.643   2
   7  -2   4 441.942 117.297   1
   7  -2   5-54.4431 71.4618   1
   7   2   5 149.468 112.281   1
   7   2   5 169.025 139.205   2
   7  -2   5-93.9381 138.816   2
   7   2   6 508.679 167.996   1
   7  -2   6 377.705 130.997   1
   7  -2   6 294.474 138.566   2
   7   2   6 450.622 189.926   2
   7   2   7 559.668 197.121   1
   7  -2   7 469.571 182.689   1
   7  -2   7 678.563 268.601   2
   7   2   8 216.699 143.138   1
   7   2   9 208.541 173.489   1
   7   2  10 409.827 198.070   1
   7   2  11 301.731 156.576   1
   7   2  12 46.0002 140.815   1
   7   3 -17 119.606 193.099   3
   7   3 -17 95.9978 136.042   5
   7   3 -16 115.309 176.013   3
   7   3 -16 5.16985 110.257   5
   7   3 -15 666.386 226.204   3
   7   3 -15 679.366 236.589   5
   7   3 -14 2236.81 361.892   3
   7   3 -14 2308.20 364.286   5
   7   3 -13-29.3060 118.270   3
   7   3 -13 208.820 151.848   5
   7   3 -12-77.6029 112.248   3
   7   3 -12-35.3838 104.310   5
   7   3 -11 101.098 92.1154   5
  -7  -3  11 63.0509 61.1173   6
  -7   3  11 37.0268 84.6121   6
   7   3 -11-6.70374 106.985   3
  -7  -3  10 26746.9 778.047   6
  -7   3  10 25362.6 977.240   6
   7   3 -10 23543.7 1035.19   5
  -7  -3   9 43999.5 1030.58   6
  -7   3   9 45129.1 1296.90   6
   7   3  -9 41033.6 1323.93   5
   7   3  -8 609.532 156.614   5
  -7  -3   8 914.946 147.374   6
  -7   3   8 908.126 190.741   6
  -7  -3   7 1915.21 231.089   6
   7   3  -7 1877.11 282.915   5
  -7   3   7 1946.81 272.927   6
  -7   3   6 6646.85 490.787   6
   7   3  -6 5955.57 475.894   5
   7   3  -5 666.279 177.872   5
   7  -3  -5 391.919 128.529   5
  -7   3   5 615.929 164.104   6
   7   3  -4 382.685 154.571   5
   7  -3  -4 329.195 123.326   5
  -7   3   4 482.741 157.532   6
   7   3  -3 1245.77 235.893   5
   7  -3  -3 1022.47 170.037   5
  -7   3   3 1113.75 211.022   6
   7   3  -2 52.1171 85.2575   5
   7  -3  -2 187.801 98.8328   5
  -7   3   2 97.1395 104.038   6
   7   3  -1 3558.23 361.289   5
   7  -3  -1 3488.84 299.075   5
   7   3   0 11512.5 622.062   5
   7  -3   0 11118.5 502.668   5
   7   3   0 11041.9 318.006   3
   7   3   1 11618.8 637.218   5
   7   3   1 11474.7 331.753   3
   7  -3   1 11473.6 503.338   5
   7   3   1 12837.7 623.766   1
   7   3   2 8141.69 527.527   1
   7  -3   2 8358.87 592.114   2
   7   3   2 6739.39 470.437   2
   7   3   2 7335.87 505.106   5
   7  -3   2 6337.63 363.698   5
   7   3   3 14471.3 703.821   1
   7  -3   3 14469.6 790.462   2
   7   3   3 13846.4 687.647   2
   7  -3   3 12732.6 507.949   5
   7   3   4 3295.55 361.877   1
   7  -3   4 3914.89 421.342   2
   7   3   4 3073.77 343.200   2
   7   3   5 1185.74 220.943   1
   7  -3   5 991.917 221.040   2
   7   3   5 1435.37 243.679   2
   7   3   6 136.371 135.500   1
   7  -3   6 43.4788 144.169   2
   7   3   6-125.058 142.308   2
   7   3   7 54.0259 111.851   1
   7  -3   7 225.845 176.458   2
   7   3   8 1244.05 298.260   1
   7   3   9 170.075 179.194   1
   7   3  10 69.9237 119.048   1
   7   3  11 101.756 172.267   1
   7   4 -17-136.336 216.487   3
   7   4 -17 232.893 173.470   5
   7   4 -16 1819.52 367.364   3
   7   4 -16 1431.48 308.628   5
   7   4 -15 572.527 236.851   3
   7   4 -15 618.067 208.042   5
   7   4 -14 135.993 150.729   3
   7   4 -14 451.742 213.220   5
   7   4 -13 1121.66 276.825   5
   7   4 -13 816.929 241.644   3
   7   4 -12 184.929 117.243   5
   7   4 -11 177.275 133.521   5
  -7   4  11 83.4818 73.5078   6
   7   4 -10-95.0309 116.988   5
  -7  -4  10 47.6227 68.3250   6
  -7   4  10-64.8481 111.078   6
  -7  -4   9 6506.13 375.529   6
  -7   4   9 6551.86 510.109   6
   7   4  -9 5901.97 510.038   5
  -7  -4   8 25368.4 782.457   6
  -7   4   8 24116.5 978.686   6
   7   4  -8 21720.8 963.788   5
   7   4  -7 291.294 110.222   5
  -7   4   7 180.676 102.955   6
  -7   4   6 4771.23 429.276   6
   7   4  -6 3871.70 392.928   5
   7   4  -5 330.478 184.619   5
  -7   4   5 171.748 131.104   6
   7  -4  -4 2722.05 282.274   5
   7   4  -4 2737.48 324.673   5
  -7   4   4 3034.44 353.325   6
   7   4  -3 2258.26 299.898   5
  -7   4   3 2381.65 317.851   6
  -7   4   3 2103.39 145.319   3
   7  -4  -3 2114.79 245.196   5
   7   4  -2 62.2209 102.725   5
   7  -4  -2 81.7783 65.7158   5
  -7   4   2 102.953 104.101   6
  -7   4   2 34.8665 23.0009   3
  -7   4   1 24905.0 999.304   6
   7   4  -1 21594.7 882.499   5
   7  -4  -1 22190.0 722.918   5
   7   4   0 7.00639 90.3494   5
   7  -4   0-69.2827 80.3747   5
   7   4   1 10333.9 560.115   2
   7   4   1 9385.73 589.933   5
   7  -4   1 9981.88 451.412   5
   7   4   1 9325.56 380.501   3
   7   4   2 686.446 186.339   5
   7  -4   2 408.547 98.4980   5
   7  -4   2 56.2145 151.954   2
   7   4   2 365.501 170.222   2
   7   4   2 242.178 132.592   1
   7   4   3 18955.3 852.556   1
   7  -4   3 18255.3 906.731   2
   7   4   3 18427.9 776.151   2
   7  -4   3 17926.0 556.471   5
   7  -4   4 407.678 170.130   2
   7   4   4 222.731 131.558   2
   7   4   4 394.544 184.885   1
   7   4   5 200.796 151.357   1
   7  -4   5 416.843 171.978   2
   7   4   5 140.172 131.082   2
   7   4   6 956.812 230.613   1
   7  -4   6 733.111 213.927   2
   7   4   7 2517.13 374.764   1
   7  -4   7 2103.78 362.959   2
   7   4   8 1216.17 277.405   1
   7  -4   8 1172.39 288.663   2
   7   4   9 193.952 190.735   1
   7   4  10 519.325 207.790   1
   7   4  11 722.801 262.221   1
   7   5 -17 601.282 226.760   3
   7   5 -17 564.540 228.027   5
   7   5 -16 278.070 218.392   3
   7   5 -16 109.176 170.812   5
   7   5 -15 1423.36 316.043   5
   7   5 -15 1457.88 332.923   3
   7   5 -14-69.0644 130.492   5
   7   5 -13 764.179 223.517   5
   7   5 -12-77.6274 123.521   5
   7   5 -11 1324.48 267.124   5
  -7   5  11 1522.54 269.173   6
  -7   5  10 4550.54 443.331   6
   7   5 -10 4345.97 440.112   5
  -7  -5   9 5320.73 334.422   6
  -7   5   9 5318.75 475.735   6
   7   5  -9 5072.79 478.144   5
  -7  -5   8 35587.9 912.541   6
  -7   5   8 36344.8 1227.46   6
   7   5  -8 32015.7 1181.36   5
   7   5  -7-1.44889 105.432   5
  -7   5   7-77.9086 87.3151   6
   7   5  -6 808.197 196.707   5
  -7   5   6 1173.25 228.666   6
  -7   5   5 4268.68 408.394   6
   7   5  -5 4054.22 409.588   5
  -7   5   4 2680.04 337.030   6
   7   5  -4 2705.69 348.721   5
   7  -5  -3 1719.05 229.203   5
   7   5  -3 1047.53 206.456   5
  -7   5   3 1630.69 269.885   6
   7   5  -2 66.2502 133.654   5
   7  -5  -2 124.963 75.9686   5
  -7   5   2 175.739 143.239   6
  -7   5   1 3664.88 388.844   6
   7   5  -1 3542.54 374.807   5
   7  -5  -1 3974.52 307.828   5
   7   5   0 961.782 199.271   5
   7  -5   0 972.785 141.396   5
  -7   5   0 1342.04 254.814   6
   7   5   1 16209.5 687.142   2
  -7   5  -1 16505.4 854.093   6
   7   5   1 15119.0 773.243   5
   7  -5   1 15134.2 531.531   5
   7  -5   2 66938.2 1723.47   2
   7   5   2 67079.5 1404.17   2
   7   5   2 63317.2 1592.01   5
   7  -5   2 64426.8 1040.07   5
   7  -5   3 4964.70 452.443   2
   7   5   3 4888.65 395.724   2
   7  -5   3 4806.98 263.173   5
   7   5   3 5074.51 464.567   1
   7   5   4 2970.40 314.457   2
   7  -5   4 2973.97 386.958   2
   7   5   4 2881.30 363.810   1
   7  -5   5 990.938 250.044   2
   7   5   5 990.463 190.593   2
   7   5   5 908.653 208.252   1
   7   5   6 6000.00 557.917   1
   7  -5   6 6154.33 434.363   4
   7  -5   6 5616.00 551.789   2
   7   5   7 776.848 235.676   1
   7  -5   7 462.391 183.781   2
   7   5   8 276.909 176.862   1
   7  -5   8-124.897 155.260   2
   7   5   9 2273.37 369.843   1
   7   5  10 452.590 192.850   1
   7   5  11 165.408 181.442   1
   7   6 -17 322.238 173.556   5
   7   6 -16-131.223 161.743   5
   7   6 -16-218.425 181.352   3
   7   6 -15 1284.31 303.616   5
   7   6 -14 458.541 204.151   5
   7   6 -13 210.947 135.160   5
   7   6 -12-42.5899 132.507   5
   7   6 -11 2020.95 324.171   5
   7   6 -10 632.862 188.711   5
  -7   6  10 497.240 173.717   6
   7   6  -9 617.895 167.054   5
  -7  -6   9 392.256 84.3719   6
  -7   6   9 707.478 193.203   6
  -7   6   8 4531.09 465.285   6
   7   6  -8 3610.71 408.517   5
  -7   6   7 6475.04 533.015   6
   7   6  -7 5921.58 509.429   5
   7   6  -6 1348.64 269.195   5
  -7   6   6 1176.84 236.820   6
   7   6  -5 97.7337 121.695   5
  -7   6   5 123.336 102.210   6
   7   6  -4 1486.35 267.638   5
  -7   6   4 1861.41 292.761   6
   7   6  -3 1032.61 225.284   5
  -7   6   3 893.816 202.954   6
  -7   6   2 4811.48 456.356   6
   7   6  -2 4480.80 431.900   5
   7  -6  -2 3928.91 313.742   5
   7   6  -1 1830.11 280.258   5
  -7   6   1 2656.53 351.256   6
   7  -6  -1 2435.70 242.380   5
  -7   6   0 3634.79 407.230   6
   7   6   0 3754.77 407.441   5
   7  -6   0 3642.48 271.124   5
   7   6   1 6246.48 411.730   2
  -7   6  -1 6330.91 537.276   6
   7   6   1 5140.91 468.939   5
   7  -6   1 5905.13 320.935   5
   7  -6   2 1495.73 269.040   2
   7   6   2 1911.57 242.068   2
  -7   6  -2 2120.06 306.835   6
   7  -6   2 1983.60 170.221   5
   7  -6   3 11645.2 733.209   2
   7   6   3 10784.8 560.960   2
  -7   6  -3 11646.0 743.809   6
   7   6   3 10404.6 696.775   1
   7  -6   4 2455.28 371.975   2
   7   6   4 2116.28 348.778   1
   7   6   4 2195.12 260.987   2
   7  -6   5-94.5634 161.582   2
   7   6   5 95.1942 132.168   1
   7  -6   6 651.952 172.051   4
   7  -6   6 653.709 183.245   2
   7   6   6 775.559 245.098   1
   7   6   7 813.910 243.553   1
   7  -6   7 637.202 191.974   2
   7   6   8 795.240 278.939   1
   7  -6   8 1288.56 310.972   2
   7   6   9-13.9667 163.941   1
   7   6  10-249.285 192.648   1
   7   7 -17-257.904 200.318   5
   7   7 -16 868.534 235.934   5
   7   7 -15 490.571 203.600   5
   7   7 -14-198.530 169.154   5
   7   7 -13 273.444 139.113   5
   7   7 -12 594.255 201.800   5
   7   7 -11-190.849 130.446   5
   7   7 -10 246.142 157.187   5
  -7   7  10 255.679 160.353   6
   7   7  -9 1618.69 288.946   5
  -7   7   9 2048.50 328.142   6
   7   7  -8 1386.29 291.871   5
  -7   7   8 2004.30 326.362   6
   7   7  -7 2083.37 317.457   5
  -7   7   7 2459.35 350.122   6
  -7   7   6 4404.87 449.354   6
   7   7  -6 4234.66 431.097   5
   7   7  -5 1469.68 268.350   5
  -7   7   5 1224.11 248.045   6
   7   7  -4 1527.25 259.841   5
  -7   7   4 1574.66 277.425   6
   7   7  -3 445.162 169.695   5
  -7   7   3 919.522 202.819   6
   7  -7  -2 1651.97 213.298   5
   7   7  -2 1394.95 239.266   5
  -7   7   2 1591.52 265.029   6
   7   7  -1 169.483 122.735   5
   7  -7  -1 213.004 77.6712   5
  -7   7   1 150.184 103.490   6
   7   7   0 336.585 166.104   5
   7  -7   0 253.151 77.7194   5
  -7   7   0 89.6543 118.619   6
   7  -7   1 282.797 78.0521   5
   7  -7   1-25.3971 222.705   2
   7   7   1 190.523 89.8583   2
  -7   7  -1 375.608 162.057   6
   7   7   1 45.9812 111.987   5
   7  -7   2 457.210 214.994   2
   7   7   2 723.807 151.287   2
  -7   7  -2 733.327 177.302   6
   7  -7   3 10661.8 730.301   2
   7   7   3 10578.8 530.091   2
  -7   7  -3 10449.8 712.078   6
   7   7   4 397.328 208.252   1
   7  -7   4 380.335 198.695   2
  -7   7  -4 105.224 114.094   6
   7   7   4 122.265 96.9663   2
   7  -7   5 151.158 108.709   4
  -7   7  -5 115.049 87.5189   6
   7   7   5 226.485 197.785   1
   7  -7   5 396.194 187.801   2
   7  -7   6 317.963 133.373   4
  -7   7  -6 167.069 117.505   6
   7  -7   6 142.218 168.176   2
   7   7   6 374.260 222.914   1
   7   7   7 7476.26 668.827   1
   7  -7   7 7023.56 653.274   2
  -7   7  -7 7528.34 640.520   6
   7   7   8 766.845 252.608   1
  -7   7  -8 574.237 189.196   6
   7   7   9 589.305 211.739   1
   7   7  10 1223.28 316.758   1
   7   8 -16 267.024 158.661   5
   7   8 -15 183.184 177.313   5
   7   8 -14 179.103 140.589   5
   7   8 -13 387.889 168.391   5
   7   8 -12 433.591 165.709   5
   7   8 -11 2109.94 340.513   5
   7   8 -10 898.883 255.394   5
  -7   8  10 1184.82 259.342   6
  -7   8   9 14156.8 856.471   6
   7   8  -9 12586.2 791.414   5
   7   8  -8 66.9908 128.276   5
  -7   8   8 12.2081 113.374   6
   7   8  -7 262.077 174.527   5
  -7   8   7-68.1393 104.378   6
  -7   8   6 6672.72 577.542   6
   7   8  -6 5851.72 519.621   5
   7   8  -5 930.996 233.386   5
  -7   8   5 1085.56 238.899   6
  -7   8   4 5534.86 515.202   6
   7   8  -4 5000.54 475.379   5
   7   8  -3 1418.83 257.791   5
  -7   8   3 1501.19 264.390   6
  -7   8   2 14593.2 839.306   6
   7   8  -2 13316.6 772.352   5
  -7   8   1 6694.11 561.302   6
   7   8  -1 5956.77 534.758   5
   7  -8  -1 6156.96 363.947   5
   7   8   0-71.7351 121.147   5
   7  -8   0 208.824 69.0709   5
   7   8   0 241.703 113.380   2
  -7   8   0 188.037 124.389   6
   7  -8   1 843.804 270.663   2
   7   8   1 492.695 132.738   2
  -7   8  -1 478.102 176.265   6
   7  -8   2 8761.05 679.421   2
   7   8   2 9430.04 457.854   2
  -7   8  -2 9040.83 673.259   6
   7  -8   3 2220.46 347.681   2
  -7   8  -3 1892.95 318.493   6
   7  -8   4 1278.90 270.014   2
  -7   8  -4 1703.42 309.470   6
   7   8   4 1218.24 325.241   1
   7  -8   5 658.358 195.759   4
   7   8   5 582.002 236.842   1
  -7   8  -5 632.058 190.216   6
   7  -8   5 874.616 259.090   2
   7  -8   6-0.47661 106.812   4
  -7   8  -6 36.7845 93.7199   6
   7   8   6-34.6352 171.646   1
   7  -8   6 232.037 205.641   2
  -7   8  -7 1240.54 260.524   6
   7  -8   7 750.742 209.198   2
   7   8   7 1251.90 327.559   1
   7   8   8 2333.22 428.058   1
  -7   8  -8 1300.12 263.999   6
   7   8   9 1267.76 309.489   1
   7   9 -16 124.321 127.152   5
   7   9 -15 59.0482 119.401   5
   7   9 -14 596.910 244.060   5
   7   9 -13 645.927 224.596   5
   7   9 -12 318.321 165.445   5
   7   9 -11 1953.84 323.544   5
   7   9 -10 560.989 195.296   5
   7   9  -9 400.253 190.955   5
  -7   9   9 798.547 235.023   6
   7   9  -8 1138.42 258.041   5
  -7   9   8 1324.24 276.469   6
   7   9  -7-49.0888 115.848   5
  -7   9   7 122.654 111.390   6
   7   9  -6 84.8023 108.906   5
  -7   9   6 45.9808 106.694   6
   7   9  -5 1580.28 298.153   5
  -7   9   5 1762.24 314.647   6
  -7   9   4 14241.2 855.574   6
   7   9  -4 12154.1 770.418   5
   7   9  -3 1274.48 250.838   5
  -7   9   3 1831.11 320.561   6
  -7   9   2 5268.10 525.669   6
   7   9  -2 4947.81 488.408   5
   7  -9  -1 4502.70 319.821   5
  -7   9   1 5082.68 503.042   6
   7   9  -1 4591.15 489.942   5
  -7   9   0 60.8781 129.525   6
   7   9   0 46.7336 154.286   5
   7  -9   1 151.591 141.905   2
  -7   9  -1 6.01942 100.189   6
   7  -9   2 1030.50 264.038   2
  -7   9  -2 1309.61 275.730   6
   7  -9   3 142.385 149.949   2
  -7   9  -3 388.651 173.537   6
   7  -9   4-12.3183 134.578   4
   7  -9   4 302.484 200.082   2
  -7   9  -4-4.74101 89.9435   6
   7  -9   5 151.321 119.966   4
   7   9   5-93.5215 162.357   1
  -7   9  -5 113.208 133.518   6
   7  -9   5 255.002 177.987   2
   7  -9   6 931.426 206.404   4
  -7   9  -6 967.144 244.652   6
   7   9   6 872.560 240.354   1
   7  -9   6 741.624 220.848   2
  -7   9  -7 21.4716 96.3946   6
   7  -9   7 56.5873 156.279   2
  -7   9  -8 331.328 141.200   6
   7   9   8 820.014 267.286   1
   7  10 -15-84.6911 191.982   5
   7  10 -14 1943.22 334.733   5
   7  10 -13 1112.08 258.814   5
   7  10 -12 118.798 110.518   5
   7  10 -11 358.241 199.375   5
   7  10 -10 2314.11 366.346   5
   7  10  -9 868.985 244.360   5
   7  10  -8 1060.54 261.722   5
  -7  10   8 1029.03 263.192   6
   7  10  -7 471.240 193.448   5
  -7  10   7 839.812 239.924   6
   7  10  -6 295.797 181.918   5
  -7  10   6-134.907 149.952   6
   7  10  -5-84.0483 141.858   5
  -7  10   5-232.336 148.176   6
   7  10  -4-35.2455 139.360   5
  -7  10   4 306.953 167.832   6
  -7  10   3 8106.94 644.640   6
   7  10  -3 7188.36 604.006   5
   7  10  -2 462.738 193.204   5
  -7  10   2 511.447 196.620   6
  -7  10   1 466.721 197.557   6
   7  10  -1 367.175 201.460   5
   7 -10   0 2347.02 378.133   2
  -7  10   0 2243.46 356.785   6
   7 -10   1 1786.96 312.408   2
  -7  10  -1 1806.07 317.250   6
  -7  10  -2 3020.27 395.118   6
   7 -10   2 3362.38 435.948   2
   7 -10   3 484.558 247.990   2
  -7  10  -3 125.870 106.101   6
   7 -10   4 3256.69 386.175   4
  -7  10  -4 3437.87 437.974   6
   7 -10   4 3334.45 427.188   2
   7 -10   5 951.000 264.384   4
  -7  10  -5 887.687 246.482   6
   7 -10   5 563.045 185.126   2
   7  10   5 673.888 269.712   1
   7 -10   6 1103.10 231.015   4
   7  10   6 755.395 261.732   1
  -7  10  -6 750.564 202.797   6
  -7  10  -7 426.661 185.324   6
   7  10   7 299.629 233.572   1
   7 -10   7 297.245 196.238   2
   7  10   8 586.236 274.389   1
   7  11 -14 797.613 227.617   5
   7  11 -13-24.2155 163.796   5
   7  11 -12 66.4580 111.208   5
   7  11 -11 282.599 143.174   5
   7  11 -10 1009.05 245.609   5
   7  11  -9 913.277 237.940   5
   7  11  -8 761.108 225.590   5
  -7  11   8 1131.96 314.492   6
   7  11  -7 2040.49 322.369   5
  -7  11   7 2639.02 417.027   6
   7  11  -6 222.100 163.476   5
  -7  11   6-96.7111 105.500   6
   7  11  -5 1053.99 261.035   5
  -7  11   5 1280.68 289.214   6
   7  11  -4 1273.07 295.460   5
  -7  11   4 1177.97 267.997   6
   7  11  -3 1591.27 300.290   5
  -7  11   3 2119.67 342.392   6
   7  11  -2 103.208 143.413   5
  -7  11   2-89.4778 116.123   6
  -7  11   1 117.063 96.4364   6
   7 -11   0 537.170 234.424   2
  -7  11   0 599.693 199.907   6
   7 -11   1 337.972 189.102   2
  -7  11  -1 104.941 136.990   6
   7 -11   2 929.899 253.408   2
  -7  11  -2 413.931 166.096   6
   7 -11   3-216.187 179.582   4
   7 -11   3 68.4314 135.748   2
  -7  11  -3 16.9181 137.401   6
   7 -11   4-102.190 136.054   4
  -7  11  -4-104.749 123.299   6
   7 -11   4 148.824 161.858   2
   7 -11   5 4660.94 512.481   4
   7 -11   5 4033.07 521.011   2
   7  11   5 3725.31 562.223   1
   7 -11   6 83.9219 114.969   4
   7  11   6 308.593 235.213   1
  -7  11  -6 309.215 170.599   6
   7 -11   6 471.148 182.510   2
   7  11   7 274.585 280.496   1
   7  12 -13 41.7012 131.059   5
   7  12 -12-60.7191 111.403   5
   7  12 -11 168.092 125.438   5
   7  12 -10 2484.61 380.927   5
   7  12  -9 276.875 178.530   5
   7  12  -8 652.914 214.124   5
   7  12  -7 543.252 214.428   5
  -7  12   7 489.136 197.649   6
   7  12  -6 656.346 218.282   5
  -7  12   6 973.242 277.236   6
   7  12  -5 526.698 194.857   5
  -7  12   5 568.807 224.636   6
   7  12  -4 211.101 171.282   5
  -7  12   4 415.618 205.802   6
   7  12  -3 400.103 189.043   5
  -7  12   3 1.28825 112.088   6
  -7  12   2 3741.94 474.590   6
   7 -12  -1 113.231 180.318   2
  -7  12   1 106.389 113.952   6
   7 -12   0 893.638 248.249   2
  -7  12   0 525.332 184.264   6
   7 -12   1 3427.01 419.947   2
  -7  12  -1 3045.44 430.332   6
   7 -12   2-54.3438 140.971   4
   7 -12   2 279.454 205.472   2
  -7  12  -2 69.2142 158.705   6
   7 -12   3 244.229 172.969   4
   7 -12   3 325.547 191.979   2
  -7  12  -3-4.38269 98.0315   6
   7 -12   4-193.386 162.949   4
  -7  12  -4 129.355 125.764   6
   7 -12   4 121.996 134.900   2
   7 -12   5-145.546 166.683   4
  -7  12  -5 111.761 106.214   6
   7 -12   5-255.843 217.879   2
   7 -12   6 16.1093 118.393   4
   7 -12   6 176.690 146.509   2
   7  13 -12 174.638 164.218   5
   7  13 -11-31.4138 153.913   5
   7  13 -10 632.646 231.803   5
   7  13  -9 888.421 243.863   5
   7  13  -8 199.992 162.101   5
   7  13  -7 101.912 140.283   5
   7  13  -6 1418.47 300.601   5
  -7  13   6 2270.73 392.032   6
   7  13  -5-84.9791 158.716   5
  -7  13   5 77.0031 126.675   6
  -7  13   4 1031.22 246.526   6
   7  13  -4 1173.72 308.136   5
  -7  13   3 819.210 237.171   6
   7 -13  -2 2175.39 366.657   2
  -7  13   2 2333.20 392.967   6
   7 -13  -1 894.636 291.520   2
  -7  13   1 529.883 221.274   6
   7 -13   0 1927.16 345.600   2
  -7  13   0 1245.56 261.385   6
   7 -13   1 112.785 152.521   4
   7 -13   1 356.438 194.632   2
  -7  13  -1 42.9008 111.325   6
   7 -13   2 199.602 109.729   4
   7 -13   2-203.871 191.383   2
  -7  13  -2 1.52806 118.652   6
   7 -13   3 964.948 281.979   4
  -7  13  -3 494.233 199.941   6
   7 -13   4 2112.93 381.642   4
  -7  13  -4 1790.68 332.865   6
   7 -13   4 2635.91 411.178   2
   7 -13   5 364.596 206.764   4
   7 -13   5 220.636 173.583   2
   7 -13   6 717.470 257.373   4
   7  14 -11-71.7932 164.829   5
   7  14 -10 323.315 191.363   5
   7  14  -9 27.6429 123.237   5
   7  14  -8 1094.80 304.561   5
   7  14  -7 482.621 178.429   5
   7  14  -6-16.4703 144.564   5
  -7  14   5 232.390 162.151   6
   7  14  -5-83.1770 144.594   5
  -7  14   4 71.8982 94.9286   6
  -7  14   3 421.266 189.343   6
   7 -14  -2-24.3716 125.186   2
  -7  14   2 60.0997 135.457   6
   7 -14  -1 466.695 201.070   2
  -7  14   1 655.732 229.613   6
   7 -14   0 1969.02 356.097   4
   7 -14   0 895.507 240.797   2
  -7  14   0 1466.08 304.014   6
   7 -14   1 2002.85 369.575   4
   7 -14   1 2139.81 381.456   2
  -7  14  -1 902.406 266.526   6
   7 -14   2-75.7457 171.916   4
   7 -14   2-354.194 181.981   2
  -7  14  -2-50.2934 138.750   6
   7 -14   3 1277.03 289.587   4
   7 -14   3 1377.96 320.781   2
  -7  14  -3 1328.19 306.804   6
   7 -14   4 267.579 171.906   4
  -7  14  -4-41.6322 96.5860   6
   7 -14   4 78.6257 175.569   2
   7  15  -9 353.014 204.177   5
   7  15  -8 573.411 230.807   5
   7  15  -7 931.454 274.993   5
  -7  15   4 360.768 205.981   6
  -7  15   3 1194.10 297.575   6
  -7  15   2 754.263 241.433   6
  -7  15   1 210.068 175.261   6
   7 -15   0 247.947 172.094   2
  -7  15   0 469.392 177.190   6
   7 -15   1 2398.89 383.009   2
  -7  15  -1 2398.93 415.343   6
   7 -15   2-45.5337 178.968   2
  -7  15  -2 85.6242 134.585   6
   7 -15   3 228.532 138.407   2
   8   0 -17 27.6603 213.650   3
   8   0 -16 2343.48 430.651   3
   8   0 -15-172.529 182.863   3
   8   0 -14 725.806 246.067   3
   8   0 -14 853.542 239.400   5
   8   0 -13 211.133 155.050   3
   8   0 -13 83.4769 138.655   5
  -8   0  13 65.9154 69.8426   6
   8   0 -12 4769.85 506.098   5
  -8   0  12 5580.86 434.500   6
   8   0 -12 5247.95 488.950   3
   8   0 -11 59.1611 124.309   3
   8   0 -11-43.8546 125.740   5
  -8   0  11 157.253 108.770   6
   8   0 -10 3840.78 433.871   5
  -8   0  10 4011.27 375.385   6
   8   0 -10 3888.32 382.066   3
   8   0  -9 23.1388 123.103   3
   8   0  -9-50.7890 114.977   5
  -8   0   9 85.1394 81.9751   6
  -8   0   8 10552.5 607.966   6
   8   0  -8 10457.7 535.528   3
   8   0  -8 9573.55 638.716   5
   8   0  -7 193.749 117.362   3
   8   0  -7 63.1677 114.943   5
  -8   0   7 85.4121 103.904   6
   8   0  -6 1223.40 234.060   5
  -8   0   6 1207.15 216.748   6
   8   0  -5 108.569 110.198   5
  -8   0   5-66.1512 109.514   6
   8   0  -4 3138.58 336.965   5
   8   0  -3 77.2911 84.8826   5
   8   0  -3-10.5050 32.3761   1
   8   0  -2 971.233 202.969   5
   8   0  -2 957.769 108.444   1
   8   0  -1-146.077 116.509   5
   8   0  -1-68.0878 59.9389   1
   8   0   0 8879.67 393.409   1
   8   0   0 8432.84 526.298   5
   8   0   1-62.7281 80.5471   5
   8   0   1-10.8039 74.2930   1
   8   0   2 1657.06 234.884   5
   8   0   2 2048.29 233.653   1
   8   0   2 1949.12 292.874   2
   8   0   3 44.6634 82.8198   1
   8   0   3-179.797 143.409   2
   8   0   3 140.179 111.961   5
   8   0   4 132.133 104.196   1
   8   0   4 20.9846 127.875   2
   8   0   5-11.0574 104.992   1
   8   0   5-75.1415 144.990   2
   8   0   6 5158.94 462.606   1
   8   0   6 4903.50 515.620   2
   8   0   7-335.153 168.428   1
   8   0   7 17.2798 120.470   2
   8   0   8 236.145 138.460   1
   8   0   9-132.626 153.083   1
   8   0  10 4414.07 502.613   1
   8   1 -17 127.036 180.700   3
   8  -1 -17 527.081 310.944   3
   8   1 -16 462.642 221.067   3
   8  -1 -16 909.155 326.193   3
   8   1 -16 284.810 163.246   5
   8   1 -15 303.696 179.585   3
   8  -1 -15 439.125 208.534   3
   8   1 -15 671.855 256.989   5
   8   1 -14-263.201 209.817   3
   8  -1 -14-114.247 207.059   3
   8   1 -14-59.6307 139.754   5
   8   1 -13 210.611 189.907   3
   8  -1 -13 329.685 213.792   3
   8   1 -13 258.984 181.356   5
  -8   1  13 415.747 149.181   6
   8   1 -12 2666.85 395.981   5
   8   1 -12 2996.67 384.710   3
   8  -1 -12 3305.16 409.580   3
  -8  -1  12 3413.47 325.288   6
  -8   1  12 3415.32 354.282   6
   8   1 -11 104.472 142.798   3
   8  -1 -11 244.678 176.797   3
   8   1 -11 112.971 106.695   5
  -8  -1  11 50.1607 67.8577   6
  -8   1  11 189.913 108.594   6
   8   1 -10 242.029 131.931   3
   8  -1 -10 70.6635 121.386   3
   8   1 -10 166.414 128.149   5
   8  -1 -10 130.072 131.328   5
  -8  -1  10 88.8259 64.8666   6
  -8   1  10 219.901 129.816   6
   8  -1  -9 17130.8 900.175   5
  -8  -1   9 18616.3 779.765   6
  -8   1   9 18880.7 836.107   6
   8   1  -9 18740.5 756.316   3
   8   1  -9 17779.1 909.437   5
   8   1  -8 1566.01 206.272   3
   8   1  -8 1270.92 251.311   5
   8  -1  -8 779.222 192.148   5
  -8  -1   8 1444.25 232.842   6
  -8   1   8 1334.93 222.697   6
  -8  -1   7 5996.03 456.318   6
  -8   1   7 5979.74 485.414   6
   8   1  -7 5327.44 328.590   3
   8   1  -7 5296.30 488.214   5
   8  -1  -7 5265.50 464.485   5
   8   1  -6 930.226 144.439   3
   8   1  -6 609.199 176.759   5
   8  -1  -6 871.805 209.682   5
  -8  -1   6 760.616 180.415   6
  -8   1   6 1002.68 216.335   6
   8   1  -5 1633.37 257.123   5
   8  -1  -5 1938.03 291.147   5
  -8   1   5 1804.30 253.156   6
   8   1  -5 1818.58 160.079   3
   8   1  -4 283.832 120.075   5
   8  -1  -4 140.643 131.852   5
  -8   1   4 204.685 123.486   6
   8   1  -3-9.86974 110.466   5
   8  -1  -3 140.391 98.9203   5
   8   1  -2 393.567 120.005   5
   8  -1  -2 507.338 146.904   5
   8   1  -2 623.331 117.215   1
   8   1  -1 3771.32 265.257   1
   8   1  -1 3926.19 369.608   5
   8  -1  -1 3711.14 342.821   5
   8   1   0 6690.62 372.436   1
   8  -1   0 7013.98 316.637   1
   8   1   0 6401.74 467.520   5
   8  -1   0 6445.26 454.151   5
   8   1   1 1988.90 267.028   5
   8  -1   1 1901.84 244.630   5
   8   1   1 2522.64 254.737   1
   8  -1   1 2550.99 223.234   1
   8   1   2 4757.53 361.376   1
   8  -1   2 4738.91 484.204   2
   8   1   2 4574.38 443.593   2
   8  -1   2 4723.11 336.102   1
   8   1   2 4343.94 391.050   5
   8  -1   2 4191.77 353.354   5
   8   1   3 4415.89 376.408   1
   8   1   3 4658.00 453.859   2
   8  -1   3 3835.76 324.990   1
   8  -1   3 3586.59 416.284   2
   8   1   3 3583.37 356.538   5
   8  -1   3 3830.42 338.553   5
   8  -1   4 1317.23 207.307   1
   8  -1   4 1340.83 267.778   2
   8   1   4 1157.42 219.256   2
   8   1   4 1184.60 215.461   1
   8  -1   5-59.3361 105.607   1
   8  -1   5 141.374 116.878   2
   8   1   5 38.7381 126.852   2
   8   1   5 90.0708 93.6719   1
   8   1   6 57.9647 107.672   1
   8  -1   6-126.172 134.881   2
   8   1   6 115.658 142.185   2
   8  -1   6 400.134 191.310   1
   8  -1   7 748.932 211.702   1
   8   1   7 1113.03 240.210   1
   8  -1   7 914.733 256.380   2
   8   1   7 1374.30 302.495   2
   8   1   8 217.724 82.5200   1
   8  -1   8 665.049 227.097   1
   8   1   9 416.328 172.263   1
   8   1  10-72.4164 146.159   1
   8   1  11 229.597 172.565   1
   8   2 -17-154.194 194.672   3
   8   2 -16 486.303 207.618   3
   8   2 -16-38.8074 168.053   5
   8   2 -15 114.195 155.154   3
   8   2 -15-112.391 131.911   5
   8   2 -14 686.329 215.682   3
   8   2 -14 559.230 172.329   5
   8   2 -13 4.53915 144.200   3
   8   2 -13 201.725 164.149   5
   8   2 -12 2689.57 349.503   3
   8   2 -12 1906.43 328.026   5
  -8   2  12 2034.88 290.473   6
  -8  -2  11 3458.66 319.057   6
  -8   2  11 3460.75 374.308   6
   8   2 -11 3584.29 385.917   3
   8   2 -11 3178.55 415.854   5
   8   2 -10-157.892 133.298   3
   8   2 -10-71.8825 107.758   5
  -8  -2  10 157.395 110.993   6
  -8   2  10-215.921 135.995   6
  -8  -2   9 5152.32 397.714   6
  -8   2   9 5531.45 475.012   6
   8   2  -9 5728.72 414.614   3
   8   2  -9 4861.98 484.503   5
   8   2  -8 86.5520 87.1712   3
   8   2  -8 124.508 136.927   5
   8  -2  -8 136.846 147.644   5
  -8  -2   8 77.8143 68.2211   6
  -8   2   8-3.48842 107.879   6
   8   2  -7 1940.41 292.926   5
   8  -2  -7 2275.54 313.578   5
  -8  -2   7 2236.71 281.787   6
  -8   2   7 2346.74 319.488   6
   8   2  -7 2364.05 236.118   3
   8   2  -6 1081.98 143.463   3
   8   2  -6 1127.80 243.978   5
   8  -2  -6 849.591 203.297   5
  -8   2   6 1033.77 208.972   6
  -8   2   5 4364.85 421.104   6
   8   2  -5 3887.69 229.635   3
   8   2  -5 3382.51 368.082   5
   8  -2  -5 3662.11 371.784   5
  -8   2   4 16028.9 811.796   6
   8   2  -4 14022.3 361.592   3
   8   2  -4 14332.0 746.424   5
   8  -2  -4 14448.3 713.404   5
   8   2  -3 1783.89 264.837   5
   8  -2  -3 1659.62 240.823   5
  -8   2   3 1616.04 279.918   6
   8   2  -2 10643.8 621.902   5
   8  -2  -2 9872.59 554.012   5
   8   2  -1 3904.48 381.992   5
   8  -2  -1 3918.54 342.984   5
   8   2  -1 3404.31 290.434   1
   8   2   0 4638.74 358.139   1
   8   2   0 4514.99 405.393   5
   8  -2   0 4132.81 351.529   5
   8   2   1 10331.5 546.397   1
   8   2   1 10155.7 610.028   5
   8  -2   1 10012.2 526.750   5
   8   2   2 21554.2 814.705   1
   8  -2   2 21011.6 993.385   2
   8   2   2 20520.5 903.771   2
   8   2   2 19664.8 856.283   5
   8  -2   2 19812.5 737.036   5
   8  -2   3 1590.99 205.194   5
   8   2   3 1511.11 240.082   1
   8  -2   3 1510.61 276.214   2
   8   2   3 1648.48 269.643   2
   8   2   4 78.6684 99.4541   1
   8  -2   4 110.205 172.705   2
   8   2   4 20.6694 138.851   2
   8   2   5 507.796 181.175   1
   8  -2   5 800.924 227.764   2
   8   2   5 294.825 130.834   2
   8  -2   6 123.939 111.159   2
   8   2   6 149.840 106.799   1
   8   2   6 117.898 135.624   2
   8   2   7 281.098 133.965   1
   8  -2   7 514.104 184.664   2
   8   2   7 394.134 186.190   2
   8   2   8 0.72999 115.719   1
   8   2   9-49.1651 113.846   1
   8   2  10-37.1319 120.362   1
   8   2  11 458.079 183.283   1
   8   3 -17 212.161 203.467   3
   8   3 -16 1350.05 353.861   3
   8   3 -16 1016.87 276.955   5
   8   3 -15-48.4222 178.588   3
   8   3 -15 184.053 142.458   5
   8   3 -14 150.753 144.687   3
   8   3 -14 66.9012 108.179   5
   8   3 -13 221.605 150.671   3
   8   3 -13-57.0111 135.213   5
   8   3 -12 2346.75 341.364   3
   8   3 -12 2023.86 334.500   5
  -8   3  12 2739.03 347.611   6
   8   3 -11 1919.99 291.201   3
   8   3 -11 1580.48 298.340   5
  -8  -3  11 1873.46 227.397   6
  -8   3  11 2303.50 322.640   6
   8   3 -10 575.230 216.270   5
  -8  -3  10 1046.02 171.887   6
  -8   3  10 734.834 177.244   6
   8   3 -10 811.729 191.687   3
   8   3  -9 1072.46 258.468   5
  -8  -3   9 1154.55 190.835   6
  -8   3   9 1303.21 254.452   6
   8   3  -9 1239.30 200.968   3
   8   3  -8 42.6650 122.635   5
  -8  -3   8 134.567 102.782   6
  -8   3   8-29.8864 128.723   6
   8  -3  -7 4504.74 444.753   5
  -8  -3   7 5192.93 410.337   6
  -8   3   7 5144.45 455.443   6
   8   3  -7 4875.78 466.844   5
   8   3  -6 2078.00 305.997   5
   8  -3  -6 2171.27 298.960   5
  -8   3   6 2228.12 313.417   6
  -8   3   5 5706.27 483.340   6
   8   3  -5 4634.10 445.089   5
   8  -3  -5 5208.83 429.950   5
  -8   3   4 19062.6 906.355   6
   8   3  -4 17685.7 836.209   5
   8  -3  -4 17304.4 782.887   5
   8   3  -3 311.797 118.613   5
   8  -3  -3 470.255 147.004   5
  -8   3   3 341.708 109.418   6
   8   3  -2 720.008 174.176   5
   8  -3  -2 617.584 152.961   5
  -8   3   2 665.058 205.255   6
   8   3  -1 2195.12 299.046   5
   8  -3  -1 2522.60 273.959   5
   8   3   0 2446.23 269.714   1
   8   3   0 2498.44 322.569   5
   8  -3   0 2566.16 263.948   5
   8   3   1 259.480 138.178   5
   8  -3   1 194.756 90.0308   5
   8   3   1 114.406 135.488   2
   8   3   1 30.1333 108.511   1
   8   3   2 53023.2 1353.80   1
   8  -3   2 53305.2 1591.89   2
   8   3   2 53259.0 1442.85   2
   8   3   2 48331.3 1387.06   5
   8  -3   2 49072.7 1105.63   5
   8   3   3 5218.19 436.664   1
   8  -3   3 5312.57 504.109   2
   8   3   3 4711.27 427.917   2
   8  -3   3 4849.66 339.739   5
   8   3   4 1401.96 248.958   1
   8  -3   4 1195.58 282.720   2
   8   3   4 1712.78 289.962   2
   8   3   5 3452.21 395.529   1
   8  -3   5 3590.57 441.013   2
   8   3   5 3029.40 361.975   2
   8   3   6 3540.65 403.301   1
   8  -3   6 4690.27 518.290   2
   8   3   6 4062.33 441.712   2
   8   3   7-123.658 175.520   1
   8  -3   7 95.8098 187.343   2
   8  -3   8-59.9928 140.931   2
   8   3   8 67.6890 115.168   1
   8   3   9 1096.14 261.157   1
   8   3  10 472.997 215.904   1
   8   4 -17 406.923 211.435   3
   8   4 -16 187.276 171.927   3
   8   4 -16 126.582 102.481   5
   8   4 -15-182.450 177.586   3
   8   4 -15 70.2960 134.657   5
   8   4 -14 362.967 174.448   3
   8   4 -14 80.2579 131.432   5
   8   4 -13 145.072 120.659   3
   8   4 -13 115.618 104.799   5
   8   4 -12 3.49492 93.0375   5
  -8   4  12 221.744 130.589   6
   8   4 -12 152.168 130.967   3
   8   4 -11 763.700 173.268   5
  -8   4  11 1074.74 226.345   6
  -8  -4  10 3544.15 303.463   6
  -8   4  10 4104.51 435.192   6
   8   4 -10 3152.13 398.552   5
  -8  -4   9 5010.21 379.846   6
  -8   4   9 5191.71 490.601   6
   8   4  -9 4748.37 486.573   5
   8   4  -8 2511.67 343.717   5
  -8  -4   8 3433.83 333.501   6
  -8   4   8 3196.81 376.499   6
  -8   4   7 5590.83 501.583   6
   8   4  -7 5280.58 494.027   5
   8  -4  -6 4312.03 412.508   5
  -8   4   6 4829.76 456.999   6
   8   4  -6 4426.22 446.855   5
   8   4  -5 461.701 180.359   5
   8  -4  -5 523.262 150.939   5
  -8   4   5 603.942 186.228   6
   8   4  -4 216.603 139.571   5
   8  -4  -4 535.219 141.739   5
  -8   4   4 280.875 133.666   6
   8   4  -3 1.91323 106.550   5
   8  -4  -3 128.357 106.656   5
  -8   4   3 192.561 133.944   6
  -8   4   2 7473.37 594.954   6
   8   4  -2 6517.73 526.529   5
   8  -4  -2 6445.68 434.848   5
  -8   4   1 20960.9 998.561   6
   8   4  -1 19705.6 897.905   5
   8  -4  -1 19321.8 725.241   5
   8   4   0 2629.55 331.206   5
   8  -4   0 2655.91 261.010   5
   8   4   1 3802.22 404.738   2
   8   4   1 3427.32 383.287   5
   8  -4   1 3376.42 281.858   5
   8   4   1 3703.61 365.246   1
   8   4   2 4670.22 446.804   1
   8  -4   2 4665.74 489.267   2
   8   4   2 4242.08 406.793   2
   8   4   2 3805.48 418.098   5
   8  -4   2 3894.22 299.937   5
   8  -4   3 1235.08 285.473   2
   8   4   3 1401.84 233.229   2
   8   4   3 1336.29 253.794   1
   8   4   4 233.910 113.196   1
   8  -4   4 286.046 202.807   2
   8   4   4 95.0110 113.148   2
   8   4   5 1058.90 249.166   1
   8  -4   5 1195.86 284.537   2
   8   4   5 1157.97 239.676   2
   8  -4   6-18.2062 150.900   2
   8   4   6 551.594 207.141   2
   8   4   7 3031.14 417.380   1
   8  -4   7 3263.94 446.283   2
   8   4   8 104.388 111.220   1
   8  -4   8 166.172 177.230   2
   8   4   9 1565.51 321.626   1
   8   4  10 349.973 204.053   1
   8   5 -16-20.5967 167.745   3
   8   5 -16 37.5607 116.265   5
   8   5 -15 2774.61 420.594   3
   8   5 -15 2327.10 368.503   5
   8   5 -14 609.521 205.732   5
   8   5 -14 556.716 217.928   3
   8   5 -13 802.204 245.885   5
   8   5 -12 393.654 173.409   5
  -8   5  12 334.996 156.112   6
   8   5 -11 478.421 174.760   5
  -8   5  11 610.236 176.496   6
  -8   5  10 5491.07 511.864   6
   8   5 -10 5704.24 539.823   5
   8   5  -9 54.8411 143.907   5
  -8  -5   9 89.9409 78.2966   6
  -8   5   9 106.732 135.650   6
  -8  -5   8 10431.7 560.398   6
  -8   5   8 11497.7 736.521   6
   8   5  -8 9711.57 689.546   5
   8   5  -7 310.847 200.110   5
  -8   5   7 84.2598 91.9235   6
  -8   5   6 6518.52 550.122   6
   8   5  -6 5732.86 508.658   5
   8  -5  -5 2803.75 318.316   5
   8   5  -5 2776.65 352.133   5
  -8   5   5 3352.96 398.465   6
   8   5  -4 1641.06 281.696   5
   8  -5  -4 1401.35 222.182   5
  -8   5   4 1630.01 286.144   6
   8   5  -3 197.362 133.649   5
   8  -5  -3-12.9352 87.3198   5
  -8   5   3 103.506 107.506   6
   8   5  -2-180.369 133.407   5
   8  -5  -2-41.3949 88.6278   5
  -8   5   2 52.7205 127.972   6
   8   5  -1 379.837 198.257   5
   8  -5  -1 196.638 105.585   5
  -8   5   1 468.214 189.234   6
   8   5   0 1955.76 292.997   5
  -8   5   0 2484.24 356.130   6
   8  -5   0 2080.64 233.357   5
   8   5   1 864.618 216.296   5
   8  -5   1 802.815 143.592   5
   8  -5   1 641.157 248.422   2
   8   5   1 707.384 193.774   2
  -8   5  -1 696.231 211.067   6
   8  -5   2 548.269 190.138   2
   8   5   2 467.812 159.104   2
   8   5   2 818.154 257.496   1
   8   5   2 576.442 175.311   5
   8   5   3 5664.77 516.531   1
   8  -5   3 6207.78 573.911   2
   8   5   3 5816.08 462.916   2
   8  -5   4 1507.78 319.262   2
   8   5   4 1893.94 271.283   2
   8   5   4 1584.26 291.014   1
   8   5   5 1942.68 331.871   1
   8  -5   5 2096.04 341.069   2
   8   5   5 1893.10 288.764   2
   8   5   6 1286.68 278.148   1
   8  -5   6 1262.17 261.826   2
   8   5   7-89.7604 150.404   1
   8  -5   7 264.856 181.101   2
   8   5   8 113.013 145.393   1
   8  -5   8 308.343 205.857   2
   8   5   9 1966.30 378.007   1
   8   5  10 538.089 208.918   1
   8   6 -16 228.338 173.461   3
   8   6 -16 327.496 154.015   5
   8   6 -15 199.259 144.197   5
   8   6 -15-90.8105 133.003   3
   8   6 -14 749.675 215.372   5
   8   6 -13 2141.07 351.819   5
   8   6 -12 1138.21 250.791   5
  -8   6  11 4645.89 493.297   6
   8   6 -11 4458.47 504.286   5
  -8   6  10 4659.87 472.207   6
   8   6 -10 4017.49 466.836   5
   8   6  -9 2925.08 398.914   5
  -8   6   9 2799.71 371.684   6
   8   6  -8 2865.81 368.178   5
  -8   6   8 2811.51 371.674   6
   8   6  -7 81.0156 98.9616   5
  -8   6   7 163.490 135.403   6
  -8   6   6 3273.37 407.608   6
   8   6  -6 2886.14 380.513   5
   8   6  -5 156.679 99.3984   5
  -8   6   5 73.0210 124.069   6
   8  -6  -4 4172.84 376.969   5
  -8   6   4 4748.49 481.135   6
   8   6  -4 4356.17 462.609   5
   8   6  -3 196.612 141.045   5
   8  -6  -3 205.254 107.058   5
  -8   6   3 298.968 125.646   6
   8   6  -2-86.5759 93.8472   5
   8  -6  -2-176.357 96.5620   5
  -8   6   2-95.6532 105.563   6
   8   6  -1 187.741 106.444   5
   8  -6  -1 24.2402 55.3564   5
  -8   6   1-102.663 105.788   6
   8   6   0 951.618 217.867   5
   8  -6   0 937.129 156.722   5
  -8   6   0 1076.39 224.326   6
   8  -6   1 9889.02 720.083   2
   8   6   1 10054.6 580.443   2
  -8   6  -1 9962.27 719.719   6
   8   6   1 9584.18 673.062   5
   8   6   2 3841.21 362.173   2
   8  -6   2 3644.16 465.657   2
  -8   6  -2 3685.97 440.257   6
   8   6   2 3589.96 447.639   1
   8  -6   3 279.250 164.322   2
   8   6   3-210.366 199.272   1
  -8   6  -3 39.1941 121.943   6
   8   6   3-171.811 135.946   2
  -8   6  -4-131.062 142.384   6
   8  -6   4 64.9966 165.743   2
   8   6   4-192.087 164.175   1
   8   6   4 95.8993 91.1887   2
   8   6   5 4915.42 505.945   1
   8  -6   5 4251.75 502.011   2
   8   6   5 4359.64 406.310   2
   8   6   6 7574.61 691.909   1
   8  -6   6 7369.00 679.345   2
   8   6   7 316.220 188.575   1
   8  -6   7-11.9504 127.220   2
   8   6   8 1928.35 382.390   1
   8  -6   8 3117.38 473.383   2
   8   6   9 985.206 260.418   1
   8   7 -16-42.8514 145.942   3
   8   7 -15 336.509 138.513   5
   8   7 -14 765.549 246.379   5
   8   7 -13 328.195 181.626   5
   8   7 -12 536.454 183.447   5
   8   7 -11 234.712 170.281   5
  -8   7  11 541.449 196.305   6
   8   7 -10 1388.71 275.566   5
  -8   7  10 1927.94 327.960   6
   8   7  -9 1453.45 294.028   5
  -8   7   9 1557.99 289.714   6
   8   7  -8 1184.00 274.990   5
  -8   7   8 1051.47 257.330   6
   8   7  -7 2081.12 330.572   5
  -8   7   7 2457.27 366.689   6
   8   7  -6 547.570 187.297   5
  -8   7   6 723.207 204.144   6
  -8   7   5 4142.16 476.560   6
   8   7  -5 3896.16 444.576   5
   8   7  -4 1130.54 269.469   5
   8  -7  -4 990.309 194.986   5
  -8   7   4 1262.39 269.894   6
  -8   7   3 4524.58 478.238   6
   8   7  -3 3865.57 455.122   5
   8  -7  -3 3441.52 333.333   5
  -8   7   2 7143.02 603.769   6
   8   7  -2 7276.39 588.682   5
   8  -7  -2 6866.42 439.179   5
   8   7  -1 463.641 168.517   5
   8  -7  -1 481.342 125.327   5
  -8   7   1 289.295 145.718   6
   8   7   0 496.598 134.182   5
   8   7   0 516.009 147.447   2
  -8   7   0 449.425 142.865   6
   8  -7   1-3.67128 195.194   2
   8   7   1 284.040 144.666   2
  -8   7  -1-103.403 85.0273   6
   8   7   1-104.517 113.844   5
   8  -7   2 1876.23 354.341   2
   8   7   2 2128.19 280.159   2
  -8   7  -2 2238.66 355.217   6
   8   7   3 1023.78 280.123   1
   8  -7   3 973.288 278.460   2
  -8   7  -3 945.937 233.174   6
   8   7   3 687.560 163.866   2
   8  -7   4 1923.72 333.731   2
  -8   7  -4 2302.14 362.652   6
   8   7   4 2016.59 395.600   1
   8  -7   5 3044.30 344.104   4
  -8   7  -5 3108.93 432.522   6
   8  -7   5 2711.75 400.047   2
   8   7   5 2406.13 414.077   1
  -8   7  -6 367.018 194.296   6
   8  -7   6-16.4695 179.431   2
   8   7   6 364.288 189.291   1
   8   7   7 788.061 260.457   1
  -8   7  -7 659.582 202.429   6
   8   7   8 531.752 245.814   1
  -8   7  -8 828.837 241.688   6
  -8   7  -9-16.0306 124.701   6
   8   7   9 259.366 169.337   1
   8   8 -15 369.416 186.161   5
   8   8 -14 1401.10 332.760   5
   8   8 -13 949.630 240.531   5
   8   8 -12 1330.54 281.313   5
   8   8 -11 157.605 147.351   5
  -8   8  11-246.942 194.241   6
   8   8 -10-32.8744 156.610   5
  -8   8  10 229.113 144.403   6
   8   8  -9 81.5572 152.195   5
  -8   8   9 135.124 128.829   6
   8   8  -8 254.052 170.033   5
  -8   8   8 526.268 220.134   6
   8   8  -7 770.772 207.765   5
  -8   8   7 434.807 184.296   6
   8   8  -6 153.894 143.843   5
  -8   8   6 160.988 142.280   6
  -8   8   5 4341.91 484.106   6
   8   8  -5 4383.92 486.487   5
  -8   8   4 5629.98 555.810   6
   8   8  -4 5332.09 546.341   5
   8   8  -3 945.095 242.719   5
   8  -8  -3 1005.26 173.282   5
  -8   8   3 1210.15 249.322   6
   8   8  -2 944.595 243.290   5
   8  -8  -2 1190.55 183.803   5
  -8   8   2 1208.13 255.825   6
   8   8  -1 821.998 244.414   5
  -8   8   1 1090.19 280.745   6
   8   8   0 337.065 172.530   5
  -8   8   0 88.9419 91.5294   6
   8  -8   1 352.841 188.193   2
  -8   8  -1 740.240 210.854   6
   8  -8   2 3361.89 429.667   2
  -8   8  -2 3057.62 422.840   6
   8  -8   3 800.907 238.758   2
  -8   8  -3 1204.61 283.623   6
   8   8   3 620.725 199.740   1
   8   8   4 291.731 214.363   1
   8  -8   4-29.8989 148.988   2
  -8   8  -4-8.20421 105.003   6
   8  -8   5 350.395 144.444   4
  -8   8  -5 662.497 209.270   6
   8   8   5 333.196 172.418   1
  -8   8  -6 20.1119 92.2690   6
   8  -8   6 39.2614 148.030   2
   8   8   6 103.636 150.285   1
   8   8   7 3009.14 490.456   1
  -8   8  -7 1996.95 351.811   6
   8   8   8 1357.80 332.804   1
  -8   8  -8 1507.61 318.828   6
   8   9 -14 1632.02 347.489   5
   8   9 -13 845.107 236.540   5
   8   9 -12 2271.51 380.825   5
   8   9 -11 273.792 148.432   5
   8   9 -10-78.3722 117.332   5
  -8   9  10-147.560 141.906   6
   8   9  -9 260.280 193.543   5
  -8   9   9-63.9697 148.156   6
   8   9  -8 1427.95 280.488   5
  -8   9   8 995.744 238.214   6
   8   9  -7 77.6559 121.397   5
  -8   9   7 249.599 137.262   6
   8   9  -6 141.318 115.445   5
  -8   9   6 264.507 158.512   6
   8   9  -5 153.194 145.369   5
  -8   9   5 176.338 133.139   6
   8   9  -4 846.279 249.599   5
  -8   9   4 772.902 245.550   6
   8   9  -3 585.045 198.746   5
   8  -9  -3 566.182 140.124   5
  -8   9   3 175.421 118.262   6
   8   9  -2 218.703 157.254   5
  -8   9   2 321.251 190.825   6
   8   9  -1-41.6807 149.626   5
  -8   9   1-27.3749 128.949   6
   8  -9   0 972.523 276.110   2
  -8   9   0 984.523 235.912   6
   8   9   0 763.730 238.462   5
   8  -9   1-55.6315 199.999   2
  -8   9  -1 195.769 134.458   6
   8  -9   2 218.653 157.056   2
  -8   9  -2-15.7689 118.679   6
   8  -9   3 224.268 208.125   2
  -8   9  -3 106.625 137.443   6
   8  -9   4 1758.34 298.576   4
   8   9   4 1412.02 355.800   1
   8  -9   4 2009.22 378.054   2
  -8   9  -4 1866.74 339.839   6
   8  -9   5 448.650 166.312   4
  -8   9  -5 195.874 129.856   6
   8  -9   5 474.144 208.530   2
  -8   9  -6 448.202 196.183   6
   8   9   6 1138.80 336.352   1
   8  -9   6 727.006 241.739   2
  -8   9  -7 1140.82 281.800   6
   8   9   7 964.282 295.610   1
   8  10 -14 297.298 182.986   5
   8  10 -13 79.9356 149.812   5
   8  10 -12-61.2001 146.450   5
   8  10 -11 1869.20 361.836   5
   8  10 -10 81.7729 138.551   5
  -8  10  10-10.5302 130.908   6
   8  10  -9 198.652 157.525   5
  -8  10   9 262.220 171.944   6
   8  10  -8 1022.14 262.424   5
  -8  10   8 1406.84 318.711   6
   8  10  -7 648.427 212.457   5
  -8  10   7 743.369 210.019   6
   8  10  -6 104.359 151.719   5
  -8  10   6 170.190 112.502   6
   8  10  -5 174.352 116.630   5
  -8  10   5 194.752 123.677   6
   8  10  -4 209.840 151.219   5
  -8  10   4 95.1728 135.294   6
   8  10  -3 215.777 126.983   5
  -8  10   3-59.4556 117.656   6
   8  10  -2-121.991 172.113   5
  -8  10   2-83.3092 156.801   6
  -8  10   1 217.757 173.987   6
   8  10  -1-35.3969 137.512   5
   8 -10   0 428.561 206.110   2
  -8  10   0-13.9573 119.158   6
   8 -10   1 352.878 233.039   2
  -8  10  -1 29.1546 119.946   6
   8 -10   2 1132.29 309.161   2
  -8  10  -2 1063.87 268.047   6
   8 -10   3 139.731 165.030   2
  -8  10  -3 171.302 141.066   6
   8 -10   4 263.186 142.214   4
   8 -10   4 117.962 182.646   2
  -8  10  -4 232.909 181.938   6
   8  10   4 424.815 280.250   1
   8 -10   5 6.98137 161.224   4
   8  10   5-78.9882 185.710   1
  -8  10  -5 93.5106 131.824   6
   8 -10   5-32.2595 157.624   2
  -8  10  -6 510.552 199.385   6
   8  10   6 1672.10 390.865   1
  -8  10  -7 239.030 152.578   6
   8  11 -13 163.240 136.325   5
   8  11 -12 695.147 218.024   5
   8  11 -11 384.245 149.819   5
   8  11 -10 0.10620 141.149   5
   8  11  -9 302.188 199.065   5
  -8  11   9 306.386 173.175   6
   8  11  -8-182.431 163.264   5
  -8  11   8 123.662 137.143   6
   8  11  -7 2472.18 388.073   5
  -8  11   7 2930.14 434.537   6
   8  11  -6 1352.75 312.481   5
  -8  11   6 861.094 243.540   6
   8  11  -5 235.308 116.561   5
  -8  11   5 367.707 183.146   6
   8  11  -4 271.988 137.506   5
  -8  11   4 283.127 143.500   6
   8  11  -3 575.623 226.677   5
  -8  11   3 91.8517 118.321   6
   8  11  -2 246.320 149.744   5
  -8  11   2 537.652 203.941   6
   8 -11  -1 49.8365 162.955   2
  -8  11   1 111.764 106.467   6
   8 -11   0 1879.98 346.518   2
  -8  11   0 2156.09 388.091   6
   8 -11   1 318.312 218.135   2
  -8  11  -1 7.13528 120.497   6
   8 -11   2-94.9636 176.170   2
  -8  11  -2 275.136 123.830   6
   8 -11   3 336.876 144.290   4
   8 -11   3 165.695 157.039   2
  -8  11  -3 295.164 176.413   6
   8 -11   4 8.59328 127.775   4
  -8  11  -4-35.7984 98.4143   6
   8 -11   4 275.406 181.052   2
   8 -11   5 247.053 137.535   4
   8  11   5 335.289 253.088   1
  -8  11  -5-86.4044 170.808   6
  -8  11  -6 70.2260 137.491   6
   8  12 -11 506.843 212.505   5
   8  12 -10 212.875 144.930   5
   8  12  -9 1123.61 292.019   5
   8  12  -8 958.075 268.391   5
  -8  12   8 955.499 290.418   6
   8  12  -7 163.433 189.612   5
  -8  12   7 11.4245 124.301   6
   8  12  -6-121.073 183.022   5
  -8  12   6 16.2070 113.192   6
   8  12  -5 1009.30 280.617   5
  -8  12   5 963.026 262.733   6
   8  12  -4 249.847 184.819   5
  -8  12   4 283.944 169.573   6
   8  12  -3 515.950 196.098   5
  -8  12   3 516.842 219.545   6
  -8  12   2 14.1524 112.711   6
   8 -12  -1 259.861 186.690   2
  -8  12   1 1037.76 288.422   6
   8 -12   0 680.807 272.242   2
  -8  12   0 158.325 129.320   6
   8 -12   1 57.7494 164.086   2
  -8  12  -1 65.1909 101.414   6
   8 -12   2-124.376 142.107   4
   8 -12   2 229.640 175.146   2
  -8  12  -2-166.104 168.392   6
   8 -12   3 195.799 184.260   4
   8 -12   3-230.277 203.371   2
  -8  12  -3-25.8992 105.241   6
   8 -12   4-288.480 229.852   4
  -8  12  -4 196.905 158.005   6
   8 -12   5 849.521 246.044   4
  -8  12  -5 791.423 235.718   6
   8  13  -9 382.500 205.519   5
   8  13  -8 174.382 160.567   5
   8  13  -7-120.912 141.049   5
  -8  13   7 91.8015 122.654   6
   8  13  -6 358.555 173.768   5
  -8  13   6 540.280 222.689   6
   8  13  -5 110.636 122.070   5
  -8  13   5-274.938 213.800   6
   8  13  -4-88.3308 146.581   5
  -8  13   4 37.7992 138.956   6
  -8  13   3 1984.91 385.259   6
   8 -13  -2-105.128 140.809   2
  -8  13   2 208.490 155.806   6
   8 -13  -1-876.819 335.430   2
  -8  13   1 174.914 116.084   6
   8 -13   0 1417.95 360.674   2
  -8  13   0 72.9110 102.090   6
   8 -13   1 983.497 292.162   4
   8 -13   1 435.720 206.470   2
  -8  13  -1 430.597 165.063   6
   8 -13   2 3430.65 498.389   4
   8 -13   2 2850.16 441.124   2
  -8  13  -2 3129.72 454.703   6
   8 -13   3 309.843 181.207   4
  -8  13  -3 396.561 186.905   6
   8 -13   4 390.000 212.335   4
  -8  13  -4 1.37091 153.388   6
   8 -13   5 105.996 143.021   4
   8 -14  -3 173.973 235.397   2
   8 -14  -2 2.48650 167.793   2
  -8  14   2 107.413 114.877   6
   8 -14  -1 881.387 276.863   2
  -8  14   1 439.452 199.306   6
   8 -14   0 34.7727 172.690   2
  -8  14   0-58.4567 116.921   6
   8 -14   1 380.452 223.892   2
   9   0 -17 88.4765 215.794   3
   9   0 -16 54.1494 252.324   3
   9   0 -15 682.975 272.823   3
   9   0 -15 281.956 171.788   5
   9   0 -14-352.184 175.641   3
   9   0 -14-65.9132 217.345   5
   9   0 -13 438.486 168.208   3
   9   0 -13 639.894 221.132   5
   9   0 -12 7.18485 145.284   3
   9   0 -12 106.480 91.4803   5
  -9   0  12-21.3517 79.7880   6
   9   0 -11 1947.52 284.398   3
   9   0 -11 1796.95 342.793   5
  -9   0  11 1803.25 271.896   6
   9   0 -10-106.046 142.466   3
   9   0 -10-17.8172 98.3810   5
  -9   0  10 7.14338 95.2368   6
  -9   0   9 10358.1 651.116   6
   9   0  -9 11768.2 603.572   3
   9   0  -9 9447.05 696.841   5
   9   0  -8-81.8279 99.5510   5
  -9   0   8 67.4733 81.2837   6
   9   0  -7 632.093 201.571   5
  -9   0   7 301.731 135.704   6
   9   0  -6-114.830 103.371   5
  -9   0   6-46.8197 109.266   6
  -9   0   5 6867.17 558.129   6
   9   0  -5 5621.61 494.808   5
   9   0  -4 7.54306 100.699   5
   9   0  -3-13.2871 94.1149   5
   9   0  -2 196.240 141.121   5
   9   0  -1 641.235 184.346   5
   9   0   0 206.092 135.690   5
   9   0   1 223.214 138.444   5
   9   0   1 553.810 264.497   2
   9   0   2-0.54732 98.5958   5
   9   0   2-247.468 180.808   2
   9   0   3 13714.2 841.472   2
   9   0   4-209.743 187.035   2
   9   0   5 342.322 202.565   2
   9   0   6-21.1028 154.296   2
   9   0   7 1266.13 271.811   2
   9   1 -17 268.263 192.097   3
   9   1 -16 1544.17 315.224   3
   9   1 -15 237.337 128.736   5
   9  -1 -15 292.528 159.809   5
   9  -1 -14 2910.05 426.405   5
   9   1 -14 3706.26 481.562   3
   9   1 -14 3586.06 487.062   5
   9   1 -13 471.024 223.685   3
   9   1 -13 401.307 182.426   5
   9  -1 -13 202.625 119.092   5
  -9   1  13 174.619 96.7518   6
   9   1 -12 123.329 156.377   3
   9   1 -12 230.934 139.996   5
   9  -1 -12 195.263 156.180   5
  -9   1  12 63.3408 74.8392   6
   9   1 -11 2541.58 332.366   3
   9   1 -11 2767.01 393.952   5
   9  -1 -11 2422.48 379.239   5
  -9  -1  11 2873.96 331.548   6
  -9   1  11 2302.79 311.053   6
  -9  -1  10 12852.5 704.544   6
  -9   1  10 12543.2 736.970   6
   9   1 -10 13758.7 695.213   3
   9   1 -10 12103.7 815.082   5
   9  -1 -10 11757.9 795.192   5
  -9  -1   9 3844.66 392.300   6
  -9   1   9 4028.67 426.114   6
   9   1  -9 4107.15 362.588   3
   9   1  -9 3532.97 434.410   5
   9  -1  -9 3592.73 430.890   5
  -9  -1   8 12710.5 712.148   6
  -9   1   8 11886.2 719.754   6
   9   1  -8 11225.1 755.959   5
   9  -1  -8 11130.9 742.161   5
   9   1  -7 2304.57 344.573   5
   9  -1  -7 1975.65 318.413   5
  -9  -1   7 2745.33 339.753   6
  -9   1   7 2351.35 337.169   6
   9   1  -6 2180.65 333.781   5
   9  -1  -6 1991.15 297.560   5
  -9  -1   6 2117.18 299.542   6
  -9   1   6 2245.61 312.619   6
   9   1  -5 131.871 153.491   5
   9  -1  -5 128.021 119.912   5
  -9   1   5 304.096 143.190   6
   9   1  -4 752.861 216.380   5
   9  -1  -4 842.044 212.342   5
  -9   1   4 761.759 168.101   6
   9   1  -3 2561.70 339.193   5
   9  -1  -3 3023.52 340.327   5
   9   1  -2 595.132 175.312   5
   9  -1  -2 632.645 164.215   5
   9   1  -1 104.508 108.477   5
   9  -1  -1 110.541 89.3370   5
   9   1   0 137.584 105.611   5
   9  -1   0 139.226 115.379   5
   9  -1   1 12448.5 774.149   2
   9   1   1 10870.0 723.496   2
   9   1   1 11016.5 661.434   5
   9  -1   1 10897.7 612.298   5
   9  -1   2 16479.8 927.376   2
   9   1   2 17622.1 924.972   2
   9   1   2 15147.9 781.912   5
   9  -1   2 16271.8 740.085   5
   9  -1   3-226.650 173.724   2
   9   1   3-59.1549 123.767   2
   9  -1   3 19.4038 87.3746   5
   9  -1   4 325.166 185.435   2
   9   1   4 364.397 152.270   2
   9  -1   5 443.146 196.196   2
   9   1   5-114.706 152.202   2
   9  -1   6 2400.79 396.585   2
   9   1   6 2688.34 384.905   2
   9  -1   7 262.415 137.458   2
   9   1   7-133.347 149.600   2
   9   2 -17 129.882 177.264   3
   9   2 -16 120.974 183.061   3
   9   2 -15 1052.25 268.682   3
   9   2 -15 1408.19 308.272   5
   9   2 -14 232.028 164.797   3
   9   2 -14 251.509 168.807   5
   9   2 -13 136.829 166.599   3
   9   2 -13 80.7703 132.225   5
  -9   2  13 244.680 120.142   6
   9   2 -12 329.713 169.244   3
   9   2 -12 143.715 111.497   5
   9  -2 -12 298.260 169.216   5
  -9   2  12 186.192 115.932   6
   9   2 -11 292.294 140.517   3
   9   2 -11 34.5189 132.487   5
   9  -2 -11 170.847 161.079   5
  -9  -2  11 32.1716 76.7166   6
  -9   2  11 32.9716 87.5044   6
   9  -2 -10 7428.08 630.807   5
  -9  -2  10 7360.24 518.330   6
  -9   2  10 7172.42 562.950   6
   9   2 -10 7340.57 500.517   3
   9   2 -10 7057.93 626.508   5
   9  -2  -9 3117.97 414.599   5
  -9  -2   9 3535.15 362.812   6
  -9   2   9 3596.22 398.939   6
   9   2  -9 3309.79 314.505   3
   9   2  -9 2902.02 394.564   5
  -9  -2   8 5343.94 456.925   6
  -9   2   8 5428.77 495.100   6
   9   2  -8 5365.99 519.491   5
   9  -2  -8 5389.14 507.100   5
   9   2  -7-35.2620 102.186   5
   9  -2  -7 125.589 109.915   5
  -9  -2   7-35.7021 122.195   6
  -9   2   7-77.8486 109.870   6
  -9   2   6 3428.15 391.464   6
   9   2  -6 2918.08 368.660   5
   9  -2  -6 3509.57 395.391   5
   9   2  -5 497.104 161.211   5
   9  -2  -5 383.299 157.528   5
  -9   2   5 596.137 206.203   6
   9   2  -4 1268.74 239.026   5
   9  -2  -4 1496.53 239.246   5
  -9   2   4 1682.35 280.250   6
   9   2  -3 1023.43 223.776   5
   9  -2  -3 972.916 214.312   5
  -9   2   3 967.191 220.122   6
   9   2  -2 7037.44 543.467   5
   9  -2  -2 6659.02 489.688   5
   9   2  -1 127.156 140.331   5
   9  -2  -1 92.1239 99.5185   5
   9   2   0 682.885 201.399   5
   9  -2   0 846.769 192.304   5
   9  -2   1 4764.68 503.815   2
   9   2   1 5145.49 501.305   2
   9   2   1 4012.56 415.821   5
   9  -2   1 4653.90 381.277   5
   9   2   2 4316.90 459.174   2
   9  -2   2 3511.76 456.945   2
   9   2   2 3450.18 375.095   5
   9  -2   2 4111.85 368.174   5
   9  -2   3 3889.40 465.059   2
   9   2   3 3535.07 418.428   2
   9  -2   4 2233.73 376.589   2
   9   2   4 2077.20 329.917   2
   9  -2   5 1785.45 335.550   2
   9   2   5 1912.49 327.736   2
   9  -2   6 47.9237 148.351   2
   9   2   6-130.480 176.066   2
   9  -2   7-66.2205 169.608   2
   9   2   7 313.617 201.806   2
   9   3 -17-275.165 238.138   3
   9   3 -16 472.327 193.718   3
   9   3 -15 1000.17 274.301   3
   9   3 -15 861.662 289.679   5
   9   3 -14 0.82928 154.220   3
   9   3 -14 199.942 167.076   5
   9   3 -13 149.918 171.116   3
   9   3 -13-84.5835 117.544   5
  -9   3  13-223.426 137.408   6
   9   3 -12 976.771 217.766   3
   9   3 -12 780.349 222.776   5
  -9   3  12 906.239 209.032   6
   9   3 -11-380.214 185.026   3
   9   3 -11-150.531 164.170   5
  -9   3  11-34.8784 140.571   6
   9   3 -10 902.476 182.686   3
   9   3 -10 1044.78 276.276   5
   9  -3 -10 773.476 201.637   5
  -9  -3  10 1036.24 198.033   6
  -9   3  10 1004.46 232.480   6
   9  -3  -9 4624.75 488.359   5
  -9  -3   9 5184.33 431.127   6
  -9   3   9 4907.76 476.651   6
   9   3  -9 4511.51 374.178   3
   9   3  -9 4464.14 495.469   5
   9   3  -8 2215.60 340.382   5
   9  -3  -8 2658.42 358.105   5
  -9  -3   8 2263.33 290.653   6
  -9   3   8 2650.19 350.713   6
   9   3  -8 2461.92 252.884   3
   9   3  -7 544.888 183.245   5
   9  -3  -7 478.607 176.475   5
  -9  -3   7 564.368 168.415   6
  -9   3   7 595.285 158.692   6
   9   3  -6 353.729 158.855   5
   9  -3  -6 743.736 204.309   5
  -9   3   6 703.029 201.441   6
  -9   3   5 6501.20 557.564   6
   9   3  -5 6297.47 554.938   5
   9  -3  -5 6195.66 501.344   5
  -9   3   4 5200.42 502.051   6
   9   3  -4 4408.44 460.360   5
   9  -3  -4 4871.11 428.998   5
   9   3  -3 260.682 139.024   5
   9  -3  -3 557.126 163.437   5
  -9   3   3 425.674 181.748   6
   9   3  -2 1888.08 293.368   5
   9  -3  -2 2208.45 274.662   5
  -9   3   2 2122.63 331.795   6
   9   3  -1-47.1428 133.750   5
   9  -3  -1 35.9366 72.5642   5
   9   3   0 15402.9 825.002   5
   9  -3   0 15728.3 699.641   5
   9  -3   1 3027.40 403.784   2
   9   3   1 3046.47 377.729   2
   9   3   1 3251.23 391.500   5
   9  -3   1 3280.33 324.693   5
   9   3   2 2059.47 317.974   5
   9  -3   2 2386.36 375.717   2
   9   3   2 2413.54 335.098   2
   9  -3   3 6059.60 594.363   2
   9   3   3 6070.52 531.869   2
   9  -3   4 2328.54 407.949   2
   9   3   4 1965.40 324.347   2
   9  -3   5 3544.04 465.248   2
   9   3   5 3224.20 393.468   2
   9  -3   6 368.168 149.663   2
   9   3   6 374.274 177.052   2
   9  -3   7 277.549 179.862   2
   9   4 -17 457.902 249.506   3
   9   4 -16 19.7888 146.675   3
   9   4 -15 435.119 153.407   3
   9   4 -15 353.843 153.105   5
   9   4 -14 836.009 243.307   3
   9   4 -14 723.253 240.155   5
   9   4 -13 111.628 144.485   3
   9   4 -13 78.1577 117.810   5
  -9   4  13-140.475 117.232   6
   9   4 -12-19.2117 129.613   3
   9   4 -12-17.7651 136.524   5
  -9   4  12 138.663 93.2788   6
   9   4 -11 593.487 178.576   3
   9   4 -11 133.284 117.751   5
  -9   4  11 498.632 174.962   6
   9   4 -10 602.677 177.345   5
  -9   4  10 760.333 198.359   6
   9   4 -10 791.984 169.842   3
  -9  -4   9 4825.06 413.217   6
  -9   4   9 4205.56 469.981   6
   9   4  -9 4128.45 456.274   5
   9  -4  -8 7077.44 588.604   5
  -9  -4   8 8052.09 542.870   6
  -9   4   8 8139.22 637.922   6
   9   4  -8 7904.80 629.221   5
   9  -4  -7 6515.61 544.913   5
  -9   4   7 6454.97 578.489   6
   9   4  -7 6332.06 568.505   5
   9   4  -6 1765.40 313.724   5
   9  -4  -6 1638.71 277.980   5
  -9   4   6 2233.04 334.516   6
   9   4  -5 2249.47 337.513   5
  -9   4   5 2156.62 330.507   6
   9  -4  -5 2252.38 315.042   5
   9   4  -4 828.358 211.381   5
   9  -4  -4 891.240 191.415   5
  -9   4   4 1166.16 253.923   6
   9   4  -3 2557.48 353.296   5
  -9   4   3 3062.44 403.353   6
   9  -4  -3 2684.23 322.639   5
   9   4  -2 736.686 208.700   5
   9  -4  -2 660.400 164.543   5
  -9   4   2 798.275 232.286   6
   9   4  -1 1922.13 306.884   5
   9  -4  -1 1353.87 214.466   5
  -9   4   1 1618.85 275.578   6
   9   4   0-30.7658 99.1383   5
   9  -4   0-96.2196 88.6164   5
  -9   4   0 59.3364 123.035   6
   9   4   1 4528.29 428.241   1
   9  -4   1 4446.33 506.248   2
   9   4   1 4002.69 421.556   2
   9   4   1 3589.51 424.733   5
   9  -4   1 4075.88 333.827   5
   9  -4   2 125.189 185.986   2
   9   4   2 152.997 135.407   2
   9   4   2 188.589 141.709   5
   9   4   2 5.34982 141.769   1
   9   4   3 224.262 187.598   1
   9  -4   3-129.608 152.989   2
   9   4   3 238.566 156.323   2
   9   4   4 180.059 163.642   1
   9  -4   4 323.447 165.834   2
   9   4   4-91.7439 137.934   2
   9   4   5 1485.82 307.934   1
   9  -4   5 1060.79 275.198   2
   9   4   5 1164.66 261.779   2
   9  -4   6 6366.35 645.793   2
   9   4   6 5963.12 552.781   2
   9  -4   7 1001.22 281.739   2
   9   5 -16 847.813 287.757   3
   9   5 -15-395.141 244.742   3
   9   5 -14-377.338 216.539   3
   9   5 -14 165.578 164.443   5
   9   5 -13 118.999 106.484   5
  -9   5  13 113.697 120.210   6
   9   5 -13 80.3150 116.049   3
   9   5 -12 2000.72 354.043   5
  -9   5  12 2279.39 364.652   6
   9   5 -12 1910.24 314.079   3
   9   5 -11 418.433 185.853   5
  -9   5  11 408.651 140.136   6
  -9   5  10 4164.75 480.868   6
   9   5 -10 3726.12 460.151   5
   9   5  -9 1576.07 295.305   5
  -9  -5   9 1974.05 266.258   6
  -9   5   9 1556.52 286.056   6
   9   5  -8 50.7792 105.860   5
  -9  -5   8 111.922 90.2912   6
  -9   5   8 333.012 172.242   6
   9   5  -7 1349.19 291.109   5
   9  -5  -7 1210.04 240.876   5
  -9   5   7 1428.92 292.621   6
   9   5  -6 162.310 137.038   5
   9  -5  -6-152.768 138.703   5
  -9   5   6 161.562 126.231   6
  -9   5   5 4172.52 465.202   6
   9   5  -5 4509.48 481.801   5
   9  -5  -5 4042.21 402.776   5
  -9   5   4 4104.34 472.733   6
   9   5  -4 3820.37 430.145   5
   9  -5  -4 3654.17 376.795   5
   9   5  -3 2552.91 373.163   5
  -9   5   3 3093.39 414.165   6
   9  -5  -3 2999.70 339.348   5
   9   5  -2 1633.96 292.949   5
   9  -5  -2 1705.71 252.801   5
  -9   5   2 1820.79 331.452   6
   9   5  -1 2429.34 349.992   5
  -9   5   1 2688.16 399.484   6
   9  -5  -1 2203.33 262.131   5
   9   5   0 1644.78 300.135   5
   9  -5   0 1584.09 217.045   5
  -9   5   0 1512.41 295.187   6
   9   5   1 1860.19 316.678   5
   9  -5   1 1938.69 337.069   2
   9   5   1 1645.81 263.034   2
   9   5   1 1616.33 286.040   1
  -9   5  -1 1827.67 342.145   6
   9  -5   2 741.365 252.541   2
  -9   5  -2 690.493 238.166   6
   9   5   2 801.614 206.840   2
   9   5   2 795.521 232.985   1
   9   5   3 3981.66 446.430   1
   9  -5   3 4504.51 525.157   2
   9   5   3 4324.29 433.818   2
   9   5   4-124.240 125.490   1
   9  -5   4 281.985 201.854   2
   9   5   4 437.944 173.327   2
   9   5   5 556.445 154.559   1
   9  -5   5 522.748 235.431   2
   9   5   5 380.595 137.099   2
   9   5   6 55.1845 119.415   1
   9  -5   6 85.8225 143.088   2
   9   5   7 2027.76 383.512   1
   9   6 -16 397.675 239.066   3
   9   6 -15-1.61604 146.517   3
   9   6 -14 782.463 248.414   5
   9   6 -14 1040.75 275.332   3
   9   6 -13-18.6315 139.696   5
   9   6 -12 81.2046 151.694   5
  -9   6  12 5.63870 101.373   6
   9   6 -11 218.504 130.531   5
  -9   6  11 270.198 107.834   6
   9   6 -10-190.533 169.761   5
  -9   6  10-88.4003 131.245   6
   9   6  -9 207.906 130.062   5
  -9   6   9 12.0691 115.736   6
  -9   6   8 6060.87 580.611   6
   9   6  -8 4663.94 516.166   5
   9   6  -7-357.573 214.914   5
  -9   6   7-79.5292 140.354   6
   9   6  -6 421.418 169.904   5
   9  -6  -6 454.622 160.199   5
  -9   6   6 241.618 131.872   6
   9   6  -5 2438.62 371.887   5
  -9   6   5 2679.71 387.013   6
   9  -6  -5 2424.14 317.411   5
  -9   6   4 7636.78 660.203   6
   9   6  -4 6723.06 597.527   5
   9  -6  -4 8099.55 545.830   5
   9   6  -3-39.5251 115.346   5
   9  -6  -3 49.7773 90.7693   5
  -9   6   3-206.878 193.294   6
   9   6  -2 289.914 168.505   5
   9  -6  -2 235.746 115.310   5
  -9   6   2 44.4150 131.960   6
   9   6  -1 1936.48 327.659   5
  -9   6   1 2566.04 395.434   6
   9  -6  -1 2392.41 266.861   5
   9   6   0 6.55054 145.495   5
   9   6   0 353.782 182.320   2
  -9   6   0 217.172 177.962   6
   9   6   1 328.370 190.801   5
   9  -6   1 435.736 223.901   2
   9   6   1 471.381 167.116   2
  -9   6  -1 163.356 140.292   6
   9   6   1 337.655 187.769   1
   9  -6   2 55.4923 184.595   2
   9   6   2 231.270 138.440   2
   9   6   2 89.0965 151.208   1
  -9   6  -2 197.592 164.524   6
   9  -6   3 459.050 233.956   2
  -9   6  -3 561.733 225.202   6
   9   6   3 269.255 135.658   2
   9   6   3 181.419 139.762   1
  -9   6  -4 930.994 278.474   6
   9  -6   4 1298.55 295.532   2
   9   6   4 264.239 105.121   1
   9   6   5 1659.66 306.960   1
  -9   6  -5 2219.66 400.858   6
   9  -6   5 2072.03 389.312   2
   9   6   6 479.470 224.610   1
   9  -6   6 155.115 163.764   2
   9   6   7 709.642 265.400   1
   9   6   8 1451.37 317.703   1
   9   7 -15 253.023 191.318   3
   9   7 -13-29.9138 169.752   5
   9   7 -12 145.118 132.315   5
  -9   7  12-16.8775 94.8122   6
   9   7 -11 810.798 245.883   5
  -9   7  11 841.644 248.759   6
   9   7 -10 1084.35 272.593   5
  -9   7  10 1469.77 295.006   6
   9   7  -9 2712.16 410.132   5
  -9   7   9 3160.36 449.333   6
   9   7  -8 67.1865 151.941   5
  -9   7   8-9.75733 139.183   6
   9   7  -7 2054.16 353.690   5
  -9   7   7 1963.91 333.527   6
   9   7  -6 938.457 233.135   5
   9  -7  -6 892.696 204.048   5
  -9   7   6 1293.13 297.584   6
   9   7  -5 977.937 258.251   5
   9  -7  -5 978.355 209.607   5
  -9   7   5 791.768 238.308   6
  -9   7   4 4039.88 474.593   6
   9   7  -4 3526.25 457.251   5
   9  -7  -4 3200.43 349.935   5
   9   7  -3 191.541 173.628   5
   9  -7  -3-17.7965 87.8662   5
  -9   7   3-69.1143 144.096   6
   9   7  -2 1257.43 269.582   5
   9  -7  -2 1282.18 208.129   5
  -9   7   2 1740.57 361.219   6
   9   7  -1 1940.18 340.553   5
  -9   7   1 1836.50 320.444   6
   9   7   0 2323.79 374.704   5
   9   7   0 1994.45 276.942   2
  -9   7   0 2043.53 370.502   6
   9  -7   1 803.202 251.202   2
  -9   7  -1 700.387 227.278   6
   9  -7   2-30.3393 186.897   2
   9   7   2-72.7389 122.106   1
  -9   7  -2-110.124 124.574   6
  -9   7  -3 293.720 160.546   6
   9   7   3 113.933 118.929   1
   9  -7   4 587.684 190.608   2
  -9   7  -4 250.767 159.725   6
   9   7   4 429.177 207.633   1
  -9   7  -5 761.560 224.207   6
   9  -7   5 804.894 264.580   2
   9   7   5 699.612 215.097   1
   9   7   6 152.714 161.961   1
  -9   7  -6 229.716 162.262   6
   9   7   7 973.369 287.825   1
  -9   7  -7 871.585 270.082   6
   9   8 -13 137.088 136.292   5
   9   8 -12 214.191 157.017   5
  -9   8  12 98.9389 111.007   6
   9   8 -11 488.347 163.153   5
  -9   8  11 675.193 176.795   6
   9   8 -10 429.566 177.508   5
  -9   8  10 494.303 205.830   6
   9   8  -9-100.347 154.249   5
  -9   8   9 40.9618 150.567   6
   9   8  -8 874.008 244.394   5
  -9   8   8 1467.59 326.644   6
   9   8  -7 673.718 215.647   5
  -9   8   7 497.026 168.398   6
   9   8  -6 558.396 199.499   5
  -9   8   6 379.609 159.813   6
   9   8  -5 102.311 161.368   5
   9  -8  -5-29.7031 108.641   5
  -9   8   5-236.702 184.316   6
   9   8  -4 890.441 236.954   5
   9  -8  -4 1102.87 208.525   5
  -9   8   4 936.073 243.178   6
  -9   8   3 5572.53 583.999   6
   9   8  -3 5142.22 538.272   5
   9  -8  -3 5389.95 437.345   5
   9   8  -2 966.784 252.447   5
  -9   8   2 1243.17 305.774   6
   9   8  -1 1595.18 306.795   5
  -9   8   1 1485.54 295.356   6
   9   8   0 1543.71 301.568   5
   9  -8   0 1255.54 310.762   2
  -9   8   0 1248.73 281.127   6
   9  -8   1 3141.62 452.969   2
  -9   8  -1 2874.02 424.485   6
  -9   8  -2 382.323 145.951   6
   9   8   2 159.918 170.948   1
   9   8   3 31.1102 127.375   1
  -9   8  -3 417.710 179.591   6
   9  -8   4 833.678 273.646   2
  -9   8  -4 402.965 202.219   6
   9   8   4 343.169 202.451   1
  -9   8  -5-7.37940 112.923   6
   9   8   5 22.1041 166.834   1
   9   8   6 29.6786 153.250   1
  -9   8  -6 246.353 182.091   6
   9   8   7 738.893 267.421   1
   9   9 -12 152.828 167.740   5
   9   9 -11 2380.17 423.233   5
  -9   9  11 2925.08 450.936   6
   9   9 -10-9.12056 114.476   5
  -9   9  10-203.373 177.858   6
   9   9  -9 245.953 162.961   5
  -9   9   9-36.5863 130.031   6
   9   9  -8 261.900 185.767   5
  -9   9   8 183.909 128.599   6
   9   9  -7-28.5760 106.460   5
  -9   9   7-30.5340 157.261   6
   9   9  -6 59.0434 166.912   5
  -9   9   6 137.588 93.7919   6
   9   9  -5 256.559 184.900   5
   9  -9  -5 340.101 134.574   5
  -9   9   5 665.200 235.275   6
   9   9  -4-87.8723 162.652   5
  -9   9   4-323.216 188.683   6
   9   9  -3-87.9083 164.529   5
  -9   9   3 194.594 130.878   6
   9   9  -2 463.975 192.108   5
  -9   9   2 145.779 134.952   6
   9   9  -1 854.756 263.790   5
  -9   9   1 891.428 256.398   6
   9  -9   0 120.280 199.733   2
  -9   9   0 206.542 120.496   6
   9  -9   1 81.4641 174.249   2
  -9   9  -1-109.207 179.587   6
   9  -9   2 145.055 249.942   2
  -9   9  -2-47.5745 108.157   6
   9   9   3 552.450 309.240   1
   9  -9   3 564.871 282.578   2
  -9   9  -3 808.453 262.466   6
   9  -9   4 319.441 134.987   4
   9   9   4 635.143 262.908   1
  -9   9  -4 834.968 273.907   6
  -9   9  -5 633.703 212.927   6
   9   9   5 903.484 299.977   1
   9   9   6 481.894 259.641   1
   9  10 -11 412.889 234.107   5
   9  10 -10 2259.77 401.843   5
  -9  10  10 2107.02 397.222   6
   9  10  -9 1633.43 337.485   5
  -9  10   9 1639.81 337.391   6
   9  10  -8 252.163 144.272   5
  -9  10   8 431.957 190.480   6
   9  10  -7 296.478 198.945   5
  -9  10   7 34.4200 138.680   6
   9  10  -6 84.0858 171.740   5
  -9  10   6 308.948 180.241   6
   9  10  -5 309.181 166.486   5
  -9  10   5 580.427 228.885   6
   9  10  -4 879.373 294.370   5
  -9  10   4 858.441 246.205   6
   9  10  -3 144.896 173.770   5
  -9  10   3 37.7066 115.465   6
   9  10  -2 878.826 266.935   5
  -9  10   2 1171.25 295.608   6
  -9  10   1 1.96303 125.216   6
   9  10  -1-175.383 161.758   5
   9 -10   0 702.745 260.015   2
  -9  10   0 780.269 241.038   6
   9 -10   1-268.888 250.304   2
  -9  10  -1 115.761 117.453   6
   9 -10   2 72.5768 141.641   2
  -9  10  -2 330.476 180.811   6
   9 -10   3 2175.12 407.273   2
  -9  10  -3 2071.99 376.860   6
   9  10   3 1072.63 313.238   1
   9 -10   4 329.874 144.414   4
   9  10   4 134.816 182.225   1
  -9  10  -4 252.138 139.542   6
   9  10   5 225.175 223.360   1
   9  11  -9 151.677 214.404   5
  -9  11   9-64.9184 158.753   6
   9  11  -8 111.193 144.828   5
  -9  11   8 411.195 236.585   6
   9  11  -7 471.064 202.208   5
  -9  11   7 662.572 225.559   6
   9  11  -6 233.934 161.005   5
  -9  11   6 106.283 138.832   6
   9  11  -5 265.039 168.164   5
  -9  11   5-28.7548 143.507   6
   9  11  -4 404.134 211.374   5
  -9  11   4 475.212 157.061   6
   9  11  -3 364.868 177.608   5
  -9  11   3-299.855 208.494   6
  -9  11   2 587.105 194.298   6
   9  11  -2 42.1140 136.865   5
   9 -11  -1 131.618 195.987   2
  -9  11   1 220.968 164.734   6
   9 -11   0 769.260 285.262   2
  -9  11   0 535.696 222.250   6
   9 -11   1 562.292 231.346   2
  -9  11  -1 478.826 215.666   6
  -9  11  -2 2318.24 416.458   6
   9 -11   3-411.734 256.206   4
  -9  11  -3 302.713 179.452   6
   9 -11   4 312.558 199.243   4
   9  12  -6-245.710 219.507   5
   9  12  -5 87.7392 133.962   5
  -9  12   5 479.605 238.713   6
   9  12  -4 780.549 259.576   5
  -9  12   4 822.887 263.010   6
   9  12  -3 667.922 262.942   5
  -9  12   3 711.659 252.100   6
   9 -12  -2 903.470 298.062   2
  -9  12   2 362.988 210.528   6
   9 -12  -1-442.884 217.612   2
  -9  12   1-22.1878 101.411   6
   9 -12   0 383.354 201.291   2
  -9  12   0 325.579 195.104   6
   9 -12   2 1157.84 298.818   4
   9 -12   3 375.902 190.468   4
   9 -13  -2 106.527 217.103   2
  10   0 -14 1349.55 319.437   5
  10   0 -13-86.4760 109.103   5
  10   0 -12 1310.66 287.079   5
 -10   0  12 1539.29 263.274   6
  10   0 -11 80.2509 116.436   5
 -10   0  11 82.5558 98.4034   6
  10   0 -10 834.182 224.931   5
 -10   0  10 818.791 204.384   6
  10   0  -9-26.0230 139.442   5
 -10   0   9-37.1457 103.722   6
  10   0  -8 2527.71 376.029   5
 -10   0   8 2575.05 354.225   6
  10   0  -7-0.59860 103.254   5
 -10   0   7-16.9743 107.544   6
 -10   0   6 3232.70 408.100   6
  10   0  -6 3095.57 403.661   5
  10   0  -5 66.6550 105.663   5
 -10   0   5-278.481 175.080   6
  10   0  -4 75.1591 114.918   5
  10   0  -3 281.097 162.191   5
  10   0  -2-28.4918 94.3198   5
  10   0  -1-143.167 108.221   5
  10   0   0 1325.45 249.219   5
  10   0   1 84.7992 100.934   5
  10   0   1-248.493 216.605   2
  10   0   2 11745.7 828.990   2
  10   0   2 9973.79 646.469   5
  10   0   3-156.820 178.769   2
  10   0   4 3445.96 455.349   2
  10   0   5 169.561 160.737   2
  10   0   6 811.766 290.596   2
  10   1 -13 70.9146 128.647   5
  10  -1 -13 466.031 232.501   5
  10   1 -12 1023.65 266.146   5
  10  -1 -12 1005.71 257.770   5
 -10   1  12 1012.33 223.728   6
  10   1 -11 1535.17 308.764   5
  10  -1 -11 1439.71 315.321   5
 -10  -1  11 1424.66 262.893   6
 -10   1  11 1311.03 255.008   6
  10   1 -10 279.076 185.590   5
  10  -1 -10-116.717 130.258   5
 -10  -1  10-44.2128 92.8406   6
 -10   1  10 133.226 114.861   6
  10   1  -9-88.1101 121.599   5
  10  -1  -9 70.1005 109.185   5
 -10  -1   9 64.9828 98.9323   6
 -10   1   9-20.3874 99.6133   6
  10   1  -8 2097.37 349.116   5
  10  -1  -8 1792.19 324.421   5
 -10  -1   8 2032.04 314.358   6
 -10   1   8 1547.71 272.985   6
  10   1  -7 48.6813 110.693   5
  10  -1  -7 201.692 157.875   5
 -10  -1   7 96.9831 113.071   6
 -10   1   7-208.090 140.730   6
 -10  -1   6 2886.76 387.539   6
 -10   1   6 2870.91 395.464   6
  10   1  -6 2602.56 374.250   5
  10  -1  -6 3266.68 404.470   5
  10   1  -5 1245.02 246.694   5
  10  -1  -5 1388.24 261.313   5
 -10   1   5 1300.32 271.429   6
 -10   1   4 7768.90 650.562   6
  10   1  -4 6298.04 548.600   5
  10  -1  -4 6729.39 560.526   5
  10   1  -3 1694.46 303.844   5
  10  -1  -3 1359.92 248.454   5
  10  -1  -2 2409.14 329.126   5
  10   1  -2 2960.53 375.064   5
  10   1  -1 2382.95 337.948   5
  10  -1  -1 2225.93 315.421   5
  10   1   0 13059.3 768.942   5
  10  -1   0 13363.4 733.344   5
  10  -1   1 5606.76 573.669   2
  10   1   1 5421.50 548.977   2
  10   1   1 4514.89 445.923   5
  10  -1   1 4478.52 421.536   5
  10   1   2 52.5271 125.971   5
  10  -1   2-253.133 151.650   5
  10  -1   2-152.373 202.361   2
  10   1   2-157.547 147.058   2
  10  -1   3 818.291 249.016   2
  10   1   3 577.797 194.675   2
  10  -1   4 2066.27 379.365   2
  10   1   4 2317.07 391.325   2
  10  -1   5 846.868 303.258   2
  10   1   5 825.407 229.959   2
  10  -1   6 717.963 249.443   2
  10   1   6 825.432 246.102   2
  10   1   7 938.282 249.134   2
  10   2 -13 208.279 158.460   5
  10  -2 -13 414.475 202.904   5
 -10   2  13 275.595 127.654   6
  10   2 -12 755.008 239.977   5
  10  -2 -12 626.744 233.378   5
 -10   2  12 665.177 196.780   6
  10   2 -11 1950.49 358.657   5
  10  -2 -11 2171.89 379.026   5
 -10   2  11 1820.84 308.371   6
 -10  -2  10 5019.93 463.962   6
 -10   2  10 5419.91 530.410   6
  10   2 -10 4919.29 562.272   5
  10  -2 -10 4819.39 533.878   5
  10   2  -9 282.357 144.201   5
  10  -2  -9 375.007 154.629   5
 -10  -2   9 903.705 217.683   6
 -10   2   9 565.044 186.028   6
  10   2  -8 525.415 182.633   5
  10  -2  -8 373.925 177.353   5
 -10  -2   8 525.402 180.952   6
 -10   2   8 494.496 201.033   6
 -10  -2   7 7972.91 616.353   6
 -10   2   7 8569.36 675.968   6
  10   2  -7 7521.84 634.184   5
  10  -2  -7 7651.73 631.198   5
  10   2  -6 684.757 210.063   5
  10  -2  -6 471.545 167.052   5
 -10   2   6 357.182 147.312   6
  10   2  -5 111.914 113.567   5
  10  -2  -5-109.162 118.252   5
 -10   2   5-104.787 145.339   6
  10   2  -4 615.275 196.081   5
  10  -2  -4 571.697 173.160   5
 -10   2   4 756.597 222.347   6
  10   2  -3 1987.74 320.488   5
  10  -2  -3 2263.14 321.296   5
 -10   2   3 2199.26 365.311   6
  10   2  -2 1900.07 317.293   5
  10  -2  -2 2083.53 293.424   5
  10   2  -1 188.085 127.660   5
  10  -2  -1 479.052 156.861   5
  10   2   0 4785.45 487.452   5
  10  -2   0 5023.05 439.988   5
  10   2   1 1980.13 311.029   5
  10  -2   1 2113.20 289.266   5
  10  -2   1 2811.78 444.497   2
  10   2   1 2363.95 359.439   2
  10  -2   2 5825.43 602.540   2
  10   2   2 5003.48 518.906   2
  10   2   2 4616.64 482.501   5
  10  -2   3-145.186 228.114   2
  10   2   3-37.0455 137.461   2
  10  -2   4-133.855 178.742   2
  10   2   4-225.682 193.839   2
  10  -2   5 451.419 210.594   2
  10   2   5 546.288 234.111   2
  10  -2   6-215.221 197.202   2
  10   2   6-376.215 206.652   2
  10   3 -13-55.1325 185.998   5
  10  -3 -13-313.980 197.751   5
 -10   3  13-226.330 153.076   6
  10  -3 -12 3580.19 493.296   5
 -10   3  12 3714.66 446.027   6
  10   3 -12 3779.91 502.380   5
  10   3 -11 442.260 191.139   5
  10  -3 -11 638.014 238.590   5
 -10   3  11 504.541 190.870   6
 -10  -3  10 2841.84 346.087   6
 -10   3  10 3191.11 414.361   6
  10   3 -10 3806.74 479.239   5
  10  -3 -10 2857.33 419.471   5
  10   3  -9 2149.11 362.868   5
  10  -3  -9 1540.86 298.223   5
 -10  -3   9 1908.59 296.653   6
 -10   3   9 1782.61 299.745   6
  10   3  -8 182.545 165.367   5
  10  -3  -8 178.192 161.305   5
 -10  -3   8 139.620 114.386   6
 -10   3   8 143.949 140.588   6
  10   3  -7 263.940 176.397   5
  10  -3  -7-67.1491 122.855   5
 -10  -3   7-39.7086 111.773   6
 -10   3   7-16.2974 133.424   6
  10   3  -6 99.2983 124.722   5
  10  -3  -6-48.1433 96.7706   5
 -10   3   6 35.3865 96.5810   6
  10   3  -5 113.828 116.105   5
  10  -3  -5 104.992 108.314   5
 -10   3   5 464.242 182.509   6
 -10   3   4 3520.43 436.739   6
  10   3  -4 3331.53 419.382   5
  10  -3  -4 3361.52 373.870   5
  10   3  -3 124.308 114.749   5
  10  -3  -3 102.342 82.8830   5
 -10   3   3 331.853 155.496   6
  10   3  -2 191.317 169.045   5
  10  -3  -2 229.293 148.134   5
 -10   3   2 218.182 120.375   6
  10   3  -1 4629.93 477.882   5
  10  -3  -1 4801.94 427.490   5
  10   3   0 24.5774 129.658   5
  10  -3   0-61.2552 100.155   5
  10   3   1 45.0252 121.027   5
  10  -3   1 325.764 236.759   2
  10   3   1 90.5166 160.528   2
  10  -3   2 479.577 240.147   2
  10   3   2 498.543 193.820   2
  10   3   2 494.221 189.237   5
  10  -3   3 699.411 278.291   2
  10   3   3 648.303 219.129   2
  10  -3   4-114.757 178.011   2
  10   3   4 215.179 156.940   2
  10  -3   5 403.379 192.603   2
  10   3   5 281.808 125.511   2
  10   3   6 1041.24 279.813   2
 -10   4  14 372.785 143.175   6
  10   4 -13 1131.51 293.098   5
 -10   4  13 921.360 237.365   6
  10   4 -12 529.498 216.421   5
  10  -4 -12 499.739 208.687   5
 -10   4  12 349.636 148.430   6
  10   4 -11 2170.87 380.918   5
  10  -4 -11 1690.57 326.918   5
 -10   4  11 2056.54 348.696   6
  10  -4 -10 3910.34 475.017   5
 -10   4  10 3815.13 468.449   6
  10   4 -10 4004.09 510.293   5
  10   4  -9 1928.06 352.396   5
  10  -4  -9 2120.19 371.161   5
 -10  -4   9 1597.86 258.003   6
 -10   4   9 1300.38 265.918   6
  10   4  -8 1028.97 247.480   5
  10  -4  -8 984.848 233.315   5
 -10  -4   8 943.246 207.644   6
 -10   4   8 1303.27 300.788   6
  10   4  -7 1160.62 290.440   5
  10  -4  -7 1215.36 257.423   5
 -10   4   7 1052.85 234.068   6
  10   4  -6 278.404 163.161   5
  10  -4  -6 585.662 197.546   5
 -10   4   6 595.454 200.562   6
  10   4  -5 1016.21 244.870   5
  10  -4  -5 1188.59 246.198   5
 -10   4   5 1412.73 274.922   6
 -10   4   4 5397.23 560.829   6
  10   4  -4 4202.05 481.909   5
  10  -4  -4 4663.66 456.909   5
  10   4  -3 179.656 118.439   5
  10  -4  -3-1.82192 88.9681   5
 -10   4   3 146.996 102.142   6
  10   4  -2 391.582 159.685   5
  10  -4  -2 238.200 143.943   5
 -10   4   2 89.5622 152.071   6
  10   4  -1 438.124 182.481   5
  10  -4  -1 563.075 164.166   5
 -10   4   1 588.825 224.518   6
  10   4   0 848.638 226.560   5
  10   4   0 1484.39 306.137   2
 -10   4   0 1458.99 340.311   6
  10   4   1 2368.45 357.675   5
  10  -4   1 2574.98 432.484   2
  10   4   1 2315.45 360.716   2
  10  -4   2 370.680 216.957   2
  10   4   2 233.477 123.598   2
  10  -4   3 533.248 252.877   2
  10   4   3 591.389 187.129   2
  10  -4   4 621.490 243.921   2
  10   4   4 453.308 181.501   2
  10   4   5 1927.64 318.513   2
  10   4   6 4382.20 496.725   2
 -10   5  13 689.893 210.562   6
  10   5 -12 663.429 219.140   5
 -10   5  12 819.362 225.411   6
  10   5 -11 235.221 131.193   5
  10  -5 -11 155.500 139.830   5
 -10   5  11 188.077 156.011   6
  10   5 -10 463.286 196.894   5
  10  -5 -10 851.500 233.454   5
 -10   5  10 868.939 246.209   6
  10   5  -9 1580.54 331.978   5
  10  -5  -9 1447.70 297.748   5
 -10   5   9 1803.78 333.686   6
  10   5  -8 324.375 185.221   5
  10  -5  -8 422.162 161.059   5
 -10  -5   8 544.067 190.726   6
 -10   5   8 565.651 208.817   6
  10   5  -7 517.352 225.713   5
  10  -5  -7 355.353 168.765   5
 -10   5   7 365.113 189.550   6
  10   5  -6 419.073 174.263   5
  10  -5  -6 527.430 165.147   5
 -10   5   6 703.182 233.571   6
  10   5  -5 1925.24 336.852   5
  10  -5  -5 1613.97 293.559   5
 -10   5   5 1587.72 302.783   6
  10   5  -4 2059.15 357.925   5
  10  -5  -4 2121.68 315.234   5
 -10   5   4 2108.93 348.242   6
  10   5  -3 60.9955 116.990   5
  10  -5  -3 200.099 126.690   5
 -10   5   3 300.391 174.646   6
  10   5  -2 192.573 136.333   5
  10  -5  -2 115.178 89.0654   5
  10   5  -1-6.31143 128.852   5
 -10   5   1 17.0691 111.027   6
  10   5   0 1319.11 284.747   5
  10   5   0 1507.48 285.639   2
 -10   5   0 1065.22 290.664   6
  10   5   1 1663.65 335.320   5
  10  -5   1 1489.01 329.789   2
  10   5   1 1773.91 314.206   2
 -10   5  -1 1552.83 311.913   6
  10  -5   2 2391.32 404.111   2
  10   5   2 2133.86 325.813   2
 -10   5  -2 2339.71 415.459   6
 -10   5  -3 364.883 171.641   6
  10  -5   3 707.185 293.487   2
  10   5   3 294.928 158.372   2
  10  -5   4 566.496 241.048   2
 -10   6  13 13.0990 127.270   6
  10   6 -12-39.7091 127.967   5
 -10   6  12 313.258 203.496   6
  10   6 -11 502.228 215.131   5
 -10   6  11 484.368 181.528   6
  10   6 -10 3181.72 470.964   5
 -10   6  10 2859.16 428.809   6
  10   6  -9-1.67886 129.940   5
  10  -6  -9-150.039 122.964   5
 -10   6   9 119.388 159.709   6
  10   6  -8 1337.61 279.862   5
  10  -6  -8 915.923 220.596   5
 -10   6   8 1336.31 288.350   6
  10   6  -7 446.757 159.158   5
  10  -6  -7 372.295 134.075   5
 -10   6   7 548.905 200.056   6
  10   6  -6 2903.34 410.647   5
 -10   6   6 3523.13 470.140   6
  10  -6  -6 2758.29 371.312   5
  10   6  -5 716.976 235.987   5
  10  -6  -5 468.097 166.741   5
 -10   6   5 696.618 223.207   6
  10   6  -4 587.705 195.109   5
  10  -6  -4 599.924 170.268   5
 -10   6   4 687.048 237.280   6
  10   6  -3 41.6245 112.954   5
  10  -6  -3 21.2283 74.1482   5
 -10   6   3-105.473 140.022   6
  10   6  -2 493.601 218.892   5
 -10   6   2 512.222 201.019   6
 -10   6   1 6701.43 651.290   6
  10   6  -1 5844.37 598.333   5
  10   6   0-32.2295 164.484   5
  10  -6   0 256.345 197.936   2
  10   6   0-115.300 166.080   2
 -10   6   0 109.356 145.152   6
  10  -6   1 1219.68 349.179   2
 -10   6  -1 746.997 234.015   6
  10   6   1 784.859 245.129   5
  10  -6   2 555.660 195.250   2
 -10   6  -2 345.479 179.856   6
  10  -6   3 391.484 195.571   2
 -10   6  -3 610.583 214.420   6
 -10   6  -4 251.537 125.154   6
 -10   7  13 313.230 152.928   6
 -10   7  12 4.45161 137.125   6
  10   7 -11 299.542 178.141   5
 -10   7  11 86.5486 110.538   6
  10   7 -10 110.883 143.482   5
 -10   7  10 42.4905 176.964   6
  10   7  -9-41.6030 159.603   5
 -10   7   9 56.3147 93.8982   6
  10   7  -8 503.795 211.801   5
  10  -7  -8 344.632 170.564   5
 -10   7   8 482.719 222.398   6
  10   7  -7 79.8221 120.215   5
  10  -7  -7 2.70753 108.600   5
 -10   7   7 123.696 156.380   6
  10   7  -6 84.3861 134.436   5
  10  -7  -6 260.253 144.820   5
 -10   7   6-49.8495 161.388   6
  10   7  -5 80.8289 158.828   5
  10  -7  -5 88.2360 85.9969   5
 -10   7   5 419.601 188.742   6
  10   7  -4-58.5342 154.828   5
  10  -7  -4 14.2643 90.3120   5
 -10   7   4-55.3066 113.567   6
  10   7  -3 26.9984 138.617   5
 -10   7   3 60.1622 152.526   6
  10   7  -2 2685.91 429.732   5
 -10   7   2 2735.02 425.871   6
  10   7  -1 1314.45 303.013   5
 -10   7   1 1318.02 320.021   6
  10   7   0 450.280 212.957   5
  10  -7   0 627.195 275.081   2
 -10   7   0 188.703 164.513   6
  10  -7   1 126.275 202.309   2
 -10   7  -1-45.6164 148.391   6
  10  -7   2 110.291 210.333   2
 -10   7  -2 389.279 188.720   6
 -10   7  -3-174.258 197.826   6
 -10   8  12 857.345 231.334   6
 -10   8  11 377.604 201.760   6
  10   8 -10 563.643 249.085   5
 -10   8  10-104.140 177.760   6
  10   8  -9-84.6883 157.397   5
 -10   8   9 167.274 146.194   6
  10   8  -8 300.783 181.044   5
  10  -8  -8 407.270 151.106   5
 -10   8   8 480.956 225.714   6
  10   8  -7-118.458 123.942   5
  10  -8  -7-35.0131 96.1908   5
 -10   8   7 132.979 163.224   6
  10   8  -6 1069.11 300.278   5
  10  -8  -6 1262.52 249.308   5
 -10   8   6 1404.09 313.342   6
 -10   8   5 4010.56 515.615   6
  10   8  -5 4095.76 526.272   5
  10  -8  -5 3517.39 398.349   5
  10   8  -4 29.4239 122.585   5
 -10   8   4-14.7817 120.136   6
  10   8  -3 190.929 183.923   5
 -10   8   3-13.4417 155.320   6
  10   8  -2-246.253 153.408   5
 -10   8   2-206.939 164.009   6
  10   8  -1 524.485 203.486   5
 -10   8   1 658.376 227.352   6
  10  -8   0-67.8694 199.085   2
 -10   8   0 215.559 212.939   6
  10   8   0 280.352 183.465   5
  10  -8   1 921.321 266.661   2
 -10   8  -1 1252.82 304.152   6
 -10   8  -2 148.471 158.281   6
 -10   9  10 1825.08 369.393   6
  10   9  -9-62.3118 158.195   5
 -10   9   9 284.239 193.021   6
  10   9  -8 601.173 257.120   5
 -10   9   8 895.353 263.747   6
  10   9  -7 735.100 256.662   5
  10  -9  -7 520.953 176.507   5
 -10   9   7 676.639 220.813   6
  10   9  -6 70.1857 124.400   5
  10  -9  -6 92.4643 107.268   5
 -10   9   6-2.86739 157.281   6
  10   9  -5 117.642 179.737   5
 -10   9   5 244.133 172.088   6
  10   9  -4 20.1045 153.167   5
 -10   9   4 220.383 188.182   6
  10   9  -3 259.517 230.308   5
 -10   9   3-300.460 211.849   6
  10   9  -2 330.789 198.251   5
 -10   9   2 125.333 146.447   6
  10   9  -1 206.945 214.055   5
  10  -9  -1 451.275 257.256   2
 -10   9   1 133.330 138.808   6
  10  -9   0 3355.81 485.622   2
 -10   9   0 2981.42 471.871   6
 -10   9  -1 250.764 218.194   6
  10  10  -6 124.667 128.575   5
 -10  10   6-84.6756 113.623   6
  10  10  -5-159.014 211.954   5
 -10  10   5-200.687 185.376   6
  10  10  -4 171.541 182.250   5
 -10  10   4 69.9780 147.374   6
  10  10  -3 504.597 221.978   5
 -10  10   3 251.589 152.562   6
  10  10  -2 586.968 259.301   5
 -10  10   2 248.883 187.980   6
  10 -10  -1-169.251 207.875   2
  11   0 -12-65.3834 131.306   5
  11   0 -11 217.224 181.030   5
 -11   0  11 49.4519 106.688   6
  11   0 -10 14.5731 146.257   5
 -11   0  10-85.5630 106.955   6
  11   0  -9 0.20490 133.139   5
 -11   0   9-167.802 117.432   6
  11   0  -8 139.864 134.017   5
 -11   0   8-65.7776 134.688   6
  11   0  -7 202.391 168.714   5
 -11   0   7 318.495 141.128   6
  11   0  -6 41.9751 118.160   5
 -11   0   6 82.9070 105.583   6
  11   0  -5-139.874 165.102   5
 -11   0   5 76.8286 121.453   6
  11   0  -4 101.084 135.723   5
  11   0  -3 793.331 224.787   5
  11   0  -2 176.298 150.636   5
  11   0  -1 3750.57 431.901   5
  11   0   0 35.5767 135.671   5
  11   0   0 96.4543 234.393   2
  11   0   1 228.844 166.706   5
  11   0   1 250.920 150.751   2
  11   0   2 365.581 215.820   2
  11   0   3 3352.33 480.785   2
  11   0   4 263.531 160.354   2
  11   1 -12 264.278 132.908   5
  11  -1 -12-105.303 134.676   5
 -11   1  12-13.1279 118.217   6
  11   1 -11-98.9826 122.403   5
  11  -1 -11 87.0702 160.121   5
 -11   1  11 256.693 162.138   6
  11   1 -10 592.583 202.404   5
  11  -1 -10 772.758 248.314   5
 -11  -1  10 586.638 180.534   6
 -11   1  10 588.098 182.261   6
  11   1  -9 209.962 182.625   5
  11  -1  -9-10.5104 154.148   5
 -11  -1   9 131.989 92.5264   6
 -11   1   9 268.794 174.087   6
  11   1  -8 2658.14 421.784   5
  11  -1  -8 2550.09 384.364   5
 -11   1   8 2940.75 411.882   6
 -11  -1   8 2668.13 378.022   6
  11   1  -7 192.768 137.101   5
  11  -1  -7-9.09955 112.688   5
 -11  -1   7 155.642 103.346   6
 -11   1   7-142.750 179.380   6
  11   1  -6 1977.72 344.985   5
  11  -1  -6 2063.31 344.451   5
 -11  -1   6 2176.38 356.191   6
 -11   1   6 2356.13 395.494   6
  11   1  -5 1908.18 336.819   5
  11  -1  -5 2046.30 328.074   5
 -11  -1   5 1661.16 317.378   6
 -11   1   5 2333.03 376.590   6
  11   1  -4 144.495 139.454   5
  11  -1  -4 179.417 137.569   5
 -11   1   4-6.10355 122.006   6
  11   1  -3-88.8140 129.932   5
  11  -1  -3 155.602 133.324   5
  11   1  -2 668.489 222.908   5
  11  -1  -2 48.7929 103.186   5
  11   1  -1 203.723 147.519   5
  11  -1  -1 137.224 111.472   5
  11   1   0-136.152 149.823   5
  11  -1   0-80.7589 137.004   5
  11  -1   0-57.3469 197.939   2
  11   1   0-51.0341 189.389   2
  11   1   1 1056.57 259.109   5
  11  -1   1 1485.24 330.243   2
  11   1   1 1653.26 339.589   2
  11  -1   2 176.563 215.710   2
  11   1   2 67.5885 160.681   2
  11  -1   3 945.158 264.530   2
  11   1   3 723.928 283.269   2
  11   1   4-290.267 197.777   2
  11  -2 -12-130.475 126.525   5
 -11   2  12 239.720 176.369   6
  11   2 -11 338.945 214.263   5
  11  -2 -11 204.363 125.492   5
 -11   2  11 595.048 216.810   6
  11   2 -10 70.1534 140.524   5
  11  -2 -10 83.0006 101.077   5
 -11  -2  10-96.6983 109.817   6
 -11   2  10-288.168 203.949   6
 -11  -2   9 5956.48 548.892   6
 -11   2   9 5762.61 571.689   6
  11   2  -9 5847.04 608.066   5
  11  -2  -9 4782.16 552.728   5
  11   2  -8 30.6591 123.541   5
  11  -2  -8 233.281 182.511   5
 -11  -2   8 177.424 124.643   6
 -11   2   8 103.416 102.796   6
  11   2  -7 1311.55 297.987   5
  11  -2  -7 1405.56 278.780   5
 -11  -2   7 1807.10 326.903   6
 -11   2   7 1396.04 284.485   6
  11   2  -6 186.173 124.781   5
  11  -2  -6 441.490 196.557   5
 -11  -2   6 323.645 172.814   6
 -11   2   6 255.027 135.971   6
  11   2  -5 515.261 207.575   5
  11  -2  -5 637.802 214.076   5
 -11   2   5 563.254 199.311   6
  11  -2  -4-223.957 161.282   5
 -11   2   4 23.8690 102.992   6
  11   2  -3 828.844 234.540   5
  11  -2  -3 959.615 241.781   5
 -11   2   3 1046.84 264.662   6
  11   2  -2 533.829 186.098   5
  11  -2  -2 502.773 174.373   5
 -11   2   2 524.571 193.807   6
  11   2  -1 1453.13 296.021   5
  11  -2  -1 1274.93 238.980   5
  11   2   0 129.316 120.936   5
  11  -2   0 426.506 250.048   2
  11   2   1-290.965 173.179   5
  11  -2   1 239.571 223.884   2
  11   2   1 215.579 210.197   2
  11  -2   2-183.501 210.324   2
  11   2   2 136.700 160.408   2
  11  -2   3 779.074 280.017   2
  11   2   3 1149.94 304.294   2
  11   2   4 217.090 176.104   2
  11   2   5-19.4896 172.347   2
 -11   3  13 174.695 132.242   6
  11  -3 -12 53.4538 140.942   5
 -11   3  12 123.752 151.646   6
  11   3 -11 349.952 199.194   5
  11  -3 -11 569.813 218.955   5
 -11   3  11 43.9046 148.525   6
  11   3 -10 603.890 227.590   5
  11  -3 -10 1024.99 268.536   5
 -11   3  10 1145.56 282.932   6
  11   3  -9 235.848 189.850   5
  11  -3  -9 268.266 164.191   5
 -11  -3   9-139.825 118.226   6
 -11   3   9-74.6754 143.900   6
  11   3  -8 519.874 217.686   5
  11  -3  -8 355.063 217.890   5
 -11  -3   8 383.932 181.147   6
 -11   3   8 20.3589 131.003   6
  11   3  -7 528.660 195.928   5
  11  -3  -7 513.397 200.404   5
 -11  -3   7 633.867 207.735   6
 -11   3   7 772.564 240.420   6
  11   3  -6 424.297 169.670   5
  11  -3  -6 356.766 152.621   5
 -11   3   6 620.704 234.001   6
 -11   3   5 6093.10 631.287   6
  11   3  -5 5650.11 583.693   5
  11  -3  -5 4948.07 506.047   5
  11   3  -4 319.581 156.657   5
  11  -3  -4-5.20105 96.3220   5
 -11   3   4 384.023 184.516   6
  11   3  -3 192.661 146.668   5
  11  -3  -3 97.9806 107.192   5
 -11   3   3 115.810 131.262   6
  11   3  -2 9.32867 132.414   5
  11  -3  -2 204.299 130.882   5
 -11   3   2 141.696 154.030   6
  11   3  -1 867.652 239.208   5
 -11   3   1 904.139 243.072   6
  11   3   0 104.017 144.460   5
  11  -3   0 408.422 288.466   2
  11   3   0-58.5861 163.785   2
  11   3   1-182.319 117.846   5
  11  -3   1 348.450 248.653   2
  11   3   1 50.6166 199.394   2
  11  -3   2 3148.52 475.973   2
  11   3   2 2999.04 434.226   2
  11   3   3 3275.21 454.892   2
  11   3   4-135.564 150.478   2
  11   3   5 3353.90 454.236   2
 -11   4  13-84.6996 126.102   6
 -11   4  12 82.2317 114.100   6
  11  -4 -11-94.8734 114.666   5
 -11   4  11 60.6629 104.068   6
  11   4 -10 1692.55 360.393   5
  11  -4 -10 1540.49 324.479   5
 -11   4  10 1632.83 333.610   6
  11   4  -9 472.101 215.618   5
  11  -4  -9 404.990 162.270   5
 -11   4   9 286.603 161.154   6
  11   4  -8 15.7616 125.606   5
  11  -4  -8-43.6407 125.210   5
 -11  -4   8-106.920 120.678   6
 -11   4   8 92.4429 120.928   6
  11   4  -7-97.7148 140.754   5
  11  -4  -7-98.8082 131.490   5
 -11  -4   7 27.5416 130.655   6
 -11   4   7-11.4338 120.655   6
  11   4  -6 1862.97 353.435   5
  11  -4  -6 1359.44 271.845   5
 -11   4   6 1820.07 347.778   6
  11   4  -5 201.709 197.541   5
  11  -4  -5 277.197 152.813   5
 -11   4   5 198.303 156.483   6
  11   4  -4 1128.75 293.588   5
  11  -4  -4 826.664 218.648   5
 -11   4   4 708.634 222.535   6
  11   4  -3 52.6612 130.908   5
  11  -4  -3-130.832 135.895   5
 -11   4   3-388.224 244.455   6
  11   4  -2-15.4523 140.657   5
 -11   4   2-94.7937 136.820   6
  11   4  -1 2241.61 379.491   5
 -11   4   1 2777.52 444.916   6
  11   4   0-25.7911 138.251   5
  11  -4   0 225.708 219.203   2
  11   4   0 175.403 175.388   2
 -11   4   0 50.2594 140.016   6
  11   4   1 525.270 195.405   5
  11  -4   1 896.262 301.475   2
 -11   4  -1 928.452 268.969   6
  11   4   1 601.628 252.809   2
  11   4   2 771.378 189.382   2
  11   4   3 7.10986 147.885   2
 -11   5  14 96.5225 147.083   6
 -11   5  13 280.845 124.157   6
 -11   5  12 1409.60 318.206   6
  11  -5 -11 9.63163 117.917   5
 -11   5  11 70.7250 142.015   6
  11   5 -10 54.2831 192.568   5
  11  -5 -10 151.141 120.723   5
 -11   5  10 415.969 187.872   6
  11   5  -9 510.020 231.845   5
  11  -5  -9 503.713 192.357   5
 -11   5   9 742.060 241.396   6
  11   5  -8-331.603 166.776   5
  11  -5  -8 3.92203 108.044   5
 -11  -5   8-73.5972 88.8915   6
 -11   5   8-320.847 165.063   6
  11   5  -7 807.086 264.066   5
  11  -5  -7 1040.63 280.309   5
 -11   5   7 745.008 221.953   6
  11   5  -6 378.653 135.438   5
  11  -5  -6 356.551 128.818   5
 -11   5   6 677.509 227.473   6
  11   5  -5 453.566 210.876   5
  11  -5  -5 120.306 110.912   5
 -11   5   5 261.228 186.702   6
  11   5  -4 2380.20 392.301   5
 -11   5   4 2163.78 389.574   6
  11  -5  -4 2494.59 353.691   5
  11   5  -3 653.417 223.642   5
 -11   5   3 765.519 233.268   6
  11   5  -2 75.9644 163.350   5
 -11   5   2 456.647 196.821   6
  11   5  -1 508.413 190.613   5
 -11   5   1 1095.39 302.319   6
  11   5   0 2076.50 368.732   5
  11  -5   0 2109.47 401.626   2
  11   5   0 1820.91 348.149   2
 -11   5   0 2414.40 435.403   6
  11   5   1 1112.68 258.211   5
 -11   6  12 541.309 195.999   6
  11  -6 -11 3977.87 534.277   5
 -11   6  11 4635.43 569.875   6
  11  -6 -10 62.6521 138.482   5
 -11   6  10 376.266 188.470   6
  11   6  -9 27.5168 132.995   5
  11  -6  -9 87.3595 110.911   5
 -11   6   9-262.345 183.461   6
  11   6  -8 277.618 210.610   5
  11  -6  -8-141.139 148.206   5
 -11   6   8-58.5907 177.699   6
  11   6  -7 3177.94 462.556   5
  11  -6  -7 2930.12 400.818   5
 -11   6   7 3242.11 474.367   6
  11   6  -6 676.668 234.648   5
  11  -6  -6 858.624 209.975   5
 -11   6   6 1334.15 311.709   6
  11   6  -5 362.806 204.124   5
  11  -6  -5 431.607 175.777   5
 -11   6   5 127.199 130.763   6
  11   6  -4-55.6109 124.397   5
 -11   6   4-382.213 207.377   6
  11   6  -3 33.3699 134.064   5
 -11   6   3 93.0571 140.379   6
  11   6  -2 95.6104 181.369   5
 -11   6   2 134.902 140.497   6
  11   6  -1 388.357 164.951   5
 -11   6   1 558.908 242.575   6
  11   6   0 509.469 233.790   5
  11  -7 -11 810.749 250.080   5
  11  -7 -10-75.0816 114.300   5
 -11   7  10-100.657 132.201   6
  11  -7  -9 1021.54 280.826   5
 -11   7   9 1105.11 303.025   6
  11  -7  -8 710.787 219.986   5
 -11   7   8 870.154 262.121   6
  11   7  -7 1191.01 318.966   5
  11  -7  -7 1091.78 259.263   5
 -11   7   7 1204.57 311.778   6
  11   7  -6 1122.47 306.199   5
  11  -7  -6 588.547 192.900   5
 -11   7   6 1052.63 285.453   6
  11   7  -5 1445.38 350.190   5
 -11   7   5 776.574 265.354   6
  11   7  -4 203.448 140.770   5
 -11   7   4-38.6669 138.860   6
  11   7  -3 1748.51 380.219   5
 -11   7   3 1396.28 327.048   6
  11   7  -2 453.148 234.667   5
 -11   7   2 423.818 221.398   6
  11   7  -1-134.639 138.973   5
  11   7   0 366.295 213.032   5
  11  -8 -10 62.0816 158.316   5
  11  -8  -9-127.706 154.637   5
  11  -8  -8 485.703 187.295   5
  11  -8  -7 48.8704 97.6872   5
  11   8  -4-368.879 241.923   5
  11   8  -3-160.282 223.049   5
  11  -9 -10 322.007 189.098   5
  11  -9  -9 515.188 203.851   5
  11  -9  -8 747.402 222.188   5
 -12   0  10 4323.79 507.462   6
  12   0  -9-134.327 174.180   5
 -12   0   9 60.0451 100.785   6
  12   0  -8 704.139 247.934   5
 -12   0   8 688.167 273.147   6
  12   0  -7-64.8365 113.834   5
 -12   0   7-182.258 157.339   6
  12   0  -6 94.8540 136.710   5
 -12   0   6-183.119 136.839   6
  12   0  -5-115.698 125.813   5
 -12   0   5-40.5380 109.559   6
  12   0  -4 632.201 244.599   5
 -12   0   4 1069.49 275.980   6
  12   0  -3-35.8738 132.998   5
  12   0  -2 1201.68 268.567   5
  12   0  -1-53.0409 120.825   5
  12   0   0 1634.48 356.837   2
 -12   1  11 471.736 205.744   6
  12  -1 -10 213.957 224.376   5
 -12  -1  10 63.0076 97.7661   6
 -12   1  10 93.9310 133.434   6
  12  -1  -9 134.814 157.486   5
 -12  -1   9 228.076 162.493   6
 -12   1   9 166.044 138.777   6
  12   1  -8 363.712 246.352   5
  12  -1  -8 331.137 184.471   5
 -12  -1   8 61.8284 123.227   6
 -12   1   8 293.386 185.296   6
  12   1  -7 888.853 245.782   5
  12  -1  -7 392.788 165.515   5
 -12  -1   7 613.793 217.646   6
 -12   1   7 651.975 210.362   6
  12   1  -6 138.753 180.312   5
  12  -1  -6-116.631 150.599   5
 -12  -1   6 34.6324 110.369   6
 -12   1   6 11.8799 99.0603   6
  12   1  -5 1107.27 274.047   5
  12  -1  -5 1104.28 271.369   5
 -12  -1   5 1086.99 287.314   6
 -12   1   5 677.124 223.687   6
  12   1  -4 32.2515 123.720   5
 -12   1   4-133.956 149.270   6
  12   1  -3 91.5886 121.020   5
  12  -1  -3 1.67016 140.567   5
 -12   1   3-255.098 187.872   6
  12   1  -2 1282.95 280.554   5
  12  -1  -2 1030.77 248.925   5
  12   1  -1 18.2562 124.094   5
  12   1   0 669.026 235.422   5
  12   1   0 104.376 221.237   2
  12   1   1-68.3392 176.513   2
 -12   2  12 739.341 244.085   6
 -12   2  11 488.724 205.136   6
  12  -2 -10 919.288 273.498   5
 -12   2  10 711.842 240.171   6
  12  -2  -9-16.6753 144.084   5
 -12  -2   9 403.310 226.206   6
 -12   2   9 349.806 181.785   6
  12   2  -8 1492.66 318.012   5
  12  -2  -8 1580.43 336.751   5
 -12  -2   8 1406.01 289.540   6
 -12   2   8 1375.82 331.691   6
  12   2  -7-239.498 157.385   5
  12  -2  -7-39.6972 114.708   5
 -12  -2   7-178.145 171.649   6
 -12   2   7-46.2314 124.599   6
  12   2  -6-125.400 173.034   5
  12  -2  -6 155.427 147.335   5
 -12  -2   6 525.475 217.834   6
 -12   2   6 278.272 225.330   6
  12   2  -5 504.941 178.738   5
  12  -2  -5 385.711 131.714   5
  12   2  -4-34.4729 151.085   5
  12  -2  -4-120.094 153.498   5
 -12   2   4-193.387 142.800   6
  12   2  -3 138.637 179.604   5
  12  -2  -3 58.0791 104.772   5
 -12   2   3 78.4682 99.7942   6
  12   2  -2 647.789 227.866   5
  12   2  -1 1220.62 312.649   5
  12   2  -1 894.244 216.087   2
  12   2   0 329.213 190.854   5
  12   2   0-185.536 266.144   2
  12   2   1 162.084 212.962   2
  12   2   2-160.220 262.901   2
 -12   3  12 776.917 263.568   6
 -12   3  11-171.259 168.714   6
  12  -3 -10 1022.32 297.228   5
 -12   3  10 347.253 160.776   6
  12  -3  -9 922.903 248.582   5
 -12   3   9 1294.31 306.065   6
  12   3  -8 21.1023 137.855   5
  12  -3  -8-33.0189 129.364   5
 -12  -3   8-260.704 167.253   6
  12   3  -7 1247.24 304.217   5
  12  -3  -7 1473.51 314.329   5
 -12  -3   7 1397.50 290.813   6
 -12   3   7 1631.86 346.860   6
  12   3  -6 504.467 220.215   5
  12  -3  -6 369.575 176.642   5
 -12  -3   6 698.705 246.371   6
 -12   3   6 426.140 201.907   6
  12   3  -5 515.398 168.500   5
  12  -3  -5 499.235 185.545   5
 -12   3   5 471.711 221.370   6
  12   3  -4 575.300 262.173   5
  12  -3  -4 690.100 228.057   5
 -12   3   4 331.694 192.349   6
  12   3  -3 617.364 244.585   5
  12   3  -2 1278.19 322.782   5
  12   3  -1 83.0004 111.757   5
  12   3  -1-152.945 210.440   2
  12   3   0 491.075 244.231   5
  12   3   0 623.087 281.399   2
  12   3   1 893.232 282.438   2
  12   3   1 1294.55 312.639   5
  12   3   2 284.779 207.979   2
 -12   4  11 291.296 159.507   6
  12  -4 -10-59.5479 132.569   5
 -12   4  10-332.925 201.990   6
  12  -4  -9-133.822 148.288   5
 -12   4   9-33.6647 124.479   6
  12  -4  -8 590.977 233.752   5
 -12  -4   8 22.6459 140.282   6
 -12   4   8 395.393 224.714   6
  12   4  -7 355.555 172.819   5
  12  -4  -7 318.852 200.639   5
 -12  -4   7 717.996 247.882   6
 -12   4   7 315.107 172.836   6
  12   4  -6 2243.10 408.313   5
  12  -4  -6 2009.36 348.831   5
 -12   4   6 2526.84 442.343   6
  12   4  -5 474.323 208.822   5
  12  -4  -5 755.897 227.806   5
 -12   4   5 1050.38 291.518   6
  12   4  -4-204.655 216.496   5
  12   4  -3 99.2103 168.196   5
  12   4  -2 379.742 198.102   5
  12   4  -1 1340.92 318.638   5
  12   4  -1 1250.17 341.065   2
  12   4   0 150.287 168.773   5
  12   4   0 129.918 192.432   2
  12  -5  -9-238.354 181.495   5
  12  -5  -8 99.8157 154.256   5
  12  -5  -7 103.687 144.150   5
  12  -5  -6 448.530 194.188   5
  12   5  -5 112.899 159.495   5
  12   5  -4 351.825 201.511   5
  12   5  -3-188.837 186.611   5
  12   5  -2 54.4674 165.511   5
  12   5  -1 2822.19 468.246   5
  12   5   0 257.195 165.615   5
  12  -6  -9 2.53515 137.058   5
  12  -6  -8 1868.90 343.200   5
  12  -6  -7 49.6329 117.829   5
  12  -7  -9 50.4904 152.275   5
  12  -7  -8 1132.44 288.615   5
 -13   0   9 1309.75 300.919   6
  13   0  -6-72.3494 121.880   5
  13   0  -5 1144.96 305.150   5
  13   0  -4-13.4732 140.358   5
  13   0  -3 1826.59 338.288   5
 -13  -1   9-159.727 172.473   6
 -13  -1   8-144.627 162.403   6
  13  -1  -6 218.985 165.833   5
  13   1  -5-261.463 179.087   5
  13  -1  -5-223.660 209.669   5
  13   1  -4 182.436 173.725   5
  13  -1  -4 154.847 161.352   5
  13   1  -3 491.336 202.474   5
  13   1  -2 64.8238 181.250   5
 -13  -2   8 89.0718 148.430   6
  13  -2  -7-94.4130 173.506   5
 -13  -2   7-152.258 143.868   6
  13  -2  -6 1175.24 312.004   5
  13  -2  -5-162.410 157.425   5
  13   2  -2-58.3599 119.719   5
 -13  -3   8 418.069 210.021   6
  13  -3  -7 688.213 221.501   5
 -13  -3   7 142.803 125.719   6
  13  -3  -6 264.351 167.383   5
  13  -4  -7 166.272 161.222   5
   0   0   0    0.00    0.00   0
TITL HSP-MP-11-85-AS in P2(1)/n
REM P2(1)/n (#14 in standard setting)
CELL 0.71073   9.708922  14.351039  14.274946  90.0000 106.9464  90.0000
ZERR    3.00   0.000797   0.001224   0.001491   0.0000   0.0098   0.0000
LATT  1
SYMM -x+1/2, y+1/2,-z+1/2
SFAC C H N O Cl
UNIT 72.00 63.00 3.00 15.00 3.00
TREF
HKLF 4
END
;
_shelx_hkl_checksum     47255
_shelx_res_file
;
TITL
    shelx.res
    created by SHELXL-2018/3 at 12:04:25 on 02-Oct-2021
CELL  0.71073   9.7089  14.3510  14.2749   90.000  106.946   90.000
ZERR     4.00   0.0008   0.0012   0.0015    0.000    0.010    0.000
LATT   1
SYMM  1/2 - X, 1/2 + Y, 1/2 - Z
SFAC  C    H    N    O
UNIT  92 76 4 20
MERG   2
FMAP   2
PLAN   20
ACTA
BOND
L.S.   4
WGHT    0.100000
FVAR       5.68831
MOLE    1
O1    4    0.538587    0.167325    0.920646    11.00000    0.03603    0.05011 =
         0.03205    0.00253    0.00233   -0.00929
O2    4    0.630275    0.274651    0.848409    11.00000    0.05010    0.05083 =
         0.04476    0.00173    0.00286   -0.01837
C14   1    0.443820    0.183795    0.744861    11.00000    0.03221    0.03510 =
         0.03344    0.00182    0.00422   -0.00019
O5    4    0.277163   -0.069372    0.617835    11.00000    0.05199    0.04349 =
         0.07988   -0.01398    0.01431   -0.01237
C15   1    0.364361    0.092122    0.739531    11.00000    0.03129    0.03489 =
         0.02957    0.00164    0.00275    0.00145
AFIX  13
H15   2    0.431514    0.042889    0.734017    11.00000   -1.20000
AFIX   0
O3    4    0.508153    0.316950    0.668328    11.00000    0.06060    0.05366 =
         0.05163    0.01616   -0.00026   -0.01809
AFIX 147
H3    2    0.561932    0.325224    0.723781    11.00000   -1.50000
AFIX   0
C9    1    0.420290    0.111969    0.920526    11.00000    0.03063    0.03235 =
         0.03466    0.00242    0.00407    0.00189
C10   1    0.329071    0.075583    0.834851    11.00000    0.03639    0.03228 =
         0.03179    0.00289    0.00402    0.00168
C7    1    0.291342    0.041477    1.022031    11.00000    0.03845    0.03574 =
         0.03385    0.00261    0.00778    0.00559
C4    1    0.273086    0.020800    1.119804    11.00000    0.03648    0.04101 =
         0.03751    0.00335    0.01153    0.00917
C19   1    0.283105    0.119031    0.556639    11.00000    0.04307    0.05695 =
         0.03114    0.00229    0.00600   -0.00589
AFIX  23
H19A  2    0.360887    0.079214    0.550748    11.00000   -1.20000
H19B  2    0.203779    0.112652    0.497179    11.00000   -1.20000
AFIX   0
C16   1    0.118163    0.149446    0.654980    11.00000    0.03747    0.05433 =
         0.03964    0.01036    0.00562    0.00145
C13   1    0.541932    0.211944    0.837293    11.00000    0.03345    0.03728 =
         0.03833    0.00392    0.00515   -0.00028
C20   1    0.233669    0.086966    0.645123    11.00000    0.03407    0.04483 =
         0.03072    0.00119    0.00394   -0.00289
C8    1    0.404218    0.095842    1.011833    11.00000    0.03792    0.03488 =
         0.03236   -0.00050    0.00277    0.00263
AFIX  43
H8    2    0.469369    0.121527    1.066950    11.00000   -1.20000
AFIX   0
C21   1    0.173198   -0.011703    0.622291    11.00000    0.04313    0.05340 =
         0.03073   -0.00382    0.00485   -0.01024
O4    4    0.050060   -0.032778    0.607760    11.00000    0.04829    0.07894 =
         0.06519   -0.01545    0.01316   -0.02479
C12   1    0.195695    0.006237    0.936354    11.00000    0.04368    0.04805 =
         0.03891    0.00442    0.00858   -0.01033
AFIX  43
H12   2    0.117331   -0.029036    0.940506    11.00000   -1.20000
AFIX   0
C18   1    0.333690    0.219054    0.567398    11.00000    0.04299    0.05644 =
         0.03614    0.01208    0.00449   -0.00325
AFIX  23
H18A  2    0.381800    0.232559    0.518170    11.00000   -1.20000
H18B  2    0.250752    0.259856    0.555766    11.00000   -1.20000
AFIX   0
C17   1    0.434019    0.239018    0.666165    11.00000    0.03774    0.04225 =
         0.03988    0.00515    0.00641   -0.00275
C11   1    0.214868    0.022590    0.845635    11.00000    0.04442    0.04814 =
         0.03435    0.00096    0.00220   -0.01099
AFIX  43
H11   2    0.149569   -0.002549    0.790253    11.00000   -1.20000
AFIX   0
C6    1    0.203951   -0.059060    1.135581    11.00000    0.05483    0.05286 =
         0.04847    0.00041    0.02138   -0.00246
AFIX  43
H6    2    0.166517   -0.099657    1.083600    11.00000   -1.20000
AFIX   0
C3    1    0.327649    0.080322    1.199272    11.00000    0.04765    0.05040 =
         0.04257   -0.00209    0.01440    0.00339
AFIX  43
H3A   2    0.375026    0.134713    1.191218    11.00000   -1.20000
AFIX   0
C2    1    0.242427   -0.020574    1.303769    11.00000    0.06826    0.08189 =
         0.04681    0.00814    0.03067    0.00713
AFIX  43
H2    2    0.231601   -0.034154    1.364935    11.00000   -1.20000
AFIX   0
C1    1    0.188740   -0.080450    1.226418    11.00000    0.07106    0.06990 =
         0.06025    0.00869    0.03485   -0.00595
AFIX  43
H1    2    0.142442   -0.135050    1.235243    11.00000   -1.20000
AFIX   0
C5    1    0.311561    0.058748    1.290296    11.00000    0.05910    0.07463 =
         0.04245   -0.00822    0.01846    0.00718
AFIX  43
H5    2    0.348412    0.098916    1.342756    11.00000   -1.20000
AFIX   0
C22   1    0.237647   -0.166160    0.592818    11.00000    0.07467    0.04813 =
         0.09237   -0.01963    0.02584   -0.02275
AFIX  23
H22A  2    0.150569   -0.169084    0.538150    11.00000   -1.20000
H22B  2    0.220030   -0.197877    0.648226    11.00000   -1.20000
AFIX   0
C23   1    0.356533   -0.210685    0.566635    11.00000    0.10022    0.05637 =
         0.18775   -0.04047    0.06509   -0.02026
AFIX 137
H23A  2    0.372605   -0.179133    0.511451    11.00000   -1.50000
H23B  2    0.333040   -0.274743    0.550071    11.00000   -1.50000
H23C  2    0.442123   -0.207456    0.621170    11.00000   -1.50000
AFIX   0
N1    3    0.033976    0.201666    0.661777    11.00000    0.05584    0.07416 =
         0.06998    0.02218    0.02222    0.01976
HKLF 4
REM
REM wR2 = 0.1567, GooF = S = 0.952, Restrained GooF = 0.952 for all data
REM R1 = 0.0460 for 3119 Fo > 4sig(Fo) and 0.0729 for all 4413 data
REM 264 parameters refined using 0 restraints
END
WGHT      0.0547      0.2115
REM Highest difference peak  0.191,  deepest hole -0.198,  1-sigma level  0.037
Q1    1   0.3995  0.2342  0.7161  11.00000  0.05    0.19
Q2    1   0.2796  0.0336  1.0696  11.00000  0.05    0.17
Q3    1   0.3008  0.0955  0.6875  11.00000  0.05    0.17
Q4    1   0.4789  0.1892  0.6966  11.00000  0.05    0.16
Q5    1   0.4808  0.1943  0.7817  11.00000  0.05    0.16
Q6    1   0.4087  0.1447  0.7392  11.00000  0.05    0.16
Q7    1   0.3409  0.0850  0.7879  11.00000  0.05    0.15
Q8    1   0.2729  0.0110  0.9968  11.00000  0.05    0.14
Q9    1   0.3923  0.0398  1.0145  11.00000  0.05    0.14
Q10   1   0.2638  0.0605  1.1437  11.00000  0.05    0.13
Q11   1   0.2792 -0.1753  0.5235  11.00000  0.05    0.13
Q12   1   0.4717  0.1278  0.9172  11.00000  0.05    0.13
Q13   1   0.2228 -0.1621  0.4756  11.00000  0.05    0.12
Q14   1   0.6826  0.2686  0.7981  11.00000  0.05    0.12
Q15   1   0.2107  0.0398  0.6443  11.00000  0.05    0.12
Q16   1   0.3083  0.0192  0.8337  11.00000  0.05    0.12
Q17   1   0.1044  0.0365  0.7820  11.00000  0.05    0.12
Q18   1   0.2628 -0.2304  0.7518  11.00000  0.05    0.12
Q19   1   0.3686  0.0902  0.8557  11.00000  0.05    0.12
Q20   1   0.4418 -0.1797  0.5556  11.00000  0.05    0.11
;
_shelx_res_checksum     37732
