# Supplementary material for: Ethyl 10-cyano-7-hy­droxy-6-oxo-3-phenyl-8,9,10,10a-tetra­hydro-6H-benzo[c]chromene-10-carboxyl­ate
Source: IUCrdata. 2022 Feb 25;7(Pt 2):x220199. doi: 10.1107/S2414314622001997 (PMC9461999; doi:10.1107/S2414314622001997)
Supplement: Supplementary file 2 [file x-07-x220199-Isup2.hkl]

data_I                                                                          
_shelx_title ' '                                                                
_shelx_refln_list_code          4                                               
_shelx_F_calc_maximum      182.29                                               
_exptl_crystal_F_000       816.00                                               
_reflns_d_resolution_high  0.7290                                               
                                                                                
loop_                                                                           
 _space_group_symop_operation_xyz                                               
 'x, y, z'                                                                      
 '-x+1/2, y+1/2, -z+1/2'                                                        
 '-x, -y, -z'                                                                   
 'x-1/2, -y-1/2, z-1/2'                                                         
                                                                                
_cell_length_a     9.7089                                                       
_cell_length_b    14.3510                                                       
_cell_length_c    14.2749                                                       
_cell_angle_alpha  90.000                                                       
_cell_angle_beta  106.946                                                       
_cell_angle_gamma  90.000                                                       
                                                                                
_shelx_F_squared_multiplier     1.000                                           
                                                                                
loop_                                                                           
 _refln_index_h                                                                 
 _refln_index_k                                                                 
 _refln_index_l                                                                 
 _refln_F_squared_calc                                                          
 _refln_F_squared_meas                                                          
 _refln_F_squared_sigma                                                         
 _refln_observed_status                                                         
   2   0   0      12297.06      11769.31        39.67 o                         
   4   0   0       1729.43       1721.08        14.97 o                         
   6   0   0          2.41          0.85         1.61 o                         
   8   0   0        266.74        269.64         9.74 o                         
  10   0   0         37.24         40.96         7.70 o                         
  12   0   0         48.90         50.51        11.03 o                         
   2   1   0        729.36        715.82        11.05 o                         
   3   1   0        444.82        510.19         6.00 o                         
   4   1   0       1205.78       1108.87        21.15 o                         
   5   1   0        191.28        191.79         5.28 o                         
   6   1   0         28.36         28.08         2.11 o                         
   7   1   0         25.89         23.81         2.08 o                         
   8   1   0        191.55        207.90         5.99 o                         
   9   1   0          4.73          4.28         2.41 o                         
  10   1   0        405.67        408.58        16.40 o                         
  11   1   0          0.59         -2.51         2.51 o                         
  12   1   0         16.54         11.68         8.73 o                         
   1   2   0       5972.69       5451.22        72.65 o                         
   2   2   0      33230.89      30845.26        71.42 o                         
   3   2   0       2018.33       2083.51        24.58 o                         
   4   2   0       1184.15       1225.93        16.85 o                         
   5   2   0        544.24        561.96        12.79 o                         
   6   2   0         43.42         49.30         2.62 o                         
   7   2   0         80.91         72.49         4.51 o                         
   8   2   0        136.90        136.89         6.59 o                         
   9   2   0         27.47         24.02         4.30 o                         
  10   2   0        157.39        152.03        10.09 o                         
  11   2   0          1.20          6.99         4.59 o                         
  12   2   0          1.41          3.53         7.95 o                         
   1   3   0       2986.35       2956.95        19.17 o                         
   2   3   0      17653.59      16906.25       162.48 o                         
   3   3   0         88.89         70.35         2.74 o                         
   4   3   0        343.20        379.64        13.19 o                         
   5   3   0          6.79         12.34         2.86 o                         
   6   3   0         23.32         25.86         3.56 o                         
   7   3   0        347.24        344.19         7.62 o                         
   8   3   0         80.09         77.46         5.03 o                         
   9   3   0        479.61        481.93        16.49 o                         
  10   3   0          0.24         -0.74         2.45 o                         
  11   3   0          5.80          3.33         3.43 o                         
  12   3   0         20.15         17.07         5.70 o                         
   0   4   0       2071.23       2015.75        20.66 o                         
   1   4   0       1311.81       1330.34        11.57 o                         
   2   4   0        406.62        387.10         5.31 o                         
   3   4   0        416.63        490.95         9.39 o                         
   4   4   0        227.60        203.93         4.34 o                         
   5   4   0        146.77        142.92         5.58 o                         
   6   4   0         65.60         56.51         6.24 o                         
   7   4   0          0.61         -1.03         1.86 o                         
   8   4   0         79.31         81.77         6.34 o                         
   9   4   0          0.41         -0.96         1.80 o                         
  10   4   0         32.73         38.43         6.20 o                         
  11   4   0          0.11          2.76         2.47 o                         
  12   4   0          7.74          4.35         3.92 o                         
   1   5   0       3319.90       3125.38        31.67 o                         
   2   5   0       2492.52       2481.86        19.18 o                         
   3   5   0        917.51        956.99        14.86 o                         
   4   5   0         15.26         12.78         2.75 o                         
   5   5   0         55.65         42.63         4.01 o                         
   6   5   0        269.60        282.54         6.87 o                         
   7   5   0         38.08         32.50         3.34 o                         
   8   5   0         62.17         66.24         5.02 o                         
   9   5   0         50.22         48.90         4.67 o                         
  10   5   0         37.42         40.95         5.12 o                         
  11   5   0         60.19         64.67         5.94 o                         
  12   5   0         16.48          7.95         5.12 o                         
   0   6   0        306.49        319.91         5.36 o                         
   1   6   0         80.57         66.36         2.50 o                         
   2   6   0       2025.59       2135.16        30.08 o                         
   3   6   0         52.65         40.18         4.19 o                         
   4   6   0       1985.23       1993.42        74.70 o                         
   5   6   0        192.02        190.63         6.62 o                         
   6   6   0          0.33          2.07         0.88 o                         
   7   6   0        133.41        113.35         6.10 o                         
   8   6   0         35.36         30.23         3.42 o                         
   9   6   0          2.39          5.51         2.96 o                         
  10   6   0          2.47          1.49         2.56 o                         
  11   6   0          2.66         15.75         7.23 o                         
   1   7   0        942.82        996.07        28.60 o                         
   2   7   0        400.28        431.83        12.13 o                         
   3   7   0       2213.75       2199.73        41.41 o                         
   4   7   0        329.42        351.65        14.95 o                         
   5   7   0        150.14        139.81         8.69 o                         
   6   7   0         56.61         42.19         2.80 o                         
   7   7   0          6.97          6.87         2.02 o                         
   8   7   0         14.20         15.10         2.52 o                         
   9   7   0         64.48         64.97         5.90 o                         
  10   7   0          4.33         11.89         3.67 o                         
  11   7   0         14.47         11.32         6.58 o                         
   0   8   0       1497.80       1696.08        29.93 o                         
   1   8   0        977.06       1009.15        25.82 o                         
   2   8   0         75.10         70.07         4.08 o                         
   3   8   0        941.46       1001.87        20.12 o                         
   4   8   0        508.93        513.90        29.99 o                         
   5   8   0          9.06          5.18         2.43 o                         
   6   8   0        192.86        201.16         6.08 o                         
   7   8   0          6.84          4.75         1.80 o                         
   8   8   0          8.15          5.41         3.83 o                         
   9   8   0         48.03         42.03         5.30 o                         
  10   8   0          3.10          4.48         3.52 o                         
   1   9   0         75.41         72.93         4.17 o                         
   2   9   0         87.90         87.02         4.20 o                         
   3   9   0         73.21         77.76         4.84 o                         
   4   9   0        196.43        215.79        15.27 o                         
   5   9   0        205.59        186.91         6.33 o                         
   6   9   0        600.78        578.54        26.30 o                         
   7   9   0          0.23          1.68         3.07 o                         
   8   9   0         28.93         28.23         4.43 o                         
   9   9   0          9.71          5.38         3.19 o                         
  10   9   0         82.07         98.10        10.46 o                         
   0  10   0        621.14        655.77        25.32 o                         
   1  10   0        506.39        580.72        11.95 o                         
   2  10   0         56.29         71.39         4.58 o                         
   3  10   0        251.66        246.93         8.76 o                         
   4  10   0         10.89          9.81         2.82 o                         
   5  10   0        101.33        107.09         8.35 o                         
   6  10   0         20.35         18.66         4.31 o                         
   7  10   0         58.52         70.88         8.02 o                         
   8  10   0          7.58          4.58         6.84 o                         
   9  10   0         18.33         23.01         5.46 o                         
   1  11   0         47.47         47.64         3.65 o                         
   2  11   0          1.98          3.73         1.66 o                         
   3  11   0         20.06         21.66         3.15 o                         
   4  11   0         58.11         65.13         6.31 o                         
   5  11   0        467.96        434.75        16.62 o                         
   6  11   0          0.75         -2.98         2.98 o                         
   7  11   0         23.42         17.64         4.70 o                         
   8  11   0         63.33         62.18         7.99 o                         
   9  11   0          9.81         19.72         5.42 o                         
   0  12   0        243.84        234.53        17.01 o                         
   1  12   0         89.04         79.29         4.78 o                         
   2  12   0        107.05        115.19         6.28 o                         
   3  12   0         31.79         38.83         3.37 o                         
   4  12   0          1.19          2.46         1.56 o                         
   5  12   0        309.67        308.04        14.57 o                         
   6  12   0         14.08         19.11         4.54 o                         
   7  12   0         21.92         21.60         5.69 o                         
   8  12   0         11.20         10.09         8.07 o                         
   9  12   0          8.88         10.94         4.33 o                         
   1  13   0          4.98          2.54         2.20 o                         
   2  13   0        205.96        204.73         8.58 o                         
   3  13   0         83.33         74.42         5.56 o                         
   4  13   0        183.12        153.23         7.27 o                         
   5  13   0          7.23          8.24         2.69 o                         
   6  13   0         24.41         19.53         4.35 o                         
   7  13   0         41.98         48.38        10.53 o                         
   8  13   0          0.34         13.50        20.78 o                         
   0  14   0          8.31         13.17         5.30 o                         
   1  14   0        116.05        128.90        10.06 o                         
   2  14   0        214.64        214.01        12.76 o                         
   3  14   0          0.08         -0.08         3.36 o                         
   4  14   0         68.27         80.53         6.27 o                         
   5  14   0         77.66         82.37         7.00 o                         
   6  14   0         99.75         96.39         9.59 o                         
   7  14   0         59.19         44.65         7.98 o                         
   8  14   0          0.91         -0.64         2.99 o                         
   1  15   0         41.31         35.60         6.04 o                         
   2  15   0         39.60         39.75         8.63 o                         
   3  15   0          8.44          5.87         2.41 o                         
   4  15   0         89.43         93.74         9.22 o                         
   5  15   0         17.21         18.73         4.60 o                         
   6  15   0         40.29         30.41         6.19 o                         
   7  15   0          7.02         11.03         3.82 o                         
   0  16   0         55.97         60.11        10.69 o                         
   1  16   0          0.15          0.38         2.61 o                         
   2  16   0          1.18         -1.20         4.52 o                         
   3  16   0         33.72         23.24         6.32 o                         
   4  16   0         53.73         43.97         6.64 o                         
   5  16   0          0.09         -3.79         5.22 o                         
   6  16   0          4.18         21.50         8.25 o                         
   1  17   0          0.76         -0.16         5.73 o                         
   2  17   0          2.97          3.99         2.96 o                         
   3  17   0         31.38         32.23         5.91 o                         
   0  18   0          0.15         -3.73         5.26 o                         
   1  18   0          0.85          9.45         5.77 o                         
   2  18   0          4.86          9.96         5.90 o                         
   3  18   0          5.93          5.05         4.08 o                         
 -11   0   1        120.85        115.91        13.35 o                         
  -9   0   1         22.25         19.82         5.70 o                         
  -7   0   1        128.17        142.68         6.19 o                         
  -5   0   1         43.39         51.85         3.45 o                         
  -3   0   1       6529.50       6696.99        34.71 o                         
   1   0   1        663.34        705.53        11.00 o                         
   3   0   1         52.43         37.29         2.11 o                         
   5   0   1       1726.59       1743.47        22.49 o                         
   7   0   1          0.51         -0.22         2.14 o                         
   9   0   1         10.17         10.41         5.11 o                         
  11   0   1          7.47          7.43         3.46 o                         
 -12   1   1          4.18          0.56         3.84 o                         
 -11   1   1          4.25          5.13         2.75 o                         
 -10   1   1         63.71         71.13         7.13 o                         
  -9   1   1          1.70          3.33         2.13 o                         
  -8   1   1        127.15        117.25         5.64 o                         
  -7   1   1        253.54        262.01         5.82 o                         
  -6   1   1        127.80        135.64         4.42 o                         
  -5   1   1         42.25         48.13         2.93 o                         
  -4   1   1         28.23         30.96         1.58 o                         
  -3   1   1       3803.63       3752.33        28.06 o                         
  -2   1   1          0.84          2.35         1.17 o                         
   1   1   1       4486.84       4243.35        58.30 o                         
   2   1   1        327.97        273.23         3.14 o                         
   3   1   1        284.37        265.26         3.33 o                         
   4   1   1         41.35         40.65         1.26 o                         
   5   1   1        185.64        208.53         4.69 o                         
   6   1   1        312.28        315.11         7.02 o                         
   7   1   1         91.25         85.28         3.93 o                         
   8   1   1         70.41         71.12         5.28 o                         
   9   1   1        367.77        347.97        10.58 o                         
  10   1   1        147.71        152.20         9.08 o                         
  11   1   1         37.52         42.83         5.40 o                         
  12   1   1          1.48         -2.11         5.46 o                         
 -12   2   1         27.65         31.62         5.49 o                         
 -11   2   1         51.79         41.75         5.75 o                         
 -10   2   1         15.58          9.89         4.50 o                         
  -9   2   1          0.87          3.30         2.51 o                         
  -8   2   1        120.63        114.60         5.92 o                         
  -7   2   1          7.69          2.24         2.34 o                         
  -6   2   1         29.83         26.34         3.33 o                         
  -5   2   1        224.74        196.18         7.73 o                         
  -4   2   1          0.50          0.24         1.22 o                         
  -3   2   1        170.92        140.97         4.66 o                         
  -2   2   1       1338.00       1348.78        12.32 o                         
  -1   2   1         40.95         44.43         4.37 o                         
   0   2   1       4683.17       4349.35        27.88 o                         
   1   2   1       1478.91       1332.48         5.87 o                         
   2   2   1       2082.44       2105.22        16.52 o                         
   3   2   1        873.93        894.18         8.57 o                         
   4   2   1        448.72        485.00         6.87 o                         
   5   2   1         54.70         52.51         2.00 o                         
   6   2   1        398.14        372.71         6.06 o                         
   7   2   1          8.85         10.71         2.11 o                         
   8   2   1        313.99        314.15         9.95 o                         
   9   2   1        159.31        142.93         6.81 o                         
  10   2   1         66.19         69.97         5.22 o                         
  11   2   1          0.01          0.86         5.23 o                         
  12   2   1          7.64          5.01         6.58 o                         
 -12   3   1          0.26          0.04         3.65 o                         
 -11   3   1         24.95         27.38         5.27 o                         
 -10   3   1        151.92        146.09         9.85 o                         
  -9   3   1          0.57          0.21         1.97 o                         
  -8   3   1         77.68         73.69         6.24 o                         
  -7   3   1         97.43        108.71         7.12 o                         
  -6   3   1         75.50         92.62         5.89 o                         
  -5   3   1       2114.37       2111.85        26.80 o                         
  -4   3   1         38.20         45.75         3.96 o                         
  -3   3   1         47.73         41.70         2.77 o                         
  -2   3   1      18408.95      17911.13       108.37 o                         
  -1   3   1       8137.19       7934.94        46.63 o                         
   0   3   1       2108.62       2092.63        10.64 o                         
   1   3   1        105.46        120.29         2.39 o                         
   2   3   1       3708.54       3693.76        20.52 o                         
   3   3   1       5185.79       5233.70        18.68 o                         
   4   3   1        545.87        503.61        11.31 o                         
   5   3   1        259.94        255.35         6.52 o                         
   6   3   1         29.04         29.75         2.48 o                         
   7   3   1        391.84        361.81         7.51 o                         
   8   3   1          3.12          4.57         1.74 o                         
   9   3   1         96.64         97.93         5.72 o                         
  10   3   1          4.22          3.82         2.77 o                         
  11   3   1          0.16          0.19         4.19 o                         
  12   3   1         41.96         34.33         6.48 o                         
 -12   4   1         23.87         40.18         7.20 o                         
 -11   4   1         74.36         77.13         8.92 o                         
 -10   4   1         19.89         16.36         3.31 o                         
  -9   4   1         51.08         49.33         4.58 o                         
  -8   4   1        626.67        613.63        15.18 o                         
  -7   4   1        742.44        702.43        28.03 o                         
  -6   4   1        359.83        331.65         9.57 o                         
  -5   4   1        255.26        268.64        13.40 o                         
  -4   4   1        111.29        106.26         6.28 o                         
  -3   4   1        702.56        749.46        11.68 o                         
  -2   4   1       4903.04       5000.60        37.29 o                         
  -1   4   1       2093.21       2176.82        18.48 o                         
   0   4   1          3.29          4.35         0.95 o                         
   1   4   1        164.86        140.55         2.85 o                         
   2   4   1        395.57        427.93         6.08 o                         
   3   4   1         40.83         32.22         2.00 o                         
   4   4   1        397.83        414.50         9.75 o                         
   5   4   1        214.52        212.95         5.19 o                         
   6   4   1        896.67        892.30        16.35 o                         
   7   4   1        288.15        300.16         7.31 o                         
   8   4   1        118.86        109.68         5.38 o                         
   9   4   1        117.86        127.57         5.69 o                         
  10   4   1         65.19         74.37         6.77 o                         
  11   4   1         17.35         22.27         3.79 o                         
 -12   5   1         73.35         87.22        14.47 o                         
 -11   5   1         25.13         23.55         9.07 o                         
 -10   5   1          2.99          0.19         2.60 o                         
  -9   5   1         68.78         73.78         5.74 o                         
  -8   5   1          7.23          9.76         2.58 o                         
  -7   5   1        136.48        116.61         6.27 o                         
  -6   5   1        487.88        455.95        11.45 o                         
  -5   5   1       3270.16       3702.31        30.98 o                         
  -4   5   1       3895.20       4106.32       108.83 o                         
  -3   5   1        296.07        318.99        10.62 o                         
  -2   5   1       2322.22       2391.63        24.11 o                         
  -1   5   1        477.73        511.83         5.05 o                         
   0   5   1        560.45        545.04         6.45 o                         
   1   5   1        888.76        859.49         7.27 o                         
   2   5   1         17.39         23.90         1.79 o                         
   3   5   1          7.27          7.76         1.01 o                         
   4   5   1       1021.90       1069.28        14.67 o                         
   5   5   1        523.56        562.57         8.01 o                         
   6   5   1        218.14        213.93         5.37 o                         
   7   5   1        502.59        483.10        10.98 o                         
   8   5   1         21.96         23.54         2.66 o                         
   9   5   1         59.04         54.53         4.21 o                         
  10   5   1         43.04         50.34         4.98 o                         
  11   5   1         33.23         34.39         7.98 o                         
 -11   6   1          7.23         14.14         4.22 o                         
 -10   6   1        189.98        193.65        13.62 o                         
  -9   6   1         70.68         71.50         5.67 o                         
  -8   6   1          2.65          1.03         2.18 o                         
  -7   6   1         75.91         71.93         6.81 o                         
  -6   6   1          0.34          1.74         0.87 o                         
  -5   6   1         49.33         40.14         7.34 o                         
  -4   6   1       2009.42       2041.04        75.65 o                         
  -3   6   1         47.48         48.83         4.40 o                         
  -2   6   1        403.22        439.93         9.43 o                         
  -1   6   1        423.64        423.43         5.99 o                         
   0   6   1        279.95        281.94         4.49 o                         
   1   6   1          2.70          5.17         0.80 o                         
   2   6   1         10.42         16.87         1.53 o                         
   3   6   1          1.05          1.32         0.84 o                         
   4   6   1        164.72        177.80         5.81 o                         
   5   6   1        726.36        713.97        14.41 o                         
   6   6   1          1.12          2.38         0.99 o                         
   7   6   1        177.46        183.40         6.83 o                         
   8   6   1        300.70        305.59        10.28 o                         
   9   6   1         11.13         10.38         2.43 o                         
  10   6   1         23.95         27.48         4.71 o                         
 -11   7   1          1.83         -4.16         4.30 o                         
 -10   7   1         44.82         40.68         6.80 o                         
  -9   7   1         71.20         58.31         7.21 o                         
  -8   7   1         15.32         12.96         2.56 o                         
  -7   7   1          6.51          5.61         1.71 o                         
  -6   7   1          0.30          1.62         1.19 o                         
  -5   7   1          1.80         -0.05         2.29 o                         
  -4   7   1        506.18        498.55        15.23 o                         
  -3   7   1       5300.21       5922.74        47.93 o                         
  -2   7   1       2477.01       2574.41        50.49 o                         
  -1   7   1        932.72       1114.63        27.67 o                         
   0   7   1        665.01        652.01         7.28 o                         
   1   7   1       3014.91       3118.63        16.95 o                         
   2   7   1       1166.44       1248.75        16.04 o                         
   3   7   1         34.75         25.31         2.67 o                         
   4   7   1        324.74        304.47        13.11 o                         
   5   7   1         95.88        106.36         3.48 o                         
   6   7   1         68.44         63.21         2.81 o                         
   7   7   1          7.52          6.10         1.99 o                         
   8   7   1          0.53         -0.18         2.18 o                         
   9   7   1         22.87         23.18         5.21 o                         
  10   7   1          0.00          0.84         3.70 o                         
 -10   8   1         13.00         18.16         4.69 o                         
  -9   8   1         41.80         47.60         6.58 o                         
  -8   8   1         33.52         29.56         5.70 o                         
  -7   8   1        193.85        192.81         8.20 o                         
  -6   8   1         13.17         11.86         3.44 o                         
  -5   8   1        121.47        125.53         8.77 o                         
  -4   8   1          2.37          4.21         2.38 o                         
  -3   8   1          0.32         -1.89         1.89 o                         
  -2   8   1        340.33        379.35        12.42 o                         
  -1   8   1         61.18         85.15         5.79 o                         
   0   8   1        395.27        451.22         6.93 o                         
   1   8   1         12.56         10.73         1.42 o                         
   2   8   1        924.93        860.81        12.46 o                         
   3   8   1         54.21         54.21         3.90 o                         
   4   8   1        474.74        468.21        15.18 o                         
   5   8   1          0.72          1.13         0.86 o                         
   6   8   1         26.08         26.12         2.26 o                         
   7   8   1         14.70         17.30         3.15 o                         
   8   8   1         25.23         17.02         5.99 o                         
   9   8   1         83.01         92.87         9.57 o                         
  10   8   1         39.14         33.71         6.20 o                         
 -10   9   1          4.14          7.22         3.28 o                         
  -9   9   1         34.33         27.01         5.68 o                         
  -8   9   1          1.78         -1.05         3.02 o                         
  -7   9   1        141.75        144.11         7.31 o                         
  -6   9   1       1023.77       1016.10        46.39 o                         
  -5   9   1         50.95         58.65         6.24 o                         
  -4   9   1         56.80         45.07         2.28 o                         
  -3   9   1         67.48         68.47         5.87 o                         
  -2   9   1         93.30         99.34         6.83 o                         
  -1   9   1         94.11        115.43         5.09 o                         
   0   9   1        141.77        120.67         4.26 o                         
   1   9   1          1.61         -0.35         1.13 o                         
   2   9   1        214.60        252.56         6.03 o                         
   3   9   1        240.68        266.92         7.85 o                         
   4   9   1          1.98          3.45         2.10 o                         
   5   9   1        247.96        231.55        11.80 o                         
   6   9   1         24.57         24.82         4.65 o                         
   7   9   1          0.01          2.05         2.53 o                         
   8   9   1          2.08          2.93         3.88 o                         
   9   9   1          4.91         -0.38         3.86 o                         
  10   9   1          2.74          7.75         6.74 o                         
 -10  10   1          0.32         -5.23         6.42 o                         
  -9  10   1          0.64         -2.33         3.06 o                         
  -8  10   1          0.95          2.36         3.91 o                         
  -7  10   1          7.80         12.90         4.36 o                         
  -6  10   1         35.75         27.62         4.82 o                         
  -5  10   1        255.44        251.58        18.26 o                         
  -4  10   1          0.52         -2.41         4.02 o                         
  -3  10   1          9.97          8.09         2.63 o                         
  -2  10   1          8.08         11.38         2.98 o                         
  -1  10   1        154.21        176.54         7.14 o                         
   0  10   1          2.09          1.62         1.41 o                         
   1  10   1         73.92         81.83         4.58 o                         
   2  10   1         54.13         57.81         3.06 o                         
   3  10   1        148.81        163.68         5.23 o                         
   4  10   1        770.72        790.83        20.63 o                         
   5  10   1          8.11         11.46         3.53 o                         
   6  10   1        159.09        153.38        10.50 o                         
   7  10   1         47.15         55.52         6.88 o                         
   8  10   1          0.89          4.30         5.00 o                         
   9  10   1          0.05         -0.22         5.94 o                         
  -9  11   1          4.99          5.57         3.90 o                         
  -8  11   1          4.67          2.70         2.75 o                         
  -7  11   1          2.79          3.62         2.98 o                         
  -6  11   1          6.78         10.41         4.61 o                         
  -5  11   1         31.69         26.62         6.20 o                         
  -4  11   1          7.24         12.46         4.49 o                         
  -3  11   1        297.55        317.89         9.24 o                         
  -2  11   1        177.08        205.66         7.88 o                         
  -1  11   1          9.76         11.07         2.06 o                         
   0  11   1        343.51        344.06        13.77 o                         
   1  11   1        148.65        154.03         6.48 o                         
   2  11   1         91.01        104.42         5.80 o                         
   3  11   1         29.32         29.66         3.01 o                         
   4  11   1        280.98        251.19        10.15 o                         
   5  11   1         16.82         20.08         4.43 o                         
   6  11   1          1.49          3.98         2.75 o                         
   7  11   1          0.58          6.27         3.60 o                         
   8  11   1          3.29          3.64         4.81 o                         
   9  11   1          5.80         16.04         4.88 o                         
  -9  12   1          1.75         -4.82         6.50 o                         
  -8  12   1         25.07         18.54        12.02 o                         
  -7  12   1         12.19          3.37         2.98 o                         
  -6  12   1          9.92          9.19         3.54 o                         
  -5  12   1          1.59         -3.32         3.32 o                         
  -4  12   1        144.12        128.53         8.81 o                         
  -3  12   1         84.62         84.44         5.78 o                         
  -2  12   1         26.84         26.26         3.07 o                         
  -1  12   1        106.11         92.78         4.93 o                         
   0  12   1         28.63         24.17         4.23 o                         
   1  12   1        106.35        111.67         8.37 o                         
   2  12   1         80.70         83.14         5.35 o                         
   3  12   1         14.72         11.06         2.11 o                         
   4  12   1         69.28         76.99         4.94 o                         
   5  12   1          0.71          5.32         2.09 o                         
   6  12   1         37.18         33.31         5.69 o                         
   7  12   1         84.80        100.51         9.29 o                         
   8  12   1          4.14          1.93         2.67 o                         
  -8  13   1          1.97         -2.95        16.25 o                         
  -7  13   1         19.78         21.30         5.64 o                         
  -6  13   1          7.38          4.80         4.66 o                         
  -5  13   1          3.87         -3.19         3.19 o                         
  -4  13   1         11.80          9.26         2.20 o                         
  -3  13   1          8.21          7.30         2.45 o                         
  -2  13   1         28.71         33.11         3.52 o                         
  -1  13   1          0.28         -1.91         2.42 o                         
   0  13   1         99.75         98.07         8.37 o                         
   1  13   1        462.89        488.49        18.33 o                         
   2  13   1          0.31         -1.02         1.79 o                         
   3  13   1          1.77          0.86         1.85 o                         
   4  13   1         50.56         57.62         4.55 o                         
   5  13   1          0.03          1.51         2.51 o                         
   6  13   1         23.64         21.33         4.32 o                         
   7  13   1          3.86          4.42         2.52 o                         
   8  13   1         15.16         17.81         5.05 o                         
  -8  14   1         19.27         19.50         6.83 o                         
  -7  14   1         25.33         17.15         4.68 o                         
  -6  14   1         30.58         21.86         3.79 o                         
  -5  14   1         69.15         63.29         5.83 o                         
  -4  14   1          1.13          8.94         3.32 o                         
  -3  14   1         16.00          8.94         3.21 o                         
  -2  14   1          0.44          2.79         2.95 o                         
  -1  14   1         11.97         18.47         4.22 o                         
   0  14   1         17.80         18.88         3.89 o                         
   1  14   1         16.86         13.39         3.66 o                         
   2  14   1         16.05         27.04         4.90 o                         
   3  14   1        157.43        142.14        10.55 o                         
   4  14   1          0.10         -1.19         1.90 o                         
   5  14   1         16.66         17.06         3.55 o                         
   6  14   1         60.37         48.39         5.29 o                         
   7  14   1         54.47         53.11        11.09 o                         
   8  14   1          1.79         11.76         6.92 o                         
  -7  15   1         18.51          6.49         5.42 o                         
  -6  15   1         62.93         57.69         8.03 o                         
  -5  15   1          0.43          0.04         3.91 o                         
  -4  15   1         16.24         12.68         3.54 o                         
  -3  15   1         14.13         12.07         4.55 o                         
  -2  15   1         18.32         20.83         4.81 o                         
  -1  15   1         81.56         82.45         8.75 o                         
   0  15   1         19.58         14.65         3.82 o                         
   1  15   1          0.83         -0.20         2.50 o                         
   2  15   1          2.17          0.57         4.93 o                         
   3  15   1         86.40         94.27         9.07 o                         
   4  15   1          9.83         10.12         5.43 o                         
   5  15   1          8.43         12.39         4.19 o                         
   6  15   1         10.60         11.77         4.00 o                         
   7  15   1         67.41         74.14         8.70 o                         
  -5  16   1          4.92          2.94         4.69 o                         
  -4  16   1          1.26          3.52         3.90 o                         
  -3  16   1         11.79          9.33         3.46 o                         
  -2  16   1          5.67          0.21         7.10 o                         
  -1  16   1         52.14         59.86         7.49 o                         
   0  16   1          7.16          7.60         2.87 o                         
   1  16   1         40.56         49.75         6.91 o                         
   2  16   1          8.65          7.64         3.50 o                         
   3  16   1          1.33          4.50         3.41 o                         
   4  16   1          0.52         -3.02         3.13 o                         
   5  16   1         61.79         69.08        12.14 o                         
   6  16   1          9.22         14.67         7.15 o                         
  -3  17   1         18.03         24.67         5.18 o                         
  -2  17   1         59.50         72.21        10.26 o                         
  -1  17   1         19.37         24.96         5.56 o                         
   0  17   1          0.01          0.73         4.96 o                         
   1  17   1          3.25          0.34         2.59 o                         
   2  17   1          0.71         -5.00         5.00 o                         
   3  17   1          0.09          1.33         2.83 o                         
  -3  18   1          2.21         -1.78         5.52 o                         
  -2  18   1         14.49         24.54         7.90 o                         
  -1  18   1          0.03         -0.82         6.09 o                         
   0  18   1          5.76          2.61         3.40 o                         
   1  18   1         13.20         10.20         4.58 o                         
   2  18   1          6.50         -2.45         5.42 o                         
   3  18   1         33.16         44.04         9.82 o                         
 -12   0   2         45.23         37.14         8.30 o                         
 -10   0   2          1.12         -0.88         2.91 o                         
  -8   0   2         24.01         29.69         2.96 o                         
  -6   0   2        509.53        574.92        20.88 o                         
  -4   0   2        374.82        465.43         7.28 o                         
   2   0   2         54.17         65.09         2.92 o                         
   4   0   2        198.85        184.95         4.88 o                         
   6   0   2         42.38         35.91         3.20 o                         
   8   0   2         60.23         58.51         4.46 o                         
  10   0   2        347.07        331.10        27.38 o                         
 -13   1   2         13.09          2.00         5.60 o                         
 -12   1   2         36.81         35.71         5.75 o                         
 -11   1   2          5.75          7.57         9.58 o                         
 -10   1   2         75.07         82.74         8.52 o                         
  -9   1   2         17.75         19.03         3.70 o                         
  -8   1   2         15.30         16.37         2.25 o                         
  -7   1   2        452.88        447.91        14.23 o                         
  -6   1   2          0.25          2.56         1.33 o                         
  -5   1   2       1003.00       1026.20        18.01 o                         
  -4   1   2        415.88        454.10         9.43 o                         
  -3   1   2        391.64        394.04        10.53 o                         
  -2   1   2        343.99        334.82         5.69 o                         
  -1   1   2       6035.27       5674.39        60.54 o                         
   0   1   2        835.57        764.88         7.26 o                         
   1   1   2       9300.44       8699.21        50.12 o                         
   2   1   2        816.57        826.34         9.18 o                         
   3   1   2          1.24          1.95         0.57 o                         
   4   1   2        112.12        127.58         2.55 o                         
   5   1   2        996.87       1012.00        11.15 o                         
   6   1   2         61.10         59.66         3.05 o                         
   7   1   2         43.94         45.66         2.69 o                         
   8   1   2        133.54        140.84         4.86 o                         
   9   1   2        460.58        504.18        12.84 o                         
  10   1   2          0.03         -2.32         2.32 o                         
  11   1   2          2.61          3.53         3.98 o                         
 -13   2   2          3.39         -1.80         3.70 o                         
 -12   2   2         24.04         20.02         7.04 o                         
 -11   2   2         16.12         16.07         3.29 o                         
 -10   2   2         67.05         61.91         6.66 o                         
  -9   2   2        213.50        211.20        11.24 o                         
  -8   2   2        311.79        316.11        12.78 o                         
  -7   2   2        245.00        252.76        10.57 o                         
  -6   2   2        416.00        432.85        12.89 o                         
  -5   2   2         35.85         35.60         3.62 o                         
  -4   2   2       1343.83       1387.61        13.51 o                         
  -3   2   2       4401.81       4288.40        28.38 o                         
  -2   2   2      18390.55      16926.04       111.17 o                         
  -1   2   2       4699.36       4518.81        21.52 o                         
   0   2   2         16.89         10.72         0.68 o                         
   1   2   2       1405.99       1264.71         6.80 o                         
   2   2   2          4.87          4.57         0.43 o                         
   3   2   2        187.35        178.24         2.68 o                         
   4   2   2        174.62        170.28         3.02 o                         
   5   2   2         45.90         42.59         1.58 o                         
   6   2   2         32.43         45.73         2.95 o                         
   7   2   2         38.05         37.08         2.55 o                         
   8   2   2        609.82        633.16        11.72 o                         
   9   2   2        111.05        119.66         6.54 o                         
  10   2   2        140.83        157.77         9.54 o                         
  11   2   2          1.23         -0.06         4.95 o                         
  12   2   2         11.67         -4.95         8.13 o                         
 -12   3   2         35.69         39.50         9.98 o                         
 -11   3   2          1.33          3.64         2.46 o                         
 -10   3   2          3.23          6.62         2.53 o                         
  -9   3   2         59.95         64.45         5.30 o                         
  -8   3   2         20.65         20.58         3.10 o                         
  -7   3   2          3.45          3.38         1.70 o                         
  -6   3   2          0.41         -0.23         0.69 o                         
  -5   3   2        157.67        190.77         7.50 o                         
  -4   3   2        497.82        627.73        19.10 o                         
  -3   3   2          3.29          4.27         0.98 o                         
  -2   3   2       1172.54       1192.72        14.83 o                         
  -1   3   2          3.15          3.29         0.73 o                         
   0   3   2       1865.44       1895.74        16.98 o                         
   1   3   2       6873.58       6450.65        39.25 o                         
   2   3   2        207.70        189.50         3.58 o                         
   3   3   2         26.09         26.36         1.31 o                         
   4   3   2       2230.72       2277.57        19.18 o                         
   5   3   2        377.56        360.03         6.08 o                         
   6   3   2         65.42         48.25         2.04 o                         
   7   3   2        213.81        223.24        10.93 o                         
   8   3   2       1531.64       1580.65        34.11 o                         
   9   3   2         60.34         70.56         6.08 o                         
  10   3   2         10.23         15.19         3.65 o                         
  11   3   2         87.26         94.84         9.91 o                         
  12   3   2          8.09          8.80         6.43 o                         
 -12   4   2         10.40         11.74         6.12 o                         
 -11   4   2          1.28         -1.72         3.03 o                         
 -10   4   2          7.63          7.34         2.70 o                         
  -9   4   2         24.72         22.24         3.49 o                         
  -8   4   2        232.45        208.39         9.13 o                         
  -7   4   2          0.56          1.72         0.64 o                         
  -6   4   2        967.03        977.25        14.75 o                         
  -5   4   2       2152.52       2327.04        70.22 o                         
  -4   4   2          1.68          3.74         1.82 o                         
  -3   4   2       4398.38       4384.86        54.87 o                         
  -2   4   2       5117.99       5310.10        39.28 o                         
  -1   4   2       8063.15       8005.51        60.86 o                         
   0   4   2         43.38         51.95         1.43 o                         
   1   4   2       2535.49       2320.91         8.77 o                         
   2   4   2        678.28        695.14        10.99 o                         
   3   4   2        753.79        739.16         8.66 o                         
   4   4   2        653.22        615.35         7.10 o                         
   5   4   2         83.39         84.29         2.91 o                         
   6   4   2        199.98        199.43         4.84 o                         
   7   4   2         13.42         11.11         2.48 o                         
   8   4   2        121.69        129.65         5.46 o                         
   9   4   2          0.16          3.65         2.28 o                         
  10   4   2          8.19          8.75         3.32 o                         
  11   4   2         34.28         23.84         5.85 o                         
 -12   5   2          9.12          1.68         5.12 o                         
 -11   5   2          7.83          7.68         5.88 o                         
 -10   5   2          4.24          4.50         2.30 o                         
  -9   5   2         47.89         52.98         5.12 o                         
  -8   5   2          1.58         -1.64         1.98 o                         
  -7   5   2          0.00          3.77         1.85 o                         
  -6   5   2        160.09        173.11        13.27 o                         
  -5   5   2         25.09         15.93         2.66 o                         
  -4   5   2        937.57       1008.13        42.73 o                         
  -3   5   2       4858.34       5150.14       187.75 o                         
  -2   5   2          0.30         -0.32         0.95 o                         
  -1   5   2        264.02        268.47         5.92 o                         
   0   5   2       2168.87       2079.07        11.17 o                         
   1   5   2         35.10         37.41         1.22 o                         
   2   5   2        276.08        268.30         3.83 o                         
   3   5   2        995.97       1007.21        17.66 o                         
   4   5   2         28.60         34.04         1.62 o                         
   5   5   2        527.14        507.92         7.42 o                         
   6   5   2        291.71        305.90         6.53 o                         
   7   5   2       1951.24       2017.23        27.99 o                         
   8   5   2         17.39         18.05         2.88 o                         
   9   5   2         20.86         23.60         3.57 o                         
  10   5   2         74.87         70.15         6.69 o                         
 -11   6   2          6.49          3.64         3.43 o                         
 -10   6   2         16.94         15.55         4.58 o                         
  -9   6   2          4.92          5.71         2.39 o                         
  -8   6   2          0.01         -1.75         1.75 o                         
  -7   6   2        140.74        133.37         7.63 o                         
  -6   6   2          2.62          2.50         2.51 o                         
  -5   6   2        492.61        536.56        24.72 o                         
  -4   6   2          0.63         -0.37         2.01 o                         
  -3   6   2       2839.83       3135.05        89.94 o                         
  -2   6   2        128.55        167.73         5.97 o                         
  -1   6   2          3.44          1.88         0.70 o                         
   0   6   2        515.19        573.46         6.95 o                         
   1   6   2        299.13        299.29         4.63 o                         
   2   6   2       1407.94       1510.50        14.76 o                         
   3   6   2         68.38         66.64         3.79 o                         
   4   6   2         92.53         89.16         2.58 o                         
   5   6   2          2.22          5.34         2.30 o                         
   6   6   2        840.61        843.06        13.46 o                         
   7   6   2         55.79         59.30         3.54 o                         
   8   6   2        109.69        114.71         6.53 o                         
   9   6   2          7.80          4.59         2.43 o                         
  10   6   2         10.67         13.79         4.09 o                         
 -11   7   2          8.39         13.54         4.98 o                         
 -10   7   2         68.86         83.78         9.35 o                         
  -9   7   2         51.13         42.54         4.63 o                         
  -8   7   2        202.94        217.90         9.40 o                         
  -7   7   2         55.75         48.22         4.22 o                         
  -6   7   2          6.60          5.23         1.21 o                         
  -5   7   2        438.69        459.68        21.29 o                         
  -4   7   2        706.02        684.76        44.54 o                         
  -3   7   2         92.68        103.27         7.66 o                         
  -2   7   2         62.96         51.06         3.63 o                         
  -1   7   2        658.88        695.05         8.01 o                         
   0   7   2        589.22        624.71         9.92 o                         
   1   7   2        355.53        374.38         5.60 o                         
   2   7   2        394.86        414.20         6.33 o                         
   3   7   2        403.26        389.16         9.55 o                         
   4   7   2         14.05         14.82         1.48 o                         
   5   7   2        506.23        471.72        13.73 o                         
   6   7   2         97.74        100.13         3.93 o                         
   7   7   2         27.17         20.80         3.14 o                         
   8   7   2         55.09         64.84         5.78 o                         
   9   7   2          2.23         -2.35         2.44 o                         
  10   7   2          0.49          7.95         4.34 o                         
 -10   8   2          0.49         -3.46         3.46 o                         
  -9   8   2         33.94         33.87         6.02 o                         
  -8   8   2         40.01         35.20         3.93 o                         
  -7   8   2        435.19        430.54        19.73 o                         
  -6   8   2          8.76          6.27         2.88 o                         
  -5   8   2         54.96         49.96         5.52 o                         
  -4   8   2        242.48        253.55        15.59 o                         
  -3   8   2        171.18        202.24         7.73 o                         
  -2   8   2         39.50         41.27         2.47 o                         
  -1   8   2         72.61         80.27         3.59 o                         
   0   8   2       1005.87       1097.27        16.33 o                         
   1   8   2          0.43          0.25         0.82 o                         
   2   8   2         88.80         69.44         2.85 o                         
   3   8   2        164.06        171.92         4.38 o                         
   4   8   2         12.50         12.00         3.05 o                         
   5   8   2        840.99        809.19        29.93 o                         
   6   8   2        161.34        145.23         6.66 o                         
   7   8   2        289.21        283.90        10.22 o                         
   8   8   2        100.71         99.35         9.31 o                         
   9   8   2         14.33          8.65         3.44 o                         
  10   8   2          5.31          4.59         4.89 o                         
 -10   9   2          3.37          6.57         3.64 o                         
  -9   9   2          9.13          8.56         4.92 o                         
  -8   9   2         15.09          8.19         3.75 o                         
  -7   9   2        188.19        157.65        11.06 o                         
  -6   9   2         29.99         29.65         4.94 o                         
  -5   9   2          2.56          3.11         2.16 o                         
  -4   9   2        571.47        570.76        35.30 o                         
  -3   9   2        184.87        180.76         4.62 o                         
  -2   9   2          2.39          1.29         1.04 o                         
  -1   9   2        388.76        427.04        13.86 o                         
   0   9   2          2.18          7.09         2.29 o                         
   1   9   2        156.88        187.40         5.51 o                         
   2   9   2       1069.81       1101.43        12.16 o                         
   3   9   2         77.07         65.61         2.98 o                         
   4   9   2        126.07        129.77         6.51 o                         
   5   9   2        264.16        288.39        13.14 o                         
   6   9   2        115.19        127.42         9.53 o                         
   7   9   2         34.66         36.49         5.89 o                         
   8   9   2          2.02          2.63         3.62 o                         
   9   9   2          0.93          0.33         3.07 o                         
 -10  10   2         11.88         12.08         5.22 o                         
  -9  10   2         30.79         31.87         6.12 o                         
  -8  10   2          1.91         -3.14         3.58 o                         
  -7  10   2         12.89         15.05         4.26 o                         
  -6  10   2          2.93          3.04         2.19 o                         
  -5  10   2        731.86        707.25        27.52 o                         
  -4  10   2          0.36          0.04         0.97 o                         
  -3  10   2        185.10        192.15        10.34 o                         
  -2  10   2         40.51         41.18         6.84 o                         
  -1  10   2       2008.26       2200.13        52.37 o                         
   0  10   2          8.26          6.75         1.24 o                         
   1  10   2         16.26         15.98         1.87 o                         
   2  10   2          5.17          4.85         1.82 o                         
   3  10   2         40.80         42.17         2.54 o                         
   4  10   2        335.04        335.85        11.33 o                         
   5  10   2        203.36        194.79        12.00 o                         
   6  10   2         34.49         41.00         6.15 o                         
   7  10   2         96.35         98.39         9.05 o                         
   8  10   2         30.73         33.82         6.26 o                         
   9  10   2          6.22          5.74         3.99 o                         
  -9  11   2         15.44          8.29         8.42 o                         
  -8  11   2         11.07         11.42         4.50 o                         
  -7  11   2          3.39         -0.10         2.98 o                         
  -6  11   2        168.38        152.79        13.56 o                         
  -5  11   2          0.95         -1.00         2.84 o                         
  -4  11   2        346.40        341.32        21.06 o                         
  -3  11   2        494.26        519.05        24.84 o                         
  -2  11   2         28.57         26.84         4.43 o                         
  -1  11   2         14.11         12.86         2.35 o                         
   0  11   2         54.06         44.38         2.55 o                         
   1  11   2          0.25          1.08         3.66 o                         
   2  11   2        992.91       1053.85        16.16 o                         
   3  11   2        108.38        113.12         5.58 o                         
   4  11   2        195.58        211.80         9.45 o                         
   5  11   2         22.71         17.47         3.26 o                         
   6  11   2         88.66         90.42         6.73 o                         
   7  11   2         15.14         19.89         7.97 o                         
   8  11   2          6.31          3.78         5.72 o                         
   9  11   2         70.52         71.65        12.87 o                         
  -9  12   2         10.57         18.17         8.35 o                         
  -8  12   2          0.46          0.44         3.48 o                         
  -7  12   2        105.98        115.65        14.67 o                         
  -6  12   2        120.59        128.09        14.42 o                         
  -5  12   2         20.28         17.73         5.56 o                         
  -4  12   2         71.43         67.69        10.23 o                         
  -3  12   2        118.95        119.74         9.06 o                         
  -2  12   2        144.34        149.82         6.96 o                         
  -1  12   2          2.75          3.85         1.62 o                         
   0  12   2        193.81        198.15        11.26 o                         
   1  12   2        129.83        134.29         9.37 o                         
   2  12   2         84.80         85.42         5.60 o                         
   3  12   2         56.19         63.74         4.46 o                         
   4  12   2        271.17        285.67         9.55 o                         
   5  12   2         37.45         37.98         4.27 o                         
   6  12   2          0.05          2.59         2.57 o                         
   7  12   2          0.00          2.39         2.90 o                         
   8  12   2          1.90         -0.91         3.57 o                         
   9  12   2         35.36         35.78         9.24 o                         
  -9  13   2          0.06          3.29         6.71 o                         
  -8  13   2          5.89          1.35         4.85 o                         
  -7  13   2         62.36         69.59         8.29 o                         
  -6  13   2         67.06         68.19        11.50 o                         
  -5  13   2        142.68        136.78        15.22 o                         
  -4  13   2          0.12          1.26         4.37 o                         
  -3  13   2         41.48         46.71         4.54 o                         
  -2  13   2         57.02         55.93         6.48 o                         
  -1  13   2         76.08         74.57         7.29 o                         
   0  13   2         58.75         58.41         6.40 o                         
   1  13   2          9.43          5.20         3.05 o                         
   2  13   2          0.95          3.69         2.61 o                         
   3  13   2         37.03         46.19         3.84 o                         
   4  13   2         27.35         25.17         2.91 o                         
   5  13   2         12.56         19.33         3.40 o                         
   6  13   2          2.94         -0.58         2.30 o                         
   7  13   2          2.99          1.04         3.17 o                         
   8  13   2         90.08         96.77         8.26 o                         
  -8  14   2          2.47          2.00         2.93 o                         
  -7  14   2          0.07          0.50         2.84 o                         
  -6  14   2          1.94          3.32         2.90 o                         
  -5  14   2         16.43         26.82         5.26 o                         
  -4  14   2         18.13         13.19         6.16 o                         
  -3  14   2          9.44          8.60         5.74 o                         
  -2  14   2          2.09          3.02         5.92 o                         
  -1  14   2         10.41         18.49         4.96 o                         
   0  14   2         38.63         40.39         5.78 o                         
   1  14   2        142.96        165.42        11.44 o                         
   2  14   2         29.32         26.85         4.70 o                         
   3  14   2         16.72         19.46         4.60 o                         
   4  14   2         29.20         28.63         3.36 o                         
   5  14   2          2.86          1.50         2.90 o                         
   6  14   2          1.95          4.46         2.91 o                         
   7  14   2          0.08         -2.87         2.87 o                         
  -7  15   2         25.02         23.31         7.46 o                         
  -6  15   2         37.72         42.75         6.70 o                         
  -5  15   2          0.12         -6.51         6.51 o                         
  -4  15   2         57.99         66.39        11.66 o                         
  -3  15   2          7.96          3.01         5.99 o                         
  -2  15   2         40.75         45.84         6.71 o                         
  -1  15   2         18.67         20.57         4.86 o                         
   0  15   2         17.77         17.61         9.26 o                         
   1  15   2         10.18         16.08         3.99 o                         
   2  15   2          8.55          4.44         3.14 o                         
   3  15   2          1.17          0.82         3.19 o                         
   4  15   2         70.31         49.17        20.58 o                         
   5  15   2         26.60         22.43         7.34 o                         
   6  15   2         63.99         68.40         6.76 o                         
   7  15   2          4.56          0.91         3.32 o                         
  -5  16   2         14.74         18.11         6.98 o                         
  -4  16   2          1.63          9.58         6.32 o                         
  -3  16   2         12.62          5.77         5.89 o                         
  -2  16   2          1.34          2.88         3.00 o                         
  -1  16   2         27.24         40.70         6.30 o                         
   0  16   2          9.28         11.42         5.06 o                         
   1  16   2          3.79          4.67         2.97 o                         
   2  16   2         82.05        103.87         9.89 o                         
   3  16   2          2.08          1.33         2.58 o                         
   4  16   2          0.11         -3.47         3.47 o                         
   6  16   2          3.56          6.69         5.19 o                         
  -3  17   2         23.99         25.93         5.07 o                         
  -2  17   2          0.02          6.49         3.33 o                         
  -1  17   2          5.67          7.02         3.86 o                         
   0  17   2          9.99          8.78         4.32 o                         
   1  17   2          5.73          7.09         3.84 o                         
   2  17   2        194.78        193.78        30.25 o                         
   3  17   2          8.91         11.54         3.89 o                         
  -1  18   2          0.39          2.62         3.49 o                         
   0  18   2         66.16         90.26        14.19 o                         
   1  18   2         16.71          9.08         4.91 o                         
   2  18   2          0.28          5.39         3.83 o                         
   3  18   2          1.52         -0.84         4.22 o                         
 -13   0   3         57.43         56.45        10.45 o                         
 -11   0   3         14.48         24.52         6.95 o                         
  -9   0   3          5.14         -0.41         2.91 o                         
  -7   0   3        280.97        285.10        16.31 o                         
  -5   0   3         50.96         44.37         2.87 o                         
  -3   0   3        413.72        372.31         7.67 o                         
  -1   0   3      11351.83       9800.97        88.10 o                         
   1   0   3      20836.58      17966.11       132.07 o                         
   3   0   3       5208.49       5168.62        42.99 o                         
   5   0   3        184.55        170.54         6.38 o                         
   7   0   3        364.83        370.98        10.78 o                         
   9   0   3        428.88        423.84        26.01 o                         
  11   0   3         93.27        103.60        14.86 o                         
 -13   1   3          9.84         15.18         6.26 o                         
 -12   1   3          0.25         -0.88         2.74 o                         
 -11   1   3          0.20          0.98         3.78 o                         
 -10   1   3         47.03         46.73         5.94 o                         
  -9   1   3         99.20         86.87         7.42 o                         
  -8   1   3          3.31          2.14         2.32 o                         
  -7   1   3          0.30          2.05         2.81 o                         
  -6   1   3       1783.77       1883.06        16.54 o                         
  -5   1   3         33.06         28.79         3.32 o                         
  -4   1   3        197.56        183.60         7.25 o                         
  -3   1   3       5000.68       4835.20        25.68 o                         
  -2   1   3       1542.33       1418.48         7.78 o                         
  -1   1   3        347.78        372.48         4.65 o                         
   0   1   3       1664.58       1663.47        15.37 o                         
   1   1   3       2412.08       2428.72        15.88 o                         
   2   1   3        896.34        918.34         5.71 o                         
   3   1   3       2070.45       2045.00        10.05 o                         
   4   1   3        107.64         93.77         2.71 o                         
   5   1   3        246.40        252.55         4.36 o                         
   6   1   3         43.56         39.21         2.43 o                         
   7   1   3         32.18         33.22         2.41 o                         
   8   1   3        122.49        122.89         5.05 o                         
   9   1   3          0.18         -1.91         2.04 o                         
  10   1   3         27.84         21.29         4.74 o                         
  11   1   3         21.55         26.21         5.98 o                         
 -12   2   3          2.39          2.60         2.07 o                         
 -11   2   3         24.40         29.21         4.39 o                         
 -10   2   3         71.51         66.53         5.96 o                         
  -9   2   3         28.33         30.53         3.91 o                         
  -8   2   3         56.54         52.23         4.65 o                         
  -7   2   3        325.90        339.86        13.03 o                         
  -6   2   3         37.43         39.04         3.47 o                         
  -5   2   3        603.52        625.03        37.03 o                         
  -4   2   3        980.67       1022.42        14.87 o                         
  -3   2   3        476.07        461.50         5.36 o                         
  -2   2   3       1985.35       1852.20        17.36 o                         
  -1   2   3       1679.89       1791.49        10.70 o                         
   0   2   3         34.76         38.68         1.98 o                         
   1   2   3         37.23         33.43         1.62 o                         
   2   2   3         17.64         26.90         1.05 o                         
   3   2   3       1502.63       1525.13        15.41 o                         
   4   2   3        978.21        993.08         9.41 o                         
   5   2   3        458.15        501.43         5.59 o                         
   6   2   3         17.46         20.11         2.23 o                         
   7   2   3        241.70        244.99         6.74 o                         
   8   2   3         44.59         48.48         3.75 o                         
   9   2   3        109.75        114.41         9.61 o                         
  10   2   3          0.29         -2.40         3.64 o                         
  11   2   3         28.04         30.23         6.37 o                         
 -12   3   3          7.81         19.08         7.56 o                         
 -11   3   3          0.26          4.04         2.23 o                         
 -10   3   3          6.57          5.06         1.96 o                         
  -9   3   3         13.54         12.73         2.83 o                         
  -8   3   3          5.09         11.39         2.18 o                         
  -7   3   3         40.20         34.32         3.57 o                         
  -6   3   3        220.18        192.43         7.44 o                         
  -5   3   3          2.36          1.28         1.11 o                         
  -4   3   3       3342.28       3449.33        55.10 o                         
  -3   3   3        987.24        971.27        11.74 o                         
  -2   3   3        433.65        435.66         6.14 o                         
  -1   3   3       1551.91       1610.69        10.54 o                         
   0   3   3        302.02        271.92         3.61 o                         
   1   3   3         46.48         44.98         1.68 o                         
   2   3   3        510.77        473.99         6.81 o                         
   3   3   3         42.26         37.56         1.89 o                         
   4   3   3         45.57         44.38         2.09 o                         
   5   3   3         45.86         50.55         2.11 o                         
   6   3   3        152.35        159.57         4.51 o                         
   7   3   3        455.78        422.67        12.05 o                         
   8   3   3        157.63        154.20         6.40 o                         
   9   3   3        151.28        187.46        12.25 o                         
  10   3   3         14.42         20.73         5.32 o                         
  11   3   3         80.93        101.22        14.06 o                         
 -12   4   3          0.20          3.07         5.20 o                         
 -11   4   3          0.08         -3.34         3.34 o                         
 -10   4   3          1.11          3.08         1.80 o                         
  -9   4   3         94.27         85.10         6.34 o                         
  -8   4   3          2.98          3.13         2.03 o                         
  -7   4   3         66.47         66.83         3.35 o                         
  -6   4   3        212.46        224.63         6.96 o                         
  -5   4   3         54.61         70.70         4.00 o                         
  -4   4   3       1033.15       1018.30        16.47 o                         
  -3   4   3        386.79        406.62        11.06 o                         
  -2   4   3        763.64        683.34         8.20 o                         
  -1   4   3        502.10        510.61         5.77 o                         
   0   4   3        539.28        517.65         4.89 o                         
   1   4   3        657.06        643.03         7.01 o                         
   2   4   3         16.46         11.79         1.12 o                         
   3   4   3        357.86        339.21         6.09 o                         
   4   4   3         57.47         71.53         2.89 o                         
   5   4   3        126.33        121.20         3.44 o                         
   6   4   3        284.89        271.54         5.53 o                         
   7   4   3        552.83        565.20        11.30 o                         
   8   4   3         39.88         41.38         4.55 o                         
   9   4   3          0.88          3.17         3.57 o                         
  10   4   3         19.84         17.54         4.65 o                         
  11   4   3          0.62          0.22         4.57 o                         
 -12   5   3          0.49         -5.77         5.77 o                         
 -11   5   3         20.25         21.97         4.99 o                         
 -10   5   3          1.09          5.33         2.38 o                         
  -9   5   3         87.29         89.49         6.64 o                         
  -8   5   3          5.88          2.51         1.87 o                         
  -7   5   3         50.49         45.96         5.94 o                         
  -6   5   3        715.71        749.56        19.47 o                         
  -5   5   3        244.02        241.45        10.44 o                         
  -4   5   3        509.45        537.51        18.68 o                         
  -3   5   3         28.62         17.42         2.90 o                         
  -2   5   3       1089.23       1090.79        18.01 o                         
  -1   5   3          7.05          7.66         0.83 o                         
   0   5   3         39.16         43.64         1.45 o                         
   1   5   3          4.37          5.59         0.60 o                         
   2   5   3          5.30          9.63         1.11 o                         
   3   5   3         58.33         60.65         3.38 o                         
   4   5   3         54.03         49.04         3.07 o                         
   5   5   3         17.07         21.09         1.62 o                         
   6   5   3       1849.81       1901.11        22.70 o                         
   7   5   3        152.20        151.20         5.61 o                         
   8   5   3        180.90        181.67         9.13 o                         
   9   5   3        129.49        131.61         8.27 o                         
  10   5   3         12.35         12.72         3.34 o                         
 -11   6   3          2.15          1.93         3.00 o                         
 -10   6   3          2.10         -0.10         1.75 o                         
  -9   6   3          0.08         -1.07         2.07 o                         
  -8   6   3          8.50          7.21         2.18 o                         
  -7   6   3         28.96         29.70         4.66 o                         
  -6   6   3         21.60         25.18         4.22 o                         
  -5   6   3         60.41         58.16         5.62 o                         
  -4   6   3        109.87        137.89         7.66 o                         
  -3   6   3         18.19         17.66         3.82 o                         
  -2   6   3         26.49         20.37         2.35 o                         
  -1   6   3        144.28        149.53         3.55 o                         
   0   6   3       2133.19       2146.17        11.67 o                         
   1   6   3         12.28          9.30         1.17 o                         
   2   6   3          2.11          1.84         0.96 o                         
   3   6   3         88.17         89.30         3.93 o                         
   4   6   3         40.85         37.72         3.13 o                         
   5   6   3        777.68        752.09        11.76 o                         
   6   6   3       1072.57       1015.96        28.39 o                         
   7   6   3        301.65        342.30        10.36 o                         
   8   6   3          0.61         -0.35         3.13 o                         
   9   6   3         15.80         10.29         2.58 o                         
  10   6   3         14.25         15.33         4.47 o                         
 -11   7   3         52.79         48.39         7.66 o                         
 -10   7   3          2.59          1.32         3.17 o                         
  -9   7   3          0.50          0.54         2.16 o                         
  -8   7   3        122.70        119.42         7.90 o                         
  -7   7   3         12.06         21.94         7.33 o                         
  -6   7   3         73.52         74.90         7.08 o                         
  -5   7   3        115.18         91.88         7.16 o                         
  -4   7   3        193.30        193.47         9.41 o                         
  -3   7   3        502.74        478.33        14.03 o                         
  -2   7   3        764.43        759.66        38.03 o                         
  -1   7   3        385.37        390.00         6.09 o                         
   0   7   3          6.88          6.95         1.00 o                         
   1   7   3        133.40        158.65         3.99 o                         
   2   7   3        931.95        910.66        11.79 o                         
   3   7   3         11.46          7.59         1.82 o                         
   4   7   3        761.83        723.66        18.64 o                         
   5   7   3        223.48        215.60        11.28 o                         
   6   7   3        805.39        819.68        16.44 o                         
   7   7   3        331.52        326.55        11.36 o                         
   8   7   3         28.00         26.87         3.43 o                         
   9   7   3         15.11          5.89         2.95 o                         
  10   7   3          0.68         -5.39         6.11 o                         
 -11   8   3          5.44         -4.95         6.89 o                         
 -10   8   3          1.97          2.48         3.67 o                         
  -9   8   3        185.22        165.88         9.07 o                         
  -8   8   3         36.53         32.42         3.79 o                         
  -7   8   3         50.75         45.13         5.70 o                         
  -6   8   3          4.98          2.22         2.37 o                         
  -5   8   3         64.36         66.42         6.28 o                         
  -4   8   3        203.94        223.47        11.41 o                         
  -3   8   3        669.05        699.63        17.97 o                         
  -2   8   3          1.73          5.17         1.35 o                         
  -1   8   3          1.37          2.41         0.90 o                         
   0   8   3         85.64         95.95         3.36 o                         
   1   8   3         24.55         17.31         1.67 o                         
   2   8   3        547.45        537.37         8.10 o                         
   3   8   3         35.50         33.44         2.77 o                         
   4   8   3       1389.19       1415.72        27.76 o                         
   5   8   3        382.63        421.78        15.59 o                         
   6   8   3        272.30        283.60        13.82 o                         
   7   8   3         62.11         63.52         7.26 o                         
   8   8   3         25.02         27.00         4.78 o                         
   9   8   3         16.94          5.92         5.97 o                         
 -10   9   3          0.07         -0.99         8.65 o                         
  -9   9   3          1.96          2.15         4.37 o                         
  -8   9   3         18.03         13.20         4.00 o                         
  -7   9   3         62.63         47.44         8.60 o                         
  -6   9   3         57.65         53.81         6.44 o                         
  -5   9   3        112.27        114.81         8.48 o                         
  -4   9   3        106.09        100.41         7.52 o                         
  -3   9   3          6.91          5.56         1.65 o                         
  -2   9   3        574.06        543.05         9.09 o                         
  -1   9   3        446.88        422.55         9.17 o                         
   0   9   3        115.56        133.82         4.82 o                         
   1   9   3         64.30         76.96         3.54 o                         
   2   9   3         18.40         22.51         1.73 o                         
   3   9   3         77.53         79.14         3.41 o                         
   4   9   3        768.01        801.24        17.05 o                         
   5   9   3        345.01        351.07        11.99 o                         
   6   9   3          2.13          0.02         2.93 o                         
   7   9   3         10.03          7.93         3.81 o                         
   8   9   3          2.59          4.74         3.54 o                         
   9   9   3         21.84         20.10         5.05 o                         
 -10  10   3         14.18         10.96         3.91 o                         
  -9  10   3          2.59          2.49         2.97 o                         
  -8  10   3          8.72          2.25         4.25 o                         
  -7  10   3        277.67        236.28        14.19 o                         
  -6  10   3        543.69        517.89        36.15 o                         
  -5  10   3        359.11        323.53        26.10 o                         
  -4  10   3         44.86         39.04         4.93 o                         
  -3  10   3          4.40          5.46         1.28 o                         
  -2  10   3        400.18        423.96        10.72 o                         
  -1  10   3          0.95         -1.05         1.73 o                         
   0  10   3          0.76          3.54         2.54 o                         
   1  10   3        113.80        112.17         5.29 o                         
   2  10   3          6.43          7.37         1.20 o                         
   3  10   3         59.44         57.37         3.89 o                         
   4  10   3        131.41        123.66         7.09 o                         
   5  10   3        201.57        196.51         9.27 o                         
   6  10   3        114.55        111.09         7.59 o                         
   7  10   3          0.69          7.21         5.54 o                         
   8  10   3          4.16          4.84         3.31 o                         
   9  10   3         69.93         56.38         9.84 o                         
  -9  11   3          0.03          1.83        10.27 o                         
  -8  11   3         11.57          7.97         7.48 o                         
  -7  11   3         65.03         57.44         8.17 o                         
  -6  11   3         98.53         79.43         7.98 o                         
  -5  11   3          0.66         -2.25         2.46 o                         
  -4  11   3         78.87         64.47         6.53 o                         
  -3  11   3         50.58         39.70         7.68 o                         
  -2  11   3        474.91        491.79        17.16 o                         
  -1  11   3         56.71         53.82         5.77 o                         
   0  11   3        106.16        115.28         7.08 o                         
   1  11   3         47.21         48.31         5.46 o                         
   2  11   3        116.12        121.78         5.48 o                         
   3  11   3         93.86         95.36         5.15 o                         
   4  11   3          0.38          2.61         2.05 o                         
   5  11   3         31.86         32.17         4.22 o                         
   6  11   3         10.89         12.17         2.89 o                         
   7  11   3          1.76         -0.88         2.63 o                         
   8  11   3         11.91          8.25         2.81 o                         
   9  11   3          2.75          0.26        11.04 o                         
  -9  12   3         17.67         21.33         5.62 o                         
  -8  12   3          8.65         15.96         4.52 o                         
  -7  12   3          2.18          4.63         6.16 o                         
  -6  12   3          2.07          1.80         5.89 o                         
  -5  12   3         97.32         80.58        11.51 o                         
  -3  12   3         12.59         13.53         4.77 o                         
  -2  12   3        287.43        300.53        14.05 o                         
  -1  12   3        239.67        246.98         7.82 o                         
   0  12   3         62.90         69.40         6.55 o                         
   1  12   3         54.51         56.66         6.19 o                         
   2  12   3        217.07        224.77        11.90 o                         
   3  12   3        936.06       1018.15        17.26 o                         
   4  12   3         28.63         35.08         4.26 o                         
   5  12   3         33.19         25.91         3.63 o                         
   6  12   3         38.71         38.27         4.64 o                         
   7  12   3          0.04          4.47         3.13 o                         
   8  12   3          0.15         -0.49         3.18 o                         
   9  12   3         10.13         11.62         5.89 o                         
  -8  13   3         72.12         61.34        11.91 o                         
  -7  13   3         25.40         25.32         7.33 o                         
  -6  13   3         16.79         18.83         5.88 o                         
  -5  13   3         21.51         20.69         6.36 o                         
  -3  13   3          0.08         -0.83         7.58 o                         
  -2  13   3          0.01          0.50         4.13 o                         
  -1  13   3         62.86         66.57         7.03 o                         
   0  13   3         46.12         42.43         5.75 o                         
   1  13   3         52.30         46.31         5.84 o                         
   2  13   3          4.51          2.52         2.74 o                         
   3  13   3         80.34         67.68         4.85 o                         
   4  13   3          4.10          5.09         1.92 o                         
   5  13   3          0.32          0.71         2.25 o                         
   6  13   3         18.21         21.54         4.04 o                         
   7  13   3         25.30         21.78         7.27 o                         
   8  13   3          5.36         10.90         4.02 o                         
  -8  14   3          0.46          5.38         7.28 o                         
  -7  14   3         18.17         13.02         5.85 o                         
  -6  14   3          0.34          3.66         4.73 o                         
  -4  14   3         25.46         15.47         5.83 o                         
  -3  14   3          0.26         -2.39         3.13 o                         
  -2  14   3        111.93        108.48         9.34 o                         
  -1  14   3         30.44         34.73         5.33 o                         
   0  14   3         39.75         34.27         4.93 o                         
   1  14   3        654.26        672.11        22.75 o                         
   2  14   3         18.31         20.99         4.30 o                         
   3  14   3         26.78         17.36         3.72 o                         
   4  14   3         44.35         47.81         4.38 o                         
   5  14   3          7.67          8.38         2.15 o                         
   6  14   3          5.36          1.18         2.04 o                         
   7  14   3         35.53         40.97         5.44 o                         
  -7  15   3         31.53         36.90         9.20 o                         
  -5  15   3          0.73         -5.86         5.86 o                         
  -4  15   3         11.61         13.33         6.14 o                         
  -3  15   3         45.20         51.47         7.02 o                         
  -2  15   3         15.44         20.81         4.49 o                         
  -1  15   3         31.42         37.46         6.07 o                         
   0  15   3        119.84        119.29        16.78 o                         
   1  15   3         21.14         30.54         5.55 o                         
   2  15   3         24.81         20.78         4.46 o                         
   3  15   3         88.72         75.30        11.80 o                         
   4  15   3         22.61         17.99         4.43 o                         
   5  15   3         24.99         27.97         5.80 o                         
   6  15   3          6.24          9.33         3.17 o                         
   7  15   3         12.09          7.06         4.28 o                         
  -5  16   3          0.03         -6.64         6.64 o                         
  -4  16   3         10.98          7.35         5.42 o                         
  -3  16   3          0.58          2.91         3.78 o                         
  -2  16   3         14.69         18.54         4.67 o                         
  -1  16   3         68.32         62.40         7.84 o                         
   0  16   3         30.33         30.83         5.30 o                         
   1  16   3          3.12          7.44         3.35 o                         
   2  16   3         42.87         39.59         6.02 o                         
   3  16   3         14.30          9.74         3.39 o                         
   4  16   3          2.42          5.28         5.31 o                         
  -3  17   3          9.50          8.17         4.00 o                         
  -2  17   3          9.00          9.39         9.22 o                         
  -1  17   3         41.75         40.74         6.66 o                         
   0  17   3          1.13         -3.07         3.07 o                         
   1  17   3        193.99        212.07        14.53 o                         
   2  17   3         16.39         19.17        11.96 o                         
   3  17   3          0.30          5.02         4.88 o                         
  -1  18   3          8.99         10.07         6.34 o                         
   0  18   3          0.39          0.86         4.29 o                         
   1  18   3         17.73         26.80         8.42 o                         
   2  18   3         14.27         22.33         6.74 o                         
 -12   0   4         30.05         26.75         6.76 o                         
 -10   0   4          0.02          2.32         3.55 o                         
  -8   0   4         86.73         97.00        10.41 o                         
  -6   0   4        180.17        190.80         6.78 o                         
  -4   0   4         19.69         15.99         2.07 o                         
  -2   0   4        621.67        645.10         7.06 o                         
   0   0   4      16069.80      14664.62        46.27 o                         
   2   0   4       1792.95       1826.54        12.82 o                         
   4   0   4       5328.00       5682.33        37.46 o                         
   6   0   4        427.88        410.68        14.10 o                         
   8   0   4          0.13          2.54         2.50 o                         
  10   0   4         92.49        106.50        14.07 o                         
 -13   1   4          4.30          5.20         3.65 o                         
 -12   1   4          1.31         -1.33         2.94 o                         
 -11   1   4          2.02          3.13         2.36 o                         
 -10   1   4        213.63        213.09        11.92 o                         
  -9   1   4         25.76         24.22         3.48 o                         
  -8   1   4          4.44          6.55         2.23 o                         
  -7   1   4          9.82          8.38         1.41 o                         
  -6   1   4        135.78        159.85         5.01 o                         
  -5   1   4        203.50        182.22         6.43 o                         
  -4   1   4         56.28         49.45         2.44 o                         
  -3   1   4        113.36        107.25         2.79 o                         
  -2   1   4          5.02          6.22         0.71 o                         
  -1   1   4        372.40        399.74         4.22 o                         
   0   1   4       2471.11       2358.10        12.88 o                         
   1   1   4       7484.52       7354.21        20.02 o                         
   2   1   4      10300.31      10358.31        83.77 o                         
   3   1   4       1516.56       1547.49        11.04 o                         
   4   1   4        750.47        748.19        12.38 o                         
   5   1   4        151.93        144.80         4.79 o                         
   6   1   4         39.83         36.40         3.16 o                         
   7   1   4          0.00          0.96         1.60 o                         
   8   1   4         31.31         38.59         3.46 o                         
   9   1   4         13.86         10.72         3.64 o                         
  10   1   4         59.24         67.84         8.42 o                         
  11   1   4          0.18         -6.11         6.11 o                         
 -12   2   4          2.93         -2.66         2.66 o                         
 -11   2   4          0.08         -2.25         3.83 o                         
 -10   2   4         24.00         19.83         3.46 o                         
  -9   2   4         48.79         45.77         4.47 o                         
  -8   2   4        450.23        444.83         9.47 o                         
  -7   2   4         56.05         55.55         4.46 o                         
  -6   2   4         54.51         51.29         3.90 o                         
  -5   2   4       1759.61       1811.97        74.64 o                         
  -4   2   4        109.82        105.20         4.30 o                         
  -3   2   4          0.93          1.38         0.61 o                         
  -2   2   4       1541.45       1482.54        13.51 o                         
  -1   2   4       1930.23       1751.62        17.80 o                         
   0   2   4          4.59          9.05         1.39 o                         
   1   2   4        304.68        305.38         4.59 o                         
   2   2   4       1584.01       1650.42         9.23 o                         
   3   2   4         84.95        111.75         3.10 o                         
   4   2   4       1049.04       1110.37         8.56 o                         
   5   2   4         27.12         28.22         1.95 o                         
   6   2   4         84.50         88.19         3.82 o                         
   7   2   4         16.07         14.92         2.18 o                         
   8   2   4          1.14          2.12         2.26 o                         
   9   2   4         63.69         66.38         7.67 o                         
  10   2   4          0.00         -4.06         4.06 o                         
  11   2   4          1.27          6.71         5.44 o                         
 -12   3   4         12.63         16.03         3.96 o                         
 -11   3   4         14.75          5.67         3.83 o                         
 -10   3   4        109.86        105.08         7.27 o                         
  -9   3   4        141.01        149.26         8.22 o                         
  -8   3   4        554.78        555.12        14.94 o                         
  -7   3   4          9.16         12.14         2.54 o                         
  -6   3   4         60.52         74.27         6.15 o                         
  -5   3   4         19.32         11.98         1.69 o                         
  -4   3   4        240.68        257.20         5.06 o                         
  -3   3   4        191.71        190.13         4.20 o                         
  -2   3   4         99.44        114.83         3.01 o                         
  -1   3   4          6.44         14.38         1.24 o                         
   0   3   4         67.08         77.32         2.65 o                         
   1   3   4          0.42          0.78         0.81 o                         
   2   3   4         86.65         97.60         3.03 o                         
   3   3   4          1.93          2.10         0.98 o                         
   4   3   4       1046.17       1014.93         9.03 o                         
   5   3   4        547.21        541.80         9.49 o                         
   6   3   4         21.01         27.42         2.05 o                         
   7   3   4        100.31        105.17         6.91 o                         
   8   3   4         37.69         45.06         4.85 o                         
   9   3   4         51.94         65.55         7.85 o                         
  10   3   4          2.55          1.87         5.10 o                         
  11   3   4          3.90         -4.19         4.65 o                         
 -12   4   4          1.70         -6.32         6.69 o                         
 -11   4   4         24.79         27.12         4.26 o                         
 -10   4   4        148.06        146.41         9.24 o                         
  -9   4   4         30.37         29.47         3.83 o                         
  -8   4   4         12.37         11.04         2.88 o                         
  -7   4   4         75.07         87.05         5.64 o                         
  -6   4   4          4.17          2.89         1.35 o                         
  -5   4   4        526.27        515.83        11.08 o                         
  -4   4   4        805.66        833.83        17.00 o                         
  -3   4   4         25.66         27.59         1.96 o                         
  -2   4   4         33.81         30.56         1.83 o                         
  -1   4   4        388.39        451.18         7.32 o                         
   0   4   4       3255.65       3175.34        26.20 o                         
   1   4   4       1369.17       1326.48         9.16 o                         
   2   4   4         70.46         60.85         2.43 o                         
   3   4   4        532.97        517.50        11.12 o                         
   4   4   4         19.89         20.21         2.10 o                         
   5   4   4         51.34         56.32         3.16 o                         
   6   4   4         88.68         88.13         5.81 o                         
   7   4   4         12.53         10.18         2.80 o                         
   8   4   4          9.61          5.90         2.30 o                         
   9   4   4          0.12          3.80         3.44 o                         
  10   4   4         14.62         16.23         4.50 o                         
 -12   5   4          7.63         10.87         6.23 o                         
 -11   5   4         75.68         73.06         6.73 o                         
 -10   5   4         64.49         64.88         6.05 o                         
  -9   5   4        123.20        118.52         7.51 o                         
  -8   5   4         48.25         47.57         4.60 o                         
  -7   5   4         87.98         83.21         7.49 o                         
  -6   5   4        111.48        113.96         5.69 o                         
  -5   5   4        763.85        681.75        16.43 o                         
  -4   5   4        940.48       1027.92        30.68 o                         
  -3   5   4         34.22         33.00         3.60 o                         
  -2   5   4          0.60          1.17         1.20 o                         
  -1   5   4         33.60         25.96         1.43 o                         
   0   5   4       2434.51       2511.13        14.72 o                         
   1   5   4       1829.93       1865.07        12.60 o                         
   2   5   4          2.42          1.13         0.72 o                         
   3   5   4          2.57          1.01         1.62 o                         
   4   5   4        366.69        381.22        12.24 o                         
   5   5   4         35.87         38.56         2.81 o                         
   6   5   4        208.62        220.43         9.06 o                         
   7   5   4         95.94         91.00         6.26 o                         
   8   5   4         51.72         52.53         5.21 o                         
   9   5   4         11.25          4.85         5.01 o                         
  10   5   4          2.99         17.51         7.45 o                         
 -11   6   4          4.76         -5.05         5.05 o                         
 -10   6   4         19.29         19.12         3.49 o                         
  -9   6   4        244.70        233.77        10.63 o                         
  -8   6   4        153.15        135.80         7.72 o                         
  -7   6   4         49.49         51.86         6.10 o                         
  -6   6   4        105.23        135.96         8.75 o                         
  -5   6   4        616.65        593.55        11.87 o                         
  -4   6   4        489.71        500.05        15.12 o                         
  -3   6   4        363.15        347.67        22.63 o                         
  -2   6   4        313.95        303.00        10.02 o                         
  -1   6   4       1271.06       1275.49        11.98 o                         
   0   6   4        398.02        412.61         6.90 o                         
   1   6   4         59.66         55.98         3.11 o                         
   2   6   4         25.78         30.92         1.89 o                         
   3   6   4        191.67        169.29         6.68 o                         
   4   6   4        562.05        602.07        10.30 o                         
   5   6   4         17.34         10.78         1.83 o                         
   6   6   4         73.60         77.19         5.45 o                         
   7   6   4         61.49         69.33         5.63 o                         
   8   6   4          0.10         -0.66         2.16 o                         
   9   6   4         27.08         21.21         9.32 o                         
  10   6   4          6.32          7.77         3.87 o                         
 -11   7   4          7.14          2.52         3.74 o                         
 -10   7   4          0.01         -0.83         1.99 o                         
  -9   7   4        123.91        109.33         7.41 o                         
  -8   7   4         38.07         34.22         4.21 o                         
  -7   7   4         42.89         47.90         5.86 o                         
  -6   7   4          1.13          0.27         0.89 o                         
  -5   7   4        791.29        800.07        21.21 o                         
  -4   7   4         46.09         49.91         5.06 o                         
  -3   7   4         12.11         16.05         3.07 o                         
  -2   7   4        550.41        569.75        11.91 o                         
  -1   7   4          4.53          7.82         1.28 o                         
   0   7   4        855.59        871.99        18.39 o                         
   1   7   4        154.39        130.97         3.71 o                         
   2   7   4         10.26         11.63         1.29 o                         
   3   7   4         45.32         54.87         3.18 o                         
   4   7   4        608.27        619.91        14.26 o                         
   5   7   4       1307.31       1323.51        22.15 o                         
   6   7   4        325.76        339.19        15.40 o                         
   7   7   4          6.88          6.42         2.45 o                         
   8   7   4         67.30         64.52         6.45 o                         
   9   7   4          7.54         12.77         3.26 o                         
 -11   8   4          1.06         -7.48         7.48 o                         
 -10   8   4          0.96          0.22         2.65 o                         
  -9   8   4         21.67         30.83         4.07 o                         
  -8   8   4        158.89        169.44        12.04 o                         
  -7   8   4        198.14        162.56        10.80 o                         
  -6   8   4         13.91         12.28         2.06 o                         
  -5   8   4         12.94         10.35         3.08 o                         
  -4   8   4        667.43        669.47        18.54 o                         
  -3   8   4        219.93        206.28         9.76 o                         
  -2   8   4        214.11        223.52         5.56 o                         
  -1   8   4         61.46         50.14         2.67 o                         
   0   8   4          0.61          2.40         1.00 o                         
   1   8   4         15.03         17.06         1.24 o                         
   2   8   4        292.78        316.97         7.71 o                         
   3   8   4        143.97        158.03         5.70 o                         
   4   8   4         71.70         63.68         4.95 o                         
   5   8   4        240.36        234.98         9.64 o                         
   6   8   4         29.34         29.32         3.74 o                         
   7   8   4         57.04         44.05         5.33 o                         
   8   8   4          3.64          1.60         2.78 o                         
   9   8   4         25.76         15.42         4.27 o                         
 -10   9   4          0.82          3.40         3.67 o                         
  -9   9   4          3.99         -3.81         3.81 o                         
  -8   9   4         31.02         25.05         5.41 o                         
  -7   9   4        421.55        407.05        32.25 o                         
  -6   9   4         71.39         77.89         7.66 o                         
  -5   9   4        246.25        239.90        12.22 o                         
  -4   9   4          1.80          2.14         1.90 o                         
  -3   9   4          4.58          5.21         2.41 o                         
  -2   9   4        494.31        461.53         8.41 o                         
  -1   9   4          1.05          1.75         0.82 o                         
   0   9   4          9.92         10.93         1.50 o                         
   1   9   4         28.96         35.24         2.68 o                         
   2   9   4        216.16        206.72         4.49 o                         
   3   9   4        168.29        167.56         6.12 o                         
   4   9   4        330.27        347.39        11.88 o                         
   5   9   4        433.57        442.83        13.58 o                         
   6   9   4        229.69        240.78        10.80 o                         
   7   9   4          0.04          1.79         2.75 o                         
   8   9   4         40.14         55.06         5.24 o                         
   9   9   4         22.54         16.32         4.54 o                         
 -10  10   4          0.25          3.57         3.54 o                         
  -9  10   4         31.26         26.80         5.84 o                         
  -8  10   4          0.14          4.61         3.12 o                         
  -7  10   4          9.82          3.71         5.29 o                         
  -6  10   4         83.33         82.13        13.83 o                         
  -5  10   4         13.67         19.56         4.02 o                         
  -4  10   4         78.78         71.70         6.72 o                         
  -3  10   4          0.59         -0.87         1.41 o                         
  -2  10   4          6.65          8.14         1.48 o                         
  -1  10   4        313.91        313.39         7.60 o                         
   0  10   4         53.05         52.28         5.34 o                         
   1  10   4        246.84        260.82         7.77 o                         
   2  10   4          6.27          8.10         1.18 o                         
   3  10   4          0.18         -0.89         1.52 o                         
   4  10   4        226.73        223.68         9.39 o                         
   5  10   4        174.56        180.64         8.94 o                         
   6  10   4          4.43          4.12         2.47 o                         
   7  10   4         91.03        103.14         7.41 o                         
   8  10   4          0.48          7.58         2.79 o                         
   9  10   4          8.01          7.63         2.72 o                         
  -9  11   4         22.65         13.75         3.90 o                         
  -8  11   4          7.82          8.57         3.07 o                         
  -7  11   4         33.12         37.79         6.13 o                         
  -6  11   4         35.50         40.00         5.96 o                         
  -5  11   4        154.16        144.87        10.11 o                         
  -4  11   4        152.65        153.72        13.63 o                         
  -3  11   4          0.32          3.66         2.22 o                         
  -2  11   4          8.36          6.83         2.36 o                         
  -1  11   4        488.49        510.71        17.17 o                         
   0  11   4         42.21         32.94         4.62 o                         
   1  11   4         34.18         33.76         4.73 o                         
   2  11   4          3.51          5.48         1.87 o                         
   3  11   4        199.15        203.06         7.40 o                         
   4  11   4          2.55          1.82         1.72 o                         
   5  11   4          5.80         10.57         2.57 o                         
   6  11   4         11.24         16.95         3.41 o                         
   7  11   4          0.05         -0.97         2.46 o                         
   8  11   4          2.88          1.61         2.58 o                         
   9  11   4          0.04          9.66         6.16 o                         
  -9  12   4         15.07         24.79         5.71 o                         
  -8  12   4          2.90          8.27         3.86 o                         
  -7  12   4          7.91          9.40         4.07 o                         
  -6  12   4          5.63          8.74         3.45 o                         
  -5  12   4         39.09         33.87         5.40 o                         
  -4  12   4        350.31        321.12        20.63 o                         
  -3  12   4        710.11        747.51        32.84 o                         
  -2  12   4        202.92        199.12        11.54 o                         
  -1  12   4          0.35         -1.22         5.05 o                         
   0  12   4          1.57         -1.56         2.92 o                         
   1  12   4         29.57         24.87         4.03 o                         
   2  12   4        207.81        217.41         9.11 o                         
   3  12   4        167.32        174.63         7.19 o                         
   4  12   4          6.67          5.04         2.27 o                         
   5  12   4        102.72         89.36         6.79 o                         
   6  12   4          2.84          8.11         3.09 o                         
   7  12   4          0.07          1.07         2.99 o                         
   8  12   4          0.16         -0.03         7.50 o                         
  -8  13   4          0.79         -0.73         3.12 o                         
  -7  13   4         41.48         33.73         5.95 o                         
  -6  13   4         27.50         21.86         4.86 o                         
  -3  13   4        188.13        192.36        12.22 o                         
  -2  13   4          1.89          1.38         2.79 o                         
  -1  13   4          8.42          5.31         2.70 o                         
   0  13   4        341.82        377.81        16.27 o                         
   1  13   4        104.55        107.68         8.77 o                         
   2  13   4         25.85         27.86         4.78 o                         
   3  13   4          6.60          7.31         2.01 o                         
   4  13   4         38.10         35.39         4.18 o                         
   5  13   4         59.87         67.79         6.96 o                         
   6  13   4          0.15          1.46         2.09 o                         
   7  13   4         52.96         67.27         6.62 o                         
   8  13   4          8.35          5.08         6.01 o                         
  -7  14   4          3.80          2.22         2.93 o                         
  -3  14   4         62.36         65.53         7.71 o                         
  -2  14   4         13.88         17.65         4.24 o                         
  -1  14   4        172.59        178.87        11.97 o                         
   0  14   4        133.93        132.67        10.12 o                         
   1  14   4          7.19          5.74         2.35 o                         
   2  14   4        134.18        139.71        10.31 o                         
   3  14   4        142.69        139.63        10.14 o                         
   4  14   4          0.00          2.89         4.12 o                         
   5  14   4          5.33          6.13         4.23 o                         
   6  14   4          0.62         -3.00         3.00 o                         
   7  14   4          2.38          2.22         2.35 o                         
  -7  15   4         12.48         11.15         6.37 o                         
  -5  15   4         25.61         26.83         8.54 o                         
  -4  15   4          2.82          3.66         5.38 o                         
  -3  15   4         19.09         19.49         5.15 o                         
  -2  15   4        220.79        232.08        14.31 o                         
  -1  15   4          0.78         -2.02         3.28 o                         
   0  15   4          8.71         19.24         4.58 o                         
   1  15   4         26.32         37.17         5.82 o                         
   2  15   4         16.19         25.34         4.97 o                         
   3  15   4         32.72         16.06         8.65 o                         
   4  15   4          3.02         -5.76         5.76 o                         
   5  15   4         10.78         20.40         7.01 o                         
   6  15   4         16.15         18.18         6.06 o                         
  -5  16   4         65.51         91.17        14.57 o                         
  -4  16   4         32.59         28.86         8.29 o                         
  -3  16   4         65.99         69.30         8.39 o                         
  -2  16   4          4.89          7.77         2.93 o                         
  -1  16   4          0.54          1.21         2.65 o                         
   0  16   4          0.08          0.54         2.31 o                         
   1  16   4        151.80        154.63        11.96 o                         
   2  16   4          6.34          2.41         2.06 o                         
   3  16   4          2.16         10.50         5.67 o                         
   4  16   4          3.18         -5.48         5.48 o                         
  -3  17   4          8.26          6.10         4.43 o                         
  -2  17   4         20.89         19.83         4.84 o                         
  -1  17   4          9.20         12.86         4.86 o                         
   0  17   4          1.28          0.24         2.59 o                         
   1  17   4          3.14         -0.87         3.15 o                         
   2  17   4         11.44         17.80         4.53 o                         
  -1  18   4         19.95         10.95         4.65 o                         
   0  18   4          7.11          7.18         4.81 o                         
   1  18   4          0.00          1.58         2.98 o                         
 -13   0   5         40.91         35.39         9.43 o                         
 -11   0   5          3.98         -0.46         3.35 o                         
  -9   0   5        177.74        192.59        19.25 o                         
  -7   0   5          5.51          4.11         0.95 o                         
  -5   0   5        505.10        462.71         9.65 o                         
  -3   0   5        952.70        848.69        14.84 o                         
  -1   0   5        650.35        678.10        10.44 o                         
   1   0   5       1801.37       1819.86        20.38 o                         
   3   0   5       2342.97       2557.78        21.08 o                         
   5   0   5        242.03        220.13        19.44 o                         
   7   0   5         12.33         20.44         3.45 o                         
   9   0   5          3.02         10.58         6.26 o                         
 -13   1   5          6.79         -4.21         4.21 o                         
 -12   1   5         32.02         30.86         4.02 o                         
 -11   1   5         55.38         61.46         5.22 o                         
 -10   1   5         43.91         40.53         4.63 o                         
  -9   1   5          4.72          5.73         2.44 o                         
  -8   1   5         57.10         55.73         3.42 o                         
  -7   1   5        384.03        386.21         8.62 o                         
  -6   1   5         51.19         45.49         2.10 o                         
  -5   1   5        304.65        286.72         5.31 o                         
  -4   1   5         22.09         19.96         1.44 o                         
  -3   1   5          3.93          2.15         0.76 o                         
  -2   1   5        432.22        452.25         5.68 o                         
  -1   1   5        211.16        189.34         8.71 o                         
   0   1   5       1319.04       1265.05        13.81 o                         
   1   1   5        100.98         78.24         2.72 o                         
   2   1   5        463.25        460.07         6.51 o                         
   3   1   5         28.27         43.49         1.81 o                         
   4   1   5         63.82         86.32         3.25 o                         
   5   1   5         22.34         17.81         2.30 o                         
   6   1   5         74.68         67.58         4.41 o                         
   7   1   5         14.38         15.33         2.39 o                         
   8   1   5          2.85          1.62         1.68 o                         
   9   1   5          7.10          3.99         8.62 o                         
  10   1   5         18.20         25.77         5.66 o                         
 -13   2   5          0.29         -4.87         4.87 o                         
 -12   2   5         21.14         13.48         3.28 o                         
 -11   2   5         21.81         17.66         3.69 o                         
 -10   2   5          0.21         -0.84         2.21 o                         
  -9   2   5         16.93         14.94         3.06 o                         
  -8   2   5        119.66        118.74         5.39 o                         
  -7   2   5        139.22        144.69         7.02 o                         
  -6   2   5          0.54         -1.31         1.86 o                         
  -5   2   5        466.86        451.31        17.66 o                         
  -4   2   5          0.17         -0.67         0.81 o                         
  -3   2   5         92.19         80.60         2.14 o                         
  -2   2   5          3.07          7.67         1.64 o                         
  -1   2   5       2724.11       2673.61        21.75 o                         
   0   2   5        505.36        491.66         6.70 o                         
   1   2   5        981.37       1052.71         9.88 o                         
   2   2   5       1046.47       1197.23        18.92 o                         
   3   2   5          0.09         -0.39         0.77 o                         
   4   2   5          5.23          1.83         1.00 o                         
   5   2   5         35.73         31.80         1.62 o                         
   6   2   5         29.26         23.20         2.46 o                         
   7   2   5          2.53          0.92         2.08 o                         
   8   2   5         12.06         15.49         3.73 o                         
   9   2   5         54.12         57.26         7.25 o                         
  10   2   5         11.75         15.34         4.84 o                         
  11   2   5          0.01         -0.60         5.33 o                         
 -12   3   5         13.07         15.38         3.36 o                         
 -11   3   5        167.44        170.52        10.11 o                         
 -10   3   5          8.34          5.95         3.19 o                         
  -9   3   5        205.51        195.45         9.56 o                         
  -8   3   5        155.98        160.45         8.05 o                         
  -7   3   5         16.47         17.09         2.72 o                         
  -6   3   5          0.32         -0.59         3.29 o                         
  -5   3   5          6.01          4.64         2.34 o                         
  -4   3   5         95.11         87.99         5.04 o                         
  -3   3   5        698.10        722.28         8.79 o                         
  -2   3   5        141.55        108.09         3.35 o                         
  -1   3   5       1025.94        981.62        13.51 o                         
   0   3   5         15.53         17.46         1.82 o                         
   1   3   5        602.68        632.91        10.18 o                         
   2   3   5       2703.02       2884.45        34.24 o                         
   3   3   5          9.87          7.48         1.11 o                         
   4   3   5        137.18        134.14         5.83 o                         
   5   3   5         62.09         72.93         2.44 o                         
   6   3   5         32.49         31.11         2.86 o                         
   7   3   5         40.69         37.59         4.07 o                         
   8   3   5         92.08        103.19         7.06 o                         
   9   3   5        107.35        104.00         9.28 o                         
  10   3   5         18.30         10.19         3.25 o                         
  11   3   5         75.22        103.65        14.04 o                         
 -12   4   5         23.51         23.06         4.27 o                         
 -11   4   5          6.27          7.04         2.96 o                         
 -10   4   5         36.20         37.44         4.54 o                         
  -9   4   5         66.54         68.64         5.84 o                         
  -8   4   5         11.49         16.38         3.04 o                         
  -7   4   5          0.01          7.34         3.30 o                         
  -6   4   5          3.32          0.02         1.42 o                         
  -5   4   5        124.28        105.95         9.48 o                         
  -4   4   5        517.01        512.32        23.36 o                         
  -3   4   5        118.71        131.89         5.00 o                         
  -2   4   5          0.27          2.60         4.12 o                         
  -1   4   5        345.29        343.66        17.81 o                         
   0   4   5        541.64        606.26         6.67 o                         
   1   4   5        325.63        352.26         5.87 o                         
   2   4   5        137.00        147.27         3.72 o                         
   3   4   5         13.35         15.91         2.19 o                         
   4   4   5         24.23         28.80         3.00 o                         
   5   4   5        108.75        112.47         6.26 o                         
   6   4   5         71.73         85.02         4.59 o                         
   7   4   5          2.46          7.43         2.65 o                         
   8   4   5         30.34         35.12         4.56 o                         
   9   4   5         31.28         38.36         4.99 o                         
  10   4   5         52.59         59.57         9.84 o                         
 -12   5   5          0.45          3.49         4.93 o                         
 -11   5   5          2.50          7.49         2.69 o                         
 -10   5   5         56.42         52.69         5.52 o                         
  -9   5   5        133.66        130.56         7.96 o                         
  -8   5   5         93.70         91.42         6.28 o                         
  -7   5   5        119.72        128.71         8.94 o                         
  -6   5   5        491.12        502.01        28.77 o                         
  -5   5   5        753.99        742.95        17.92 o                         
  -4   5   5          1.53          6.58         1.52 o                         
  -3   5   5        772.64        663.56        34.00 o                         
  -2   5   5        410.50        427.42        13.31 o                         
  -1   5   5        956.18       1000.23        19.40 o                         
   0   5   5        106.62        113.72         3.49 o                         
   1   5   5       1295.59       1319.71        12.37 o                         
   2   5   5        382.00        395.73         6.93 o                         
   3   5   5        114.71        101.48         5.57 o                         
   4   5   5         62.73         61.41         4.56 o                         
   5   5   5          6.20          5.86         1.31 o                         
   6   5   5         17.27         14.05         2.69 o                         
   7   5   5         24.46         29.79         3.79 o                         
   8   5   5         63.39         60.91         5.67 o                         
   9   5   5         13.06         14.91         2.91 o                         
 -11   6   5         14.62          8.82         2.88 o                         
 -10   6   5         23.39         18.88         3.59 o                         
  -9   6   5         82.62         77.42         6.33 o                         
  -8   6   5          2.25          3.69         2.40 o                         
  -7   6   5          5.16          3.45         2.42 o                         
  -6   6   5         13.95         12.83         2.09 o                         
  -5   6   5          1.98          7.01         1.54 o                         
  -4   6   5        561.95        488.94        12.53 o                         
  -3   6   5        382.83        375.94        12.00 o                         
  -2   6   5         66.99         68.38         2.85 o                         
  -1   6   5        448.55        440.73        11.39 o                         
   0   6   5         78.72        102.90         3.62 o                         
   1   6   5       1182.40       1263.50        22.86 o                         
   2   6   5        108.42        130.64         4.09 o                         
   3   6   5        323.13        337.35         9.54 o                         
   4   6   5         26.27         30.46         3.97 o                         
   5   6   5        788.48        804.03        18.39 o                         
   6   6   5          9.52         15.36         3.96 o                         
   7   6   5          2.07          0.30         3.16 o                         
   8   6   5        133.02        139.11         8.28 o                         
   9   6   5         61.67         60.46         6.38 o                         
 -11   7   5         23.21         34.55        10.33 o                         
 -10   7   5          5.02          5.00         3.00 o                         
  -9   7   5         23.08         28.65         4.15 o                         
  -8   7   5        111.02        124.07        10.05 o                         
  -7   7   5         41.88         41.67         5.63 o                         
  -6   7   5         13.19         13.22         1.71 o                         
  -5   7   5         74.39         81.69         4.68 o                         
  -4   7   5        254.99        279.21        11.64 o                         
  -3   7   5          2.98          1.39         2.35 o                         
  -2   7   5        462.01        490.61        10.59 o                         
  -1   7   5        268.50        290.16         7.49 o                         
   0   7   5        755.00        837.32        23.66 o                         
   1   7   5          3.69          4.92         1.67 o                         
   2   7   5         13.45         11.79         1.46 o                         
   3   7   5         99.95         97.52         4.20 o                         
   4   7   5         42.43         48.52         4.23 o                         
   5   7   5         18.86         24.50         3.23 o                         
   6   7   5         81.61         78.07         5.19 o                         
   7   7   5          5.84          5.94         1.88 o                         
   8   7   5         92.17         88.39         6.08 o                         
   9   7   5         20.16         23.21         4.14 o                         
 -10   8   5        109.00        118.20         8.36 o                         
  -9   8   5          0.12         -1.37         2.58 o                         
  -8   8   5        147.33        134.84        10.61 o                         
  -7   8   5         33.19         31.29         5.16 o                         
  -6   8   5        143.85        139.76         6.03 o                         
  -5   8   5          0.84          1.16         2.31 o                         
  -4   8   5         40.28         32.86         4.43 o                         
  -3   8   5         51.97         37.42         5.74 o                         
  -2   8   5        341.11        331.10        15.34 o                         
  -1   8   5        241.99        258.21         5.73 o                         
   0   8   5         38.70         41.34         2.43 o                         
   1   8   5        285.90        314.87         8.49 o                         
   2   8   5        616.24        602.35         9.29 o                         
   3   8   5        648.76        641.73        11.42 o                         
   4   8   5        890.97        877.71        17.72 o                         
   5   8   5          0.32          0.90         1.77 o                         
   6   8   5         16.24         10.76         2.19 o                         
   7   8   5         22.19         21.06         3.32 o                         
   8   8   5         19.92         13.39         3.02 o                         
   9   8   5          2.91          0.14         2.89 o                         
 -10   9   5          3.63          5.63         3.84 o                         
  -9   9   5          9.76         12.19         3.37 o                         
  -8   9   5          5.14          5.11         3.03 o                         
  -7   9   5         50.22         51.65         6.69 o                         
  -6   9   5        723.66        686.41        18.19 o                         
  -5   9   5          1.03          2.65         2.15 o                         
  -4   9   5        618.12        622.31        29.85 o                         
  -3   9   5         86.74         79.43         4.94 o                         
  -2   9   5        355.03        349.77         8.57 o                         
  -1   9   5          0.30          0.64         0.84 o                         
   0   9   5         39.48         39.85         3.53 o                         
   1   9   5         24.35         21.21         1.77 o                         
   2   9   5          0.96          1.92         1.51 o                         
   3   9   5        164.93        184.29         6.42 o                         
   4   9   5          1.41         -1.66         1.69 o                         
   5   9   5          9.59          6.37         1.72 o                         
   6   9   5         18.83         19.35         3.41 o                         
   7   9   5          3.64          3.32         2.21 o                         
   8   9   5          9.21         10.82         2.84 o                         
   9   9   5         33.08         23.05         5.37 o                         
 -10  10   5          0.87         -4.31         4.31 o                         
  -9  10   5         13.32         13.09         4.19 o                         
  -8  10   5          5.24          5.69         2.62 o                         
  -7  10   5          0.13         -3.17         3.17 o                         
  -6  10   5          1.84          2.40         3.24 o                         
  -5  10   5          7.18          1.58         2.50 o                         
  -4  10   5         52.98         51.75         8.37 o                         
  -3  10   5        437.71        397.46         9.08 o                         
  -2  10   5        265.77        240.87         7.65 o                         
  -1  10   5        368.49        366.88        11.26 o                         
   0  10   5          0.09          2.34         1.27 o                         
   1  10   5         15.49         14.49         1.64 o                         
   2  10   5        530.75        544.94        12.94 o                         
   3  10   5         99.36         90.38         4.75 o                         
   4  10   5        195.24        201.89         9.03 o                         
   5  10   5         17.36         19.37         3.09 o                         
   6  10   5         16.51         13.20         4.48 o                         
   7  10   5         20.68         23.64         3.60 o                         
   8  10   5          3.67          0.15         2.40 o                         
   9  10   5          6.00          6.96         6.90 o                         
  -9  11   5          1.73          3.29         4.54 o                         
  -8  11   5          4.32          8.86         3.04 o                         
  -7  11   5         28.94         36.06         5.99 o                         
  -6  11   5          2.35          3.23         2.79 o                         
  -5  11   5          9.59          6.09         2.79 o                         
  -4  11   5          9.70         -0.16         3.73 o                         
  -3  11   5         86.09         92.91         8.65 o                         
  -2  11   5         30.24         29.53         4.37 o                         
  -1  11   5          8.06          5.71         2.18 o                         
   0  11   5         16.10         10.71         5.38 o                         
   1  11   5          0.15          3.10         1.96 o                         
   2  11   5         46.06         45.85         4.13 o                         
   3  11   5        211.42        213.98         8.72 o                         
   4  11   5          1.55         -1.52         2.14 o                         
   5  11   5          1.97          5.13         2.39 o                         
   6  11   5          8.79         14.90         3.49 o                         
   7  11   5        124.72        129.88         9.47 o                         
   8  11   5          2.48          4.73         3.76 o                         
  -9  12   5          2.63          7.06         6.06 o                         
  -8  12   5         32.87         30.45         5.93 o                         
  -7  12   5         10.56         16.88         4.55 o                         
  -6  12   5          1.09          1.97         3.21 o                         
  -5  12   5         89.78         80.87        11.32 o                         
  -4  12   5          4.02          3.43         3.15 o                         
  -3  12   5         56.14         48.93         5.71 o                         
  -2  12   5         23.69         27.67         4.72 o                         
  -1  12   5        281.54        279.11        13.74 o                         
   0  12   5        231.25        227.65        11.93 o                         
   1  12   5         51.09         51.60         7.74 o                         
   2  12   5         48.61         63.31         4.98 o                         
   3  12   5          0.93          3.52         1.65 o                         
   4  12   5          0.77          1.08         1.68 o                         
   5  12   5          1.78         -0.54         2.11 o                         
   6  12   5          3.00          4.36         2.34 o                         
   7  12   5          0.06         -1.54         3.38 o                         
   8  12   5         17.65         25.35         5.26 o                         
  -8  13   5          0.11         -0.91         5.96 o                         
  -7  13   5          0.16          0.16         3.06 o                         
  -6  13   5         20.42         27.25         5.42 o                         
  -5  13   5         16.84         11.79         4.96 o                         
  -3  13   5         21.71         22.74         6.42 o                         
  -2  13   5        269.32        289.38        14.63 o                         
  -1  13   5         40.92         35.65         5.16 o                         
   0  13   5         30.13         29.86         4.89 o                         
   1  13   5         11.25         10.06         3.21 o                         
   2  13   5          5.21          4.97         2.11 o                         
   3  13   5         20.72         25.24         3.87 o                         
   4  13   5          1.33         -0.75         1.95 o                         
   5  13   5          1.73          6.67         3.80 o                         
   6  13   5         75.36         86.73         7.35 o                         
   7  13   5          4.35          8.85         4.11 o                         
   8  13   5          1.23          3.28         4.42 o                         
  -7  14   5          0.01          2.03         4.88 o                         
  -3  14   5          4.25          4.60         2.85 o                         
  -2  14   5         83.98         89.42         8.76 o                         
  -1  14   5         93.44        111.16         9.47 o                         
   0  14   5          4.04          0.93         6.24 o                         
   1  14   5        121.55        120.96         9.88 o                         
   2  14   5         30.01         40.13         5.45 o                         
   3  14   5          4.14          1.49         3.60 o                         
   4  14   5         19.87         21.99         7.56 o                         
   5  14   5          2.09         -4.06         5.85 o                         
   6  14   5        104.77        113.61        10.26 o                         
  -4  15   5         46.04         64.42        11.20 o                         
  -3  15   5         18.10         15.25         4.16 o                         
  -2  15   5          2.31          2.04         3.69 o                         
  -1  15   5          7.53          8.19         3.49 o                         
   0  15   5          0.86         -3.51         3.51 o                         
   1  15   5         15.47         12.51        12.04 o                         
   2  15   5          1.11         -2.46         4.57 o                         
   3  15   5          6.78         15.44         6.27 o                         
   4  15   5         58.39         78.55        12.99 o                         
   5  15   5          2.61          3.21         4.03 o                         
  -5  16   5        110.02        143.29        18.16 o                         
  -4  16   5          1.07         -4.27         5.56 o                         
  -3  16   5         11.77         16.65         4.54 o                         
  -2  16   5         50.42         40.23         6.43 o                         
  -1  16   5          3.70          1.38         2.67 o                         
   0  16   5         40.53         37.27         7.89 o                         
   1  16   5         22.67         25.86         5.78 o                         
   2  16   5          2.61          5.20         3.58 o                         
   3  16   5          5.79          5.90         4.77 o                         
  -3  17   5          2.16          1.49         3.19 o                         
  -2  17   5         74.64         72.73         8.73 o                         
  -1  17   5          1.20         18.85        15.31 o                         
   0  17   5         23.11         22.43         5.44 o                         
   1  17   5          5.26         11.48         3.93 o                         
  -1  18   5         28.46         47.92        10.53 o                         
   0  18   5         52.86         59.72        11.85 o                         
   1  18   5         64.32         62.50        11.70 o                         
 -12   0   6          0.94         -1.36         4.30 o                         
 -10   0   6        100.01         97.81         8.87 o                         
  -8   0   6         32.43         37.54         4.91 o                         
  -6   0   6         31.74         31.55         3.14 o                         
  -4   0   6        125.94        129.10         4.79 o                         
  -2   0   6       1666.24       2019.24        17.81 o                         
   0   0   6        531.54        525.19        13.05 o                         
   2   0   6       1420.08       1415.55        23.05 o                         
   4   0   6         14.94         18.04         1.46 o                         
   6   0   6         92.25        108.97         7.91 o                         
   8   0   6        164.29        156.02        10.64 o                         
  10   0   6         13.76         25.09         8.98 o                         
 -13   1   6          6.85          6.77         5.13 o                         
 -12   1   6          2.33          0.42         1.92 o                         
 -11   1   6         58.76         66.07         5.54 o                         
 -10   1   6         72.89         90.03         6.03 o                         
  -9   1   6         67.06         65.91         4.79 o                         
  -8   1   6         22.88         26.39         2.48 o                         
  -7   1   6          2.23          2.02         0.81 o                         
  -6   1   6         21.53         16.90         1.39 o                         
  -5   1   6        907.38        899.34        14.65 o                         
  -4   1   6          5.67          5.83         0.81 o                         
  -3   1   6       2136.25       2207.36        19.95 o                         
  -2   1   6       2320.93       2452.29        28.69 o                         
  -1   1   6        568.57        569.09        10.91 o                         
   0   1   6       1282.42       1196.59        24.42 o                         
   1   1   6       2497.86       2558.68        42.10 o                         
   2   1   6        298.65        312.99         5.81 o                         
   3   1   6         67.44         71.58         2.54 o                         
   4   1   6          0.93         -0.02         0.76 o                         
   5   1   6        178.48        169.15         5.75 o                         
   6   1   6          0.15          0.78         1.17 o                         
   7   1   6          0.16         -1.36         1.85 o                         
   8   1   6          4.08          2.68         2.61 o                         
   9   1   6         63.26         79.02         8.54 o                         
  10   1   6         24.63         23.95         5.41 o                         
 -13   2   6         30.34         36.32         9.64 o                         
 -12   2   6          4.61          5.69         3.45 o                         
 -11   2   6         10.58          8.82         2.32 o                         
 -10   2   6         16.11         15.14         3.02 o                         
  -9   2   6         98.74        101.69         6.86 o                         
  -8   2   6         32.80         32.09         2.91 o                         
  -7   2   6          0.96          1.80         1.54 o                         
  -6   2   6          8.91          8.44         1.35 o                         
  -5   2   6        132.96        139.52         4.48 o                         
  -4   2   6         12.10         14.14         1.19 o                         
  -3   2   6        759.44        769.65        11.36 o                         
  -2   2   6       5627.99       5577.48        34.08 o                         
  -1   2   6       2390.08       2453.56        21.96 o                         
   0   2   6        471.98        433.89         9.13 o                         
   1   2   6        434.63        431.95         7.71 o                         
   2   2   6        460.32        513.77        11.17 o                         
   3   2   6        263.32        245.60        10.37 o                         
   4   2   6         36.56         36.61         2.10 o                         
   5   2   6          2.60          3.13         1.13 o                         
   6   2   6          1.55          0.30         1.04 o                         
   7   2   6          8.89         12.35         2.35 o                         
   8   2   6          0.31          4.07         2.07 o                         
   9   2   6          1.17         -1.04         3.51 o                         
  10   2   6          0.53         -4.41         4.41 o                         
 -13   3   6          9.40          8.17         5.17 o                         
 -12   3   6         12.83         15.01         3.19 o                         
 -11   3   6         12.17         13.85         3.16 o                         
 -10   3   6          0.90          0.72         1.85 o                         
  -9   3   6         16.00         18.37         3.63 o                         
  -8   3   6         68.32         66.76         5.46 o                         
  -7   3   6        200.20        195.00        10.68 o                         
  -6   3   6          0.64         -0.84         1.81 o                         
  -5   3   6        150.28        164.50         8.37 o                         
  -4   3   6          0.91         -0.14         0.71 o                         
  -3   3   6         56.17         56.78         2.37 o                         
  -2   3   6          7.57          5.42         2.21 o                         
  -1   3   6      13599.39      13689.04        63.69 o                         
   0   3   6        622.46        653.41        13.89 o                         
   1   3   6        358.98        363.73        12.16 o                         
   2   3   6        181.46        196.73         7.72 o                         
   3   3   6        278.80        271.96        15.61 o                         
   4   3   6        156.88        162.74         5.02 o                         
   5   3   6         14.17         15.14         2.06 o                         
   6   3   6          5.25          7.00         1.41 o                         
   7   3   6          4.08          0.62         2.51 o                         
   8   3   6        154.62        125.35         8.42 o                         
   9   3   6          9.03         11.46         3.53 o                         
  10   3   6         17.72         32.18         8.65 o                         
 -12   4   6         59.36         69.18         7.03 o                         
 -11   4   6         36.49         51.24         5.66 o                         
 -10   4   6         12.35         14.60         3.29 o                         
  -9   4   6         55.68         58.04         5.46 o                         
  -8   4   6        146.72        139.61         7.81 o                         
  -7   4   6        142.72        133.78        13.90 o                         
  -6   4   6        391.84        386.01        31.48 o                         
  -5   4   6          0.32         -0.05         1.48 o                         
  -4   4   6        227.61        225.12        11.59 o                         
  -3   4   6       1060.39       1092.01        18.50 o                         
  -2   4   6         92.22         98.28         5.46 o                         
  -1   4   6        138.04        187.63         7.15 o                         
   0   4   6        850.32        870.52        11.99 o                         
   1   4   6        143.05        139.67         5.52 o                         
   2   4   6         59.83         75.06         3.26 o                         
   3   4   6         17.40         19.32         2.68 o                         
   4   4   6         16.13         18.35         2.47 o                         
   5   4   6          0.13          0.63         1.64 o                         
   6   4   6         23.65         24.82         2.66 o                         
   7   4   6         21.61         26.31         4.85 o                         
   8   4   6         10.41          6.86         8.80 o                         
   9   4   6        143.19        189.76        12.98 o                         
  10   4   6        122.92        135.43        15.35 o                         
 -12   5   6          6.23         13.86         6.00 o                         
 -11   5   6         14.44         13.51         2.76 o                         
 -10   5   6         22.69         16.55         3.30 o                         
  -9   5   6          2.16          1.88         3.03 o                         
  -8   5   6        189.28        189.14        12.14 o                         
  -7   5   6         27.86         30.82         5.64 o                         
  -6   5   6          5.58          4.78         6.33 o                         
  -5   5   6         44.28         46.93         3.29 o                         
  -4   5   6        164.18        158.69         6.06 o                         
  -3   5   6         41.88         44.52         4.01 o                         
  -2   5   6          4.30          4.69         2.37 o                         
  -1   5   6         40.50         30.58         2.65 o                         
   0   5   6       1240.35       1237.88        11.19 o                         
   1   5   6       1573.42       1604.08        13.01 o                         
   2   5   6         64.99         74.22         3.73 o                         
   3   5   6          0.38          3.67         1.91 o                         
   4   5   6          3.25          4.59         2.67 o                         
   5   5   6         18.01         19.17         3.44 o                         
   6   5   6          2.18          0.19         1.83 o                         
   7   5   6        157.18        184.53         9.00 o                         
   8   5   6         42.30         39.37         5.89 o                         
   9   5   6          5.58          2.14         2.83 o                         
 -11   6   6         29.51         29.36         5.46 o                         
 -10   6   6         80.20         93.78         7.34 o                         
  -9   6   6         20.25         11.21         2.70 o                         
  -8   6   6         84.98         95.15         8.60 o                         
  -7   6   6         38.44         38.87         5.50 o                         
  -6   6   6          6.35          5.88         1.80 o                         
  -5   6   6          1.72          2.54         1.41 o                         
  -4   6   6          0.63          2.05         1.37 o                         
  -3   6   6        399.41        374.77        11.63 o                         
  -2   6   6        138.06        138.67         9.16 o                         
  -1   6   6          0.10          0.76         1.36 o                         
   0   6   6        679.21        765.60        11.22 o                         
   1   6   6        769.39        780.28        11.77 o                         
   2   6   6         11.44         13.03         1.42 o                         
   3   6   6         59.99         61.05         5.77 o                         
   4   6   6         24.81         28.67         3.68 o                         
   5   6   6         31.61         34.01         4.46 o                         
   6   6   6         83.93         84.40         5.95 o                         
   7   6   6         19.79         21.07         3.45 o                         
   8   6   6        222.41        230.90        14.98 o                         
   9   6   6          5.56          9.02         5.01 o                         
 -11   7   6         23.05         27.59         5.05 o                         
 -10   7   6          3.56          3.18         2.60 o                         
  -9   7   6         32.96         31.44         4.22 o                         
  -8   7   6         17.91         19.75         4.27 o                         
  -7   7   6        142.93        133.45         9.61 o                         
  -6   7   6         98.95         86.23         6.48 o                         
  -5   7   6        314.88        310.62        11.82 o                         
  -4   7   6         34.60         30.43         4.64 o                         
  -3   7   6         34.91         32.75         2.05 o                         
  -2   7   6          0.98         -1.36         1.94 o                         
  -1   7   6         97.74         97.25         5.68 o                         
   0   7   6         20.50         25.63         1.98 o                         
   1   7   6        162.72        175.34         5.81 o                         
   2   7   6          4.24          5.19         1.10 o                         
   3   7   6        277.19        281.87         9.60 o                         
   4   7   6        485.51        459.11        11.35 o                         
   5   7   6        315.79        329.24        10.21 o                         
   6   7   6          1.44          3.55         2.21 o                         
   7   7   6          5.07          7.40         2.28 o                         
   8   7   6          9.56          7.19         3.75 o                         
   9   7   6          4.73          5.91         3.54 o                         
 -10   8   6         45.08         38.84         5.06 o                         
  -9   8   6         12.95         14.19         3.85 o                         
  -8   8   6          7.06          4.87         3.13 o                         
  -7   8   6        195.69        193.03        12.69 o                         
  -6   8   6        212.84        203.45         7.45 o                         
  -5   8   6         61.83         67.19         4.71 o                         
  -4   8   6          3.10         -0.81         1.79 o                         
  -3   8   6        152.83        153.05         5.42 o                         
  -2   8   6          2.86          2.96         1.32 o                         
  -1   8   6        139.25        138.69         7.11 o                         
   0   8   6         72.18         72.40         4.70 o                         
   1   8   6        272.36        255.95         7.52 o                         
   2   8   6         12.40         12.70         1.55 o                         
   3   8   6         40.74         41.08         3.28 o                         
   4   8   6        170.38        173.96         7.38 o                         
   5   8   6        298.00        316.82        10.23 o                         
   6   8   6         59.44         68.09         5.10 o                         
   7   8   6          1.11          1.32         1.92 o                         
   8   8   6          0.44          1.49         2.15 o                         
   9   8   6          6.27          3.98         3.62 o                         
 -10   9   6          0.01          1.83         2.23 o                         
  -9   9   6          3.71          3.38         2.53 o                         
  -8   9   6          7.13          5.97         2.88 o                         
  -7   9   6          2.25          2.01         2.36 o                         
  -6   9   6         74.80         61.53         6.09 o                         
  -5   9   6         38.19         40.25         4.09 o                         
  -4   9   6        395.28        365.00        19.75 o                         
  -3   9   6        619.84        600.72        11.85 o                         
  -2   9   6          0.00         -0.20         0.88 o                         
  -1   9   6          1.41         -0.92         2.91 o                         
   0   9   6         11.62          9.76         2.40 o                         
   1   9   6        321.07        317.13        10.08 o                         
   2   9   6          0.87          0.18         1.43 o                         
   3   9   6        396.56        396.04        10.47 o                         
   4   9   6          9.62          8.65         2.38 o                         
   5   9   6          2.32         -1.74         1.82 o                         
   6   9   6         33.49         27.06         3.44 o                         
   7   9   6         25.69         27.34         3.50 o                         
   8   9   6         23.85         22.37         5.05 o                         
   9   9   6          1.82         14.89         8.02 o                         
 -10  10   6          0.58          0.42         3.23 o                         
  -9  10   6          1.10          5.99         3.84 o                         
  -8  10   6          0.84          4.39         2.79 o                         
  -7  10   6          5.28          1.85         6.66 o                         
  -6  10   6          2.03          3.26         2.55 o                         
  -5  10   6         54.97         62.08         6.68 o                         
  -4  10   6        542.60        519.12        24.16 o                         
  -3  10   6        326.96        296.57        16.93 o                         
  -2  10   6          2.54          5.84         1.31 o                         
  -1  10   6        253.37        226.63         9.97 o                         
   0  10   6          5.93         11.35         2.91 o                         
   1  10   6          0.06         -0.87         1.45 o                         
   2  10   6        199.54        210.65         7.89 o                         
   3  10   6          0.06          0.60         1.26 o                         
   4  10   6         30.35         31.28         4.47 o                         
   5  10   6          0.58          3.04         2.07 o                         
   6  10   6          9.28          7.74         3.39 o                         
   7  10   6         37.83         27.70         4.07 o                         
   8  10   6         23.43         30.90        17.95 o                         
  -9  11   6          8.37          5.11         3.25 o                         
  -8  11   6         34.47         34.03         7.60 o                         
  -7  11   6          0.23          0.88         4.93 o                         
  -6  11   6        233.92        227.43        14.35 o                         
  -5  11   6          9.19          9.81         4.55 o                         
  -4  11   6        201.01        181.59        14.57 o                         
  -3  11   6        978.03        920.51        30.83 o                         
  -2  11   6        123.73        125.67         9.85 o                         
  -1  11   6         14.43         17.25         3.64 o                         
   0  11   6          1.95          4.53         2.65 o                         
   1  11   6        169.23        163.53        10.33 o                         
   2  11   6        255.29        273.70         9.50 o                         
   3  11   6         63.55         67.97         4.87 o                         
   4  11   6         43.49         44.64         5.84 o                         
   5  11   6         19.24         15.82         3.21 o                         
   6  11   6        197.68        213.55        12.51 o                         
   7  11   6         13.33          8.19         2.46 o                         
   8  11   6          6.41          2.17         4.25 o                         
  -9  12   6          0.00         -6.78         6.78 o                         
  -8  12   6          1.13         -1.12         2.98 o                         
  -7  12   6         19.79         24.98         5.30 o                         
  -6  12   6          5.12          7.06         3.05 o                         
  -5  12   6          0.00         -1.51         2.82 o                         
  -4  12   6         81.78         71.36         9.99 o                         
  -3  12   6         62.57         57.24         8.28 o                         
  -2  12   6         16.84         21.21         6.45 o                         
  -1  12   6         66.45         68.73         7.04 o                         
   0  12   6         13.58         11.73         2.85 o                         
   1  12   6         69.14         67.12         6.53 o                         
   2  12   6          0.15         -1.47         2.06 o                         
   3  12   6         76.82         76.20         7.08 o                         
   4  12   6         29.23         26.04         6.21 o                         
   5  12   6         31.57         34.71         5.28 o                         
   6  12   6         24.17         24.72         4.26 o                         
   7  12   6          0.16          2.72         2.85 o                         
  -8  13   6         14.35         13.54         4.23 o                         
  -7  13   6         62.84         56.61        13.17 o                         
  -6  13   6         15.37         14.92         5.87 o                         
  -5  13   6         96.73         89.85        12.39 o                         
  -4  13   6         20.09         21.67         5.83 o                         
  -2  13   6         52.58         62.84         7.14 o                         
  -1  13   6        178.69        193.04        11.92 o                         
   0  13   6          0.15          4.33         3.59 o                         
   1  13   6          0.78          0.33         2.47 o                         
   2  13   6          5.66          8.81         3.05 o                         
   3  13   6        112.73        115.03        14.27 o                         
   4  13   6        187.72        220.24        19.33 o                         
   5  13   6          1.35          3.53         4.92 o                         
   6  13   6          2.87         10.97         5.51 o                         
   7  13   6          9.85         22.17         7.95 o                         
  -7  14   6          0.00         -0.51         4.47 o                         
  -6  14   6          0.76          3.32         4.61 o                         
  -5  14   6         23.29         18.82         5.79 o                         
  -3  14   6          0.09         -0.46         3.69 o                         
  -2  14   6         48.19         54.61         6.84 o                         
  -1  14   6         92.09         95.61         8.88 o                         
   0  14   6         38.33         37.64         5.63 o                         
   1  14   6         63.43         69.00         7.13 o                         
   2  14   6         45.95         40.38         8.06 o                         
   3  14   6         48.12         49.01        10.03 o                         
   4  14   6         32.00         28.36         7.76 o                         
   5  14   6         75.66         85.16        13.03 o                         
   6  14   6         33.66         62.77        12.01 o                         
  -4  15   6          3.51          8.38         5.89 o                         
  -3  15   6         27.65         31.36         8.19 o                         
  -2  15   6          5.55          1.83         3.09 o                         
  -1  15   6         62.28         64.83         7.66 o                         
   0  15   6          0.32          1.54         2.63 o                         
   1  15   6          8.47          7.83         2.82 o                         
   2  15   6         24.28         33.16         8.94 o                         
   3  15   6          9.86         11.24         5.44 o                         
   4  15   6         64.87         63.76        11.71 o                         
   5  15   6         12.42         21.48         7.94 o                         
  -5  16   6          7.05         12.26         6.02 o                         
  -4  16   6          0.02          7.02         5.68 o                         
  -3  16   6          0.30         -3.52         4.59 o                         
  -2  16   6          5.94          3.59         4.82 o                         
  -1  16   6         16.22         12.43         4.12 o                         
   0  16   6         16.91         14.59         4.00 o                         
   1  16   6          0.24          2.62         3.78 o                         
   2  16   6          0.10         -5.80         5.80 o                         
   3  16   6          0.41         -5.64         5.64 o                         
  -3  17   6         16.81         15.41         7.65 o                         
  -2  17   6          5.03          3.15         4.11 o                         
  -1  17   6          0.62          1.93         4.74 o                         
   0  17   6          6.06         -1.23         4.03 o                         
  -1  18   6          5.13         18.90         7.56 o                         
   0  18   6         57.19         47.82         9.73 o                         
 -11   0   7          2.69          8.21         3.35 o                         
  -9   0   7         10.13         13.54         5.10 o                         
  -7   0   7        100.01         98.38         5.32 o                         
  -5   0   7         54.62         45.21         4.70 o                         
  -3   0   7       6749.06       7553.10       165.08 o                         
  -1   0   7        100.11        134.88        67.28 o                         
   1   0   7       1530.81       1653.23        15.50 o                         
   3   0   7       1157.69       1297.47        24.25 o                         
   5   0   7         72.83         57.57        10.16 o                         
   7   0   7         42.13         39.93         5.83 o                         
   9   0   7         37.69         39.13         8.40 o                         
 -12   1   7         18.63         19.27         3.14 o                         
 -11   1   7          1.02          2.00         2.23 o                         
 -10   1   7          1.43          1.08         2.17 o                         
  -9   1   7         66.06         73.09         5.17 o                         
  -8   1   7        160.02        171.56         5.93 o                         
  -7   1   7        126.76        120.56         3.76 o                         
  -6   1   7         11.70         12.19         1.25 o                         
  -5   1   7        143.90        174.67         4.24 o                         
  -4   1   7        602.00        600.61        16.89 o                         
  -3   1   7        325.45        362.94         6.30 o                         
  -2   1   7       1396.88       1503.18        22.78 o                         
  -1   1   7          9.71          3.95         3.18 o                         
   0   1   7          0.70          1.53         0.98 o                         
   1   1   7          8.08          8.40         0.90 o                         
   2   1   7         16.36         16.76         2.12 o                         
   3   1   7        122.50        128.51         6.01 o                         
   4   1   7          0.95          0.89         0.96 o                         
   5   1   7         72.77         78.30         3.58 o                         
   6   1   7         15.82         21.74         3.35 o                         
   7   1   7        121.04        119.74         6.69 o                         
   8   1   7         25.95         32.06         3.81 o                         
   9   1   7          0.39          2.25         6.12 o                         
  10   1   7         29.14         29.00         7.70 o                         
 -13   2   7          0.08         -3.42         3.42 o                         
 -12   2   7          0.17         -2.11         2.11 o                         
 -11   2   7         47.64         45.85         4.56 o                         
 -10   2   7        235.35        245.05         9.86 o                         
  -9   2   7          0.01         -0.17         1.71 o                         
  -8   2   7         67.56         69.60         3.92 o                         
  -7   2   7        177.30        167.13         6.20 o                         
  -6   2   7        513.02        495.07        16.90 o                         
  -5   2   7         22.99         30.00         2.09 o                         
  -4   2   7        668.36        751.27        11.20 o                         
  -3   2   7         77.37        109.15         7.33 o                         
  -2   2   7       2917.32       3022.76        36.37 o                         
  -1   2   7        167.07        123.67         5.31 o                         
   0   2   7         50.36         70.66         3.94 o                         
   1   2   7        115.00        106.83         2.91 o                         
   2   2   7         18.39         16.59         1.97 o                         
   3   2   7        135.96        122.15         3.83 o                         
   4   2   7          4.33          2.56         1.59 o                         
   5   2   7         98.02        115.02         4.38 o                         
   6   2   7          2.63          0.73         1.93 o                         
   7   2   7         15.96         17.19         3.71 o                         
   8   2   7         13.40         11.85         2.90 o                         
   9   2   7          1.56          3.31         5.87 o                         
 -13   3   7         17.11         10.65         8.43 o                         
 -12   3   7         44.66         44.40         4.82 o                         
 -11   3   7         20.24         18.76         3.23 o                         
 -10   3   7          2.20          0.48         2.02 o                         
  -9   3   7         18.54         17.02         2.64 o                         
  -8   3   7        154.78        153.14         6.84 o                         
  -7   3   7         59.99         59.17         4.63 o                         
  -6   3   7        143.88        139.51         6.39 o                         
  -5   3   7        658.90        670.13        25.28 o                         
  -4   3   7        921.34        923.47        15.12 o                         
  -3   3   7        321.49        337.36        16.58 o                         
  -2   3   7        488.52        457.54        17.94 o                         
  -1   3   7       2588.27       2923.07        46.92 o                         
   0   3   7        627.25        655.20        17.85 o                         
   1   3   7         28.39         22.62         2.23 o                         
   2   3   7         26.96         25.85         3.03 o                         
   3   3   7         67.58         73.77         3.53 o                         
   4   3   7        133.88        115.35         5.46 o                         
   5   3   7         59.58         54.22         3.53 o                         
   6   3   7         78.16         79.72         5.78 o                         
   7   3   7          0.19          3.73         2.92 o                         
   8   3   7          4.94         -0.54         3.96 o                         
   9   3   7          1.47          8.58         5.56 o                         
 -13   4   7          4.03          5.14         4.98 o                         
 -12   4   7         16.41         12.56         2.97 o                         
 -11   4   7          0.47         -1.34         2.01 o                         
 -10   4   7         38.14         35.23         4.60 o                         
  -9   4   7        203.25        198.95        10.05 o                         
  -8   4   7        175.25        168.06        10.88 o                         
  -7   4   7          9.27          7.23         2.33 o                         
  -6   4   7         68.38         74.44         5.16 o                         
  -5   4   7         54.95         46.95         3.90 o                         
  -4   4   7       1288.02       1249.42        20.41 o                         
  -3   4   7         18.25         19.49         2.69 o                         
  -2   4   7        160.20        146.45         8.95 o                         
  -1   4   7        222.66        239.64        12.61 o                         
   0   4   7        186.22        184.45        13.18 o                         
   1   4   7        251.81        249.78         9.54 o                         
   2   4   7          7.20         10.62         2.52 o                         
   3   4   7         39.01         36.97         3.89 o                         
   4   4   7          1.84          5.89         2.18 o                         
   5   4   7          8.62          6.14         2.27 o                         
   6   4   7         24.10         22.91         2.55 o                         
   7   4   7         74.36         71.77         8.06 o                         
   8   4   7         98.29         97.17         9.42 o                         
   9   4   7         25.71         30.94         8.71 o                         
 -12   5   7         12.43          3.20         4.46 o                         
 -11   5   7         20.98         26.61         4.49 o                         
 -10   5   7         13.40         12.50         3.40 o                         
  -9   5   7         44.69         40.79         4.84 o                         
  -8   5   7          0.50          4.81         3.50 o                         
  -7   5   7          0.42         -1.34         2.08 o                         
  -6   5   7        234.44        204.86        12.35 o                         
  -5   5   7          6.17          5.62         1.18 o                         
  -4   5   7         74.80         77.55         3.02 o                         
  -3   5   7         21.76         22.80         3.21 o                         
  -2   5   7          8.41          7.13         2.09 o                         
  -1   5   7         44.80         34.32         3.30 o                         
   0   5   7         40.04         53.41         2.48 o                         
   1   5   7        225.14        278.62         5.44 o                         
   2   5   7        620.77        617.79        29.99 o                         
   3   5   7        151.81        154.67         9.02 o                         
   4   5   7        388.75        399.37        19.82 o                         
   5   5   7        203.03        198.54         8.57 o                         
   6   5   7          1.54          0.93         2.04 o                         
   7   5   7         17.88         18.77         4.86 o                         
   8   5   7          0.66          2.20         5.48 o                         
   9   5   7         48.53         62.67        11.85 o                         
 -12   6   7          0.06          1.53         3.64 o                         
 -11   6   7         85.45         95.88         7.89 o                         
 -10   6   7         14.54         13.73         2.82 o                         
  -9   6   7          3.12         -4.30         4.30 o                         
  -8   6   7          6.93          3.58         2.47 o                         
  -7   6   7        195.76        191.56        11.38 o                         
  -6   6   7        121.95        116.13         5.44 o                         
  -5   6   7        178.06        148.72         6.40 o                         
  -4   6   7        164.00        163.78         5.54 o                         
  -3   6   7          0.62          0.41         1.97 o                         
  -2   6   7         18.43         22.10         3.15 o                         
  -1   6   7         66.21         69.45         4.87 o                         
   0   6   7        345.81        322.73         6.11 o                         
   1   6   7        242.94        242.09         4.59 o                         
   2   6   7        159.93        155.59         5.36 o                         
   3   6   7          1.36          1.58         2.27 o                         
   4   6   7          9.22          6.07         4.07 o                         
   5   6   7         13.19         19.07         3.16 o                         
   6   6   7         13.03         15.43         3.08 o                         
   7   6   7         22.58         22.11         4.66 o                         
   8   6   7          3.27          3.72         5.07 o                         
   9   6   7         15.54         21.93         8.20 o                         
 -11   7   7         28.50         35.70         5.22 o                         
 -10   7   7          5.28          1.91         2.21 o                         
  -9   7   7         65.41         62.04         7.50 o                         
  -8   7   7         74.71         70.01         7.59 o                         
  -7   7   7         68.43         70.11         7.27 o                         
  -6   7   7          5.14          4.34         3.14 o                         
  -5   7   7        215.71        191.27        11.53 o                         
  -4   7   7        139.54        134.95         7.97 o                         
  -3   7   7         22.19         20.96         3.45 o                         
  -2   7   7         12.73         15.00         2.82 o                         
  -1   7   7        371.57        402.51        10.25 o                         
   0   7   7        125.76        138.60         4.79 o                         
   1   7   7          5.28          4.17         0.75 o                         
   2   7   7        273.42        269.46         9.65 o                         
   3   7   7         38.64         38.44         3.83 o                         
   4   7   7        172.28        183.66         8.33 o                         
   5   7   7         19.65         13.30         2.43 o                         
   6   7   7        423.08        462.46        12.97 o                         
   7   7   7        206.08        227.16        11.67 o                         
   8   7   7         44.25         22.05         4.94 o                         
   9   7   7         27.21         28.50         6.09 o                         
 -11   8   7          2.14          1.51         3.02 o                         
 -10   8   7          0.18         -0.63         2.13 o                         
  -9   8   7         17.00         17.81         4.10 o                         
  -8   8   7         22.16         18.87         5.19 o                         
  -7   8   7          0.73          1.71         5.10 o                         
  -6   8   7        287.96        288.67         9.32 o                         
  -5   8   7        822.06        837.08        28.70 o                         
  -4   8   7        348.32        338.14        15.56 o                         
  -3   8   7        121.47        123.25         7.81 o                         
  -2   8   7        151.51        151.16         8.03 o                         
  -1   8   7         93.11         92.74         5.17 o                         
   0   8   7        108.04        103.05         4.21 o                         
   1   8   7        102.39        104.27         4.49 o                         
   2   8   7        155.84        141.22         5.39 o                         
   3   8   7          8.44          8.41         2.25 o                         
   4   8   7          1.61          3.96         2.75 o                         
   5   8   7         42.17         41.75         3.94 o                         
   6   8   7         21.42         20.62         3.06 o                         
   7   8   7         27.04         32.91         4.93 o                         
   8   8   7         53.39         75.38        15.64 o                         
   9   8   7         14.04         22.84         8.26 o                         
 -10   9   7         22.11         19.49         3.75 o                         
  -9   9   7          4.79         -0.91         2.72 o                         
  -8   9   7          1.89          4.89         2.81 o                         
  -7   9   7          0.80          1.19         2.65 o                         
  -6   9   7          4.72          3.47         1.54 o                         
  -5   9   7        489.31        492.32        22.20 o                         
  -4   9   7         73.28         62.50         5.84 o                         
  -3   9   7        228.40        223.14        12.75 o                         
  -2   9   7        190.48        166.10        11.24 o                         
  -1   9   7          6.93          8.31         3.00 o                         
   0   9   7         29.71         30.71         2.78 o                         
   1   9   7          0.52          4.03         1.60 o                         
   2   9   7         43.94         44.73         3.44 o                         
   3   9   7        114.75        120.16         7.13 o                         
   4   9   7        151.70        151.28         8.22 o                         
   5   9   7         10.27          6.99         4.50 o                         
   6   9   7          3.57          3.36         3.32 o                         
   7   9   7          1.48          1.08         2.54 o                         
   8   9   7         37.27         32.89         6.30 o                         
  -9  10   7          5.73          4.39         4.05 o                         
  -8  10   7         25.06         21.62         4.62 o                         
  -7  10   7         27.80         20.09         5.70 o                         
  -6  10   7         93.32         97.74         8.73 o                         
  -5  10   7         48.75         57.03         5.89 o                         
  -4  10   7        387.97        381.10        18.19 o                         
  -3  10   7        500.38        482.84        21.83 o                         
  -2  10   7        241.70        228.14        10.82 o                         
  -1  10   7         68.34         69.28         5.61 o                         
   0  10   7        442.49        477.89        15.99 o                         
   1  10   7         66.36         68.93         4.39 o                         
   2  10   7         43.32         41.67         3.58 o                         
   3  10   7        129.27        128.27         8.40 o                         
   4  10   7          3.46          0.51         3.03 o                         
   5  10   7          5.12          4.28         2.10 o                         
   6  10   7         45.56         38.10         6.69 o                         
   7  10   7          5.41         10.67         3.61 o                         
   8  10   7         10.36          7.39         4.72 o                         
  -9  11   7         17.49         17.36         4.65 o                         
  -8  11   7         88.83         83.28         8.95 o                         
  -7  11   7         69.41         71.13         9.25 o                         
  -6  11   7         22.14         20.66         6.08 o                         
  -5  11   7          0.13          1.97        10.62 o                         
  -4  11   7        399.45        358.26        20.87 o                         
  -3  11   7        244.16        234.75        15.91 o                         
  -2  11   7         60.79         69.25        14.12 o                         
  -1  11   7        138.09        134.73         7.89 o                         
   0  11   7         88.34         88.52         7.47 o                         
   1  11   7          0.78          0.73         3.53 o                         
   2  11   7        388.82        415.67        15.06 o                         
   3  11   7         55.73         68.67         9.84 o                         
   4  11   7         22.43         22.84         5.29 o                         
   5  11   7         23.91         29.79         6.04 o                         
   6  11   7         46.37         50.54         7.12 o                         
   7  11   7          3.58          8.49         8.67 o                         
  -8  12   7          0.07          2.21         3.21 o                         
  -7  12   7         12.89         15.92         4.49 o                         
  -6  12   7          0.32          9.89         5.66 o                         
  -5  12   7          9.34          3.06         7.65 o                         
  -4  12   7          9.46          8.49         4.39 o                         
  -3  12   7          0.32         -2.79         2.79 o                         
  -2  12   7         19.05         24.63         4.18 o                         
  -1  12   7         27.95         29.17         4.79 o                         
   0  12   7         37.34         34.65         4.76 o                         
   1  12   7         11.82         15.18         4.93 o                         
   2  12   7        293.59        339.54        22.85 o                         
   3  12   7         70.72         92.03        12.66 o                         
   4  12   7        114.09        121.00        14.07 o                         
   5  12   7         66.25         55.83        17.73 o                         
   6  12   7         11.08          4.38         8.86 o                         
  -8  13   7          2.34         -0.22         3.29 o                         
  -7  13   7          0.12          3.15         4.34 o                         
  -6  13   7          0.49         -3.91         3.91 o                         
  -5  13   7          0.62         -5.04         5.04 o                         
  -4  13   7          0.03          2.87         3.29 o                         
  -3  13   7          7.73         10.21         4.54 o                         
  -2  13   7         98.65        101.05         8.95 o                         
  -1  13   7        100.97        110.97         9.11 o                         
   0  13   7        159.51        161.57        10.65 o                         
   1  13   7          7.75          7.97         2.87 o                         
   2  13   7         18.59         16.82         5.97 o                         
   3  13   7        138.07        167.75        17.20 o                         
   4  13   7         23.46         27.85         7.55 o                         
   5  13   7          3.45          2.81         5.47 o                         
   6  13   7          4.23          0.31         3.79 o                         
  -7  14   7         14.72         14.92         5.51 o                         
  -6  14   7          4.70          3.50         3.17 o                         
  -5  14   7          0.30          6.69         4.89 o                         
  -4  14   7          0.00          9.12         5.46 o                         
  -3  14   7          0.58         -2.51         5.14 o                         
  -2  14   7         86.78         93.59         8.93 o                         
  -1  14   7        161.08        177.89        12.06 o                         
   0  14   7         32.04         38.36         5.68 o                         
   1  14   7         24.76         24.77         4.41 o                         
   2  14   7          1.10          0.70         3.64 o                         
   3  14   7         17.97         14.81         5.27 o                         
   4  14   7         70.41         73.89        12.21 o                         
   5  14   7          1.72         -5.60         5.60 o                         
   6  14   7         18.83         18.31         7.84 o                         
  -7  15   7         21.24         28.79         8.50 o                         
  -6  15   7         20.45         20.64         7.71 o                         
  -3  15   7          0.01          1.30         4.75 o                         
  -2  15   7         49.27         41.44         6.25 o                         
  -1  15   7          0.04          0.90         4.50 o                         
   0  15   7          0.04          2.40         5.68 o                         
   1  15   7          0.05          0.83         4.04 o                         
   2  15   7          9.33         12.58         5.59 o                         
   3  15   7          2.20          2.75         4.94 o                         
   4  15   7         10.54         17.54         7.00 o                         
  -4  16   7          0.01         -1.03         4.28 o                         
  -3  16   7         13.42         23.89         6.65 o                         
  -2  16   7          0.58         -2.94         2.94 o                         
  -1  16   7         12.14         10.73         4.12 o                         
   0  16   7         89.11         91.81         9.31 o                         
   1  16   7         48.49         63.08        11.47 o                         
   2  16   7          2.34          4.29         3.57 o                         
  -3  17   7          3.24          3.47         5.03 o                         
  -2  17   7          0.24          2.75         3.79 o                         
  -1  17   7          0.01         -0.50         4.40 o                         
 -12   0   8         19.73         21.53         5.67 o                         
 -10   0   8         65.08         78.90         7.97 o                         
  -8   0   8        313.17        316.90        10.51 o                         
  -6   0   8        677.02        738.22        17.36 o                         
  -4   0   8         30.37         28.59         2.58 o                         
  -2   0   8        876.76        959.29        14.37 o                         
   0   0   8          5.34          3.00         1.18 o                         
   2   0   8          1.53          6.48         2.39 o                         
   4   0   8          1.06         -2.87         4.86 o                         
   6   0   8         35.38         30.85         6.72 o                         
   8   0   8         13.96          7.30         4.28 o                         
 -13   1   8          1.35         -4.47         5.02 o                         
 -12   1   8          2.31          7.20         2.60 o                         
 -11   1   8         77.69         83.61         6.15 o                         
 -10   1   8         62.07         57.48         4.81 o                         
  -9   1   8        338.86        364.68        11.31 o                         
  -8   1   8         41.21         40.88         3.02 o                         
  -7   1   8        121.17        120.95         4.80 o                         
  -6   1   8         45.77         43.64         2.48 o                         
  -5   1   8        186.87        220.47         6.35 o                         
  -4   1   8       2264.35       2340.50        30.03 o                         
  -3   1   8        105.22        110.88         4.08 o                         
  -2   1   8        275.84        279.17         6.30 o                         
  -1   1   8         31.84         37.76         2.72 o                         
   0   1   8        917.23        959.38        13.98 o                         
   1   1   8        127.82        128.10         3.28 o                         
   2   1   8        179.85        174.58         7.64 o                         
   3   1   8         10.15         12.81         2.26 o                         
   4   1   8          1.59          1.91         2.18 o                         
   5   1   8          1.71          6.99         2.71 o                         
   6   1   8        123.81         97.21         8.55 o                         
   7   1   8         74.08         72.48         7.70 o                         
   8   1   8         17.68         10.41         6.91 o                         
 -13   2   8          2.10          2.75         4.59 o                         
 -12   2   8         38.53         45.23         4.90 o                         
 -11   2   8          6.33          3.90         1.94 o                         
 -10   2   8         11.01         14.80         2.86 o                         
  -9   2   8        170.54        166.30         7.62 o                         
  -8   2   8          2.56          2.46         1.34 o                         
  -7   2   8        535.80        598.07        15.00 o                         
  -6   2   8        190.10        174.34         7.92 o                         
  -5   2   8          1.85          1.93         0.94 o                         
  -4   2   8         78.37         85.25         3.63 o                         
  -3   2   8        490.19        589.54        29.73 o                         
  -2   2   8          2.60          2.60         0.92 o                         
  -1   2   8        598.49        638.75        48.29 o                         
   0   2   8       1378.20       1523.80        19.28 o                         
   1   2   8         13.78          8.82         1.29 o                         
   2   2   8          1.71          7.05         2.95 o                         
   3   2   8        160.95        146.11         9.06 o                         
   4   2   8         49.46         49.47         3.12 o                         
   5   2   8         82.83         81.33         5.81 o                         
   6   2   8        119.51        111.88         8.96 o                         
   7   2   8         17.28          6.70         4.42 o                         
   8   2   8          2.33          0.02         3.58 o                         
 -13   3   8          3.16         12.92         6.49 o                         
 -12   3   8          1.56         -2.45         2.54 o                         
 -11   3   8         10.76          8.71         3.01 o                         
 -10   3   8          3.10          4.90         2.17 o                         
  -9   3   8         73.91         75.62         4.28 o                         
  -8   3   8          0.20          1.72         2.08 o                         
  -7   3   8         32.70         25.67         2.89 o                         
  -6   3   8        371.76        366.39        10.09 o                         
  -5   3   8        160.46        165.56         5.29 o                         
  -4   3   8          9.48          8.93         1.24 o                         
  -3   3   8          0.36          3.01         2.53 o                         
  -2   3   8         39.02         41.72         3.71 o                         
  -1   3   8          0.54          3.26         2.67 o                         
   0   3   8        502.89        510.81        21.92 o                         
   1   3   8         12.68          5.17         1.85 o                         
   2   3   8        174.68        154.46         7.27 o                         
   3   3   8        304.13        304.71        10.17 o                         
   4   3   8         18.19         26.54         3.09 o                         
   5   3   8          0.09         -0.71         2.28 o                         
   6   3   8          0.08          2.14         4.33 o                         
   7   3   8         29.23         38.45         9.22 o                         
   8   3   8          0.05          0.32         2.76 o                         
 -12   4   8          6.49          8.67         4.98 o                         
 -11   4   8          0.21         -0.33         1.90 o                         
 -10   4   8         29.25         32.36         3.72 o                         
  -9   4   8        218.48        241.42         9.21 o                         
  -8   4   8         85.66         95.80         7.42 o                         
  -7   4   8        731.70        743.91        26.91 o                         
  -6   4   8          0.31          0.75         1.68 o                         
  -5   4   8         31.78         25.47         2.04 o                         
  -4   4   8         20.92         22.43         1.83 o                         
  -3   4   8         36.28         26.04         3.20 o                         
  -2   4   8        308.44        337.62        11.04 o                         
  -1   4   8         65.79         60.78         7.77 o                         
   0   4   8          7.31          4.62         3.41 o                         
   1   4   8        340.50        345.45        11.80 o                         
   2   4   8        353.54        352.05        11.90 o                         
   3   4   8        150.24        138.13         7.48 o                         
   4   4   8         48.87         60.86         5.24 o                         
   5   4   8        184.74        189.69         7.62 o                         
   6   4   8         12.97         14.94         3.91 o                         
   7   4   8         38.61         36.95         6.18 o                         
   8   4   8          3.32          3.96         2.91 o                         
 -12   5   8          1.79          3.08         4.77 o                         
 -11   5   8          0.24         -2.60         2.60 o                         
 -10   5   8         16.32         14.19         2.84 o                         
  -9   5   8          3.66          4.29         2.25 o                         
  -8   5   8        324.97        325.65        13.78 o                         
  -7   5   8       1044.42       1077.94        36.70 o                         
  -6   5   8         14.41         14.62         1.91 o                         
  -5   5   8        549.12        503.25        11.77 o                         
  -4   5   8          0.02          2.14         2.53 o                         
  -3   5   8          0.21          1.21         1.57 o                         
  -2   5   8          3.89          3.76         2.06 o                         
  -1   5   8         54.42         46.18         4.23 o                         
   0   5   8        311.42        330.53        11.03 o                         
   1   5   8         59.81         59.86         2.66 o                         
   2   5   8          1.24          1.03         0.76 o                         
   3   5   8         16.63         22.18         3.64 o                         
   4   5   8         59.19         55.78         5.47 o                         
   5   5   8         13.76         12.60         2.91 o                         
   6   5   8         39.92         37.77         8.34 o                         
   7   5   8          0.43          1.95         6.21 o                         
   8   5   8          0.03          5.99         3.67 o                         
 -12   6   8         52.34         57.76        10.61 o                         
 -11   6   8          0.66          0.07         3.49 o                         
 -10   6   8         35.02         36.61         4.59 o                         
  -9   6   8        188.62        166.02        21.59 o                         
  -8   6   8         88.50         87.75         8.08 o                         
  -7   6   8        119.67        125.58        14.22 o                         
  -6   6   8         18.69         22.93         2.74 o                         
  -5   6   8        165.06        157.82         5.70 o                         
  -4   6   8        113.98        105.26         9.13 o                         
  -3   6   8       1083.94       1052.61        53.62 o                         
  -2   6   8        227.56        232.95        10.14 o                         
  -1   6   8        193.59        198.62         8.57 o                         
   0   6   8        130.17        122.77         3.95 o                         
   1   6   8         59.66         61.75         2.46 o                         
   2   6   8         63.55         61.25         3.53 o                         
   3   6   8        392.27        408.39        14.50 o                         
   4   6   8        535.03        550.45        19.42 o                         
   5   6   8         45.76         50.14         5.52 o                         
   6   6   8         16.86         22.32         7.31 o                         
   7   6   8         22.13         33.01         7.62 o                         
   8   6   8         70.47         78.46        18.37 o                         
   9   6   8         48.09         44.86         9.82 o                         
 -12   7   8         35.32         35.00         8.92 o                         
 -11   7   8         20.22         24.25         5.21 o                         
 -10   7   8         12.26         13.46         3.52 o                         
  -9   7   8          0.86          0.84         3.17 o                         
  -8   7   8         29.75         34.53         5.81 o                         
  -7   7   8         45.34         53.09         9.55 o                         
  -6   7   8       1600.51       1592.21        38.14 o                         
  -5   7   8       1557.04       1572.64        61.42 o                         
  -4   7   8         47.98         44.12         4.59 o                         
  -3   7   8        345.88        315.59        11.87 o                         
  -2   7   8        711.32        693.02        23.15 o                         
  -1   7   8          7.64          9.69         3.39 o                         
   0   7   8         99.51         90.52         3.47 o                         
   1   7   8          8.98          8.18         0.92 o                         
   2   7   8         40.55         35.17         2.56 o                         
   3   7   8         49.46         61.24         4.72 o                         
   4   7   8          2.45          1.67         1.81 o                         
   5   7   8        170.45        185.08        10.90 o                         
   6   7   8         24.75         30.34         8.34 o                         
   7   7   8         25.86         20.30         4.68 o                         
   8   7   8         16.91         21.37         5.33 o                         
 -11   8   8         17.24         15.01         5.79 o                         
 -10   8   8          7.79         12.10         3.19 o                         
  -9   8   8         33.43         35.90         9.17 o                         
  -8   8   8         11.84         11.52         4.21 o                         
  -7   8   8          0.45          1.17         2.63 o                         
  -6   8   8         73.80         66.78         4.90 o                         
  -5   8   8       1066.75       1081.39        56.42 o                         
  -4   8   8        253.64        243.72        11.05 o                         
  -3   8   8        222.57        216.21        10.11 o                         
  -2   8   8          0.36          2.62         4.12 o                         
  -1   8   8         49.22         48.85         4.37 o                         
   0   8   8        155.44        156.88         5.78 o                         
   1   8   8         42.88         39.05         2.88 o                         
   2   8   8        310.49        297.36        17.87 o                         
   3   8   8         23.60         25.81         3.14 o                         
   4   8   8          0.84          5.61         2.34 o                         
   5   8   8        130.74        130.07         7.66 o                         
   6   8   8        271.54        283.09        15.50 o                         
   7   8   8         51.35         53.13        15.96 o                         
   8   8   8         36.48         44.50         7.12 o                         
 -11   9   8         25.81         23.10         6.87 o                         
 -10   9   8         22.50         23.35         5.69 o                         
  -9   9   8          0.75          6.67         3.27 o                         
  -8   9   8         53.52         37.57         6.68 o                         
  -7   9   8         30.53         38.07         5.83 o                         
  -6   9   8         43.38         41.64         4.06 o                         
  -5   9   8        395.24        395.45        14.16 o                         
  -4   9   8        868.78        900.41        62.71 o                         
  -3   9   8         56.00         52.64         5.25 o                         
  -2   9   8         12.90         11.16         2.61 o                         
  -1   9   8          2.38          5.97         1.91 o                         
   0   9   8          0.38         -0.05         1.69 o                         
   1   9   8         17.82         21.52         2.22 o                         
   2   9   8         43.91         47.18         4.30 o                         
   3   9   8         67.09         72.13         5.45 o                         
   4   9   8          6.97          7.14         2.28 o                         
   5   9   8        188.55        204.26         9.98 o                         
   6   9   8         12.66          8.51         5.90 o                         
   7   9   8         16.59         15.54         7.55 o                         
  -9  10   8         13.01         10.19         3.55 o                         
  -8  10   8         35.03         37.33         6.26 o                         
  -7  10   8         37.54         32.30         5.74 o                         
  -6  10   8          4.02         -5.58         5.58 o                         
  -5  10   8          0.00          2.79         2.77 o                         
  -4  10   8        118.63        129.89        11.80 o                         
  -3  10   8        922.80        905.39        32.88 o                         
  -2  10   8         15.84         14.94         3.40 o                         
  -1  10   8        118.62        118.15         6.41 o                         
   0  10   8          0.49          2.49         2.04 o                         
   1  10   8         10.51         10.42         2.69 o                         
   2  10   8         32.03         34.49         5.58 o                         
   3  10   8          0.05          1.12         3.51 o                         
   4  10   8          0.78         -0.56         3.33 o                         
   5  10   8         32.52         29.22         5.35 o                         
   6  10   8         37.73         32.08         9.88 o                         
   7  10   8         12.93         18.12         8.48 o                         
  -9  11   8          1.72          6.96         4.64 o                         
  -8  11   8          1.59         -0.50         4.73 o                         
  -7  11   8         24.07         28.49         5.73 o                         
  -6  11   8         71.89         65.61        10.69 o                         
  -5  11   8          1.06          0.35         2.26 o                         
  -4  11   8         90.60         93.00         9.94 o                         
  -3  11   8         19.70         15.90         3.77 o                         
  -2  11   8        106.34        102.50         7.91 o                         
  -1  11   8        296.82        331.11        12.25 o                         
   0  11   8         50.46         48.95         4.73 o                         
   1  11   8         35.17         30.03         5.84 o                         
   2  11   8          0.24          4.57         6.90 o                         
   3  11   8          0.56          1.14         2.63 o                         
   4  11   8          0.01          1.05         2.83 o                         
   5  11   8         16.53         20.02         5.22 o                         
   6  11   8          1.38         -1.88         6.65 o                         
  -8  12   8         20.92         29.57         6.09 o                         
  -7  12   8         22.22         20.18         6.62 o                         
  -6  12   8          2.16          5.36         4.89 o                         
  -5  12   8          1.66          2.71         2.95 o                         
  -4  12   8         30.86         30.71         4.82 o                         
  -3  12   8         44.37         44.15         5.77 o                         
  -2  12   8         21.02         23.00         5.44 o                         
  -1  12   8         45.02         45.58         5.70 o                         
   0  12   8         13.00         17.49         3.95 o                         
   1  12   8        194.14        216.26        18.41 o                         
   2  12   8        134.17        138.20        11.41 o                         
   3  12   8          4.93          0.79         7.69 o                         
   4  12   8          0.63          4.00         8.36 o                         
   5  12   8         33.90         30.56         6.47 o                         
  -8  13   8          0.04          5.39         4.96 o                         
  -7  13   8          4.97          6.18         5.01 o                         
  -6  13   8          3.58          6.56         4.96 o                         
  -5  13   8         26.26         31.50         7.25 o                         
  -4  13   8          0.75          4.41         2.96 o                         
  -3  13   8          0.09          3.34         3.51 o                         
  -2  13   8        275.18        290.14        15.18 o                         
  -1  13   8         46.86         49.21         6.37 o                         
   0  13   8         31.88         38.73         5.64 o                         
   1  13   8        127.71        153.58        16.08 o                         
   2  13   8          0.00         -5.12         5.12 o                         
   3  13   8          4.03          1.42         3.24 o                         
   4  13   8         15.30          7.37         3.14 o                         
   5  13   8          2.88         10.08         4.69 o                         
  -7  14   8         29.18         33.84         9.41 o                         
  -6  14   8          1.19          2.43         3.86 o                         
  -5  14   8          1.20          4.83         4.63 o                         
  -4  14   8          0.09         -2.39         2.40 o                         
  -2  14   8         48.11         58.50         7.45 o                         
  -1  14   8         90.84         73.16        31.65 o                         
   0  14   8         17.29         19.11         4.14 o                         
   1  14   8          6.76          6.68         3.88 o                         
   2  14   8         19.69         26.88         7.61 o                         
   3  14   8         80.51         73.03        12.78 o                         
   4  14   8         30.58         37.04         8.50 o                         
   5  14   8         50.86         75.29        12.37 o                         
  -7  15   8         31.61         17.72         7.13 o                         
  -6  15   8          8.07         14.05         6.07 o                         
  -5  15   8          0.00         -6.00         6.00 o                         
  -4  15   8          2.49          5.88         6.30 o                         
  -3  15   8         14.10         20.71         7.42 o                         
  -2  15   8          1.65          4.39         2.92 o                         
  -1  15   8          6.12         12.42         3.87 o                         
   0  15   8         88.97         98.72        13.75 o                         
   1  15   8          0.74         -1.11         4.52 o                         
   2  15   8          1.72          1.41         4.06 o                         
   3  15   8         27.91         28.50         8.17 o                         
   4  15   8          3.38         -1.99         4.08 o                         
  -4  16   8          2.02          9.04         6.93 o                         
  -3  16   8         11.82          6.85         3.98 o                         
  -2  16   8          4.80          8.98         3.69 o                         
  -1  16   8         87.72         96.78         9.74 o                         
   0  16   8          6.61          2.62         4.46 o                         
   1  16   8         57.90         71.54        12.40 o                         
  -3  17   8          4.30         -0.13         4.34 o                         
  -2  17   8         13.05         15.82         7.10 o                         
 -13   0   9         42.56         40.48         9.30 o                         
 -11   0   9          1.45         -2.72         2.72 o                         
  -9   0   9        307.08        331.41        19.57 o                         
  -7   0   9         19.24         19.65         3.03 o                         
  -5   0   9        387.38        400.09        12.48 o                         
  -3   0   9          8.05         10.21         2.25 o                         
  -1   0   9         84.17         67.81        23.92 o                         
   1   0   9         23.61         21.21         2.11 o                         
   3   0   9          2.37         -0.56         2.92 o                         
   5   0   9         26.37         27.62         6.34 o                         
   7   0   9        225.66        202.01        18.16 o                         
 -13   1   9          0.59         -4.94         5.33 o                         
 -12   1   9          5.16          5.42         2.71 o                         
 -11   1   9          3.99          4.39         2.07 o                         
 -10   1   9          0.39          0.30         1.64 o                         
  -9   1   9        110.79        119.24         5.61 o                         
  -8   1   9        527.00        566.47        11.46 o                         
  -7   1   9        130.16        130.88         5.21 o                         
  -6   1   9         56.83         61.56         3.45 o                         
  -5   1   9        695.28        721.66        11.87 o                         
  -4   1   9         93.38        106.67         7.52 o                         
  -3   1   9        465.76        432.07        15.57 o                         
  -2   1   9          1.99          2.35         1.23 o                         
  -1   1   9        727.98        779.59        15.86 o                         
   0   1   9        440.60        431.24         7.12 o                         
   1   1   9        203.56        198.76         4.33 o                         
   2   1   9         31.48         30.98         3.25 o                         
   3   1   9         27.06         18.05         2.71 o                         
   4   1   9         10.63         20.07         4.10 o                         
   5   1   9         15.42          7.26         2.48 o                         
   6   1   9         76.42         70.86         9.68 o                         
   7   1   9         24.62         36.00         5.91 o                         
   8   1   9         11.67         12.87         5.32 o                         
 -12   2   9          5.18          6.58         4.06 o                         
 -11   2   9        169.48        173.53         8.79 o                         
 -10   2   9         19.87         16.19         3.62 o                         
  -9   2   9         98.32        102.66         5.13 o                         
  -8   2   9        148.95        165.49         6.77 o                         
  -7   2   9        198.48        198.72         7.94 o                         
  -6   2   9         40.38         42.60         3.35 o                         
  -5   2   9        206.64        224.47         7.29 o                         
  -4   2   9        107.17        108.81        13.19 o                         
  -3   2   9         75.46         78.92         4.03 o                         
  -2   2   9        198.65        193.56         6.16 o                         
  -1   2   9        785.46        802.88        33.84 o                         
   0   2   9         73.56         76.32         4.61 o                         
   1   2   9          0.03          1.46         0.82 o                         
   2   2   9        231.05        236.66         8.33 o                         
   3   2   9         37.94         39.08         5.00 o                         
   4   2   9         15.00         20.70         3.26 o                         
   5   2   9        171.14        152.14         8.31 o                         
   6   2   9        178.94        180.49        17.23 o                         
   7   2   9          7.37          6.45         5.36 o                         
   8   2   9          1.60         -1.52         3.52 o                         
 -12   3   9         30.59         34.04         5.96 o                         
 -11   3   9          0.71          1.36         3.21 o                         
 -10   3   9         53.34         56.95         4.81 o                         
  -9   3   9        140.44        146.85         6.16 o                         
  -8   3   9         27.27         37.02         3.40 o                         
  -7   3   9       1267.18       1346.63        32.94 o                         
  -6   3   9        240.10        241.95         8.24 o                         
  -5   3   9        108.84         91.69         4.02 o                         
  -4   3   9        125.46        115.63         7.22 o                         
  -3   3   9        204.46        216.55        10.67 o                         
  -2   3   9        127.69        122.68         6.73 o                         
  -1   3   9         16.78         21.99         4.24 o                         
   0   3   9        461.36        500.04        23.15 o                         
   1   3   9        287.56        275.72        11.97 o                         
   2   3   9        361.70        366.91        20.95 o                         
   3   3   9        131.11        112.69         8.59 o                         
   4   3   9        150.28        146.75         6.25 o                         
   5   3   9        124.68        113.97         8.70 o                         
   6   3   9         44.96         41.63         9.31 o                         
   7   3   9          5.13          5.26         5.54 o                         
   8   3   9         31.11         33.88         8.07 o                         
 -12   4   9          1.53         -2.45         2.95 o                         
 -11   4   9         13.79         11.75         3.12 o                         
 -10   4   9         47.85         52.63         5.13 o                         
  -9   4   9        122.77        137.33         7.93 o                         
  -8   4   9        138.50        154.30         7.90 o                         
  -7   4   9        192.93        196.95         8.04 o                         
  -6   4   9        262.72        272.85         8.63 o                         
  -5   4   9        353.69        373.84         7.89 o                         
  -4   4   9         16.98         20.10         3.34 o                         
  -3   4   9        430.28        443.03        34.79 o                         
  -2   4   9         65.57         73.25         8.55 o                         
  -1   4   9          0.52         -2.67         2.90 o                         
   0   4   9         95.53         86.21         9.86 o                         
   1   4   9        449.17        440.41        23.04 o                         
   2   4   9         45.72         40.64         7.22 o                         
   3   4   9         84.58         61.14         5.89 o                         
   4   4   9         47.58         42.57         3.84 o                         
   5   4   9          2.75          4.85         2.86 o                         
   6   4   9         39.66         39.34         8.83 o                         
   7   4   9          0.37          5.99         5.89 o                         
   8   4   9         57.88         48.38         9.94 o                         
 -12   5   9          3.53         -5.61         5.61 o                         
 -11   5   9         26.39         17.90         3.90 o                         
 -10   5   9         40.70         49.80         5.71 o                         
  -9   5   9         54.55         53.81         5.03 o                         
  -8   5   9          1.02          2.64         1.90 o                         
  -7   5   9        154.03        162.60         7.34 o                         
  -6   5   9          1.96          2.47         1.19 o                         
  -5   5   9        578.64        568.03         9.43 o                         
  -4   5   9        132.18        132.58         7.58 o                         
  -3   5   9         23.43         25.62         3.47 o                         
  -2   5   9          5.28          5.27         1.98 o                         
  -1   5   9        125.81        124.50         7.04 o                         
   0   5   9        196.68        206.31         8.57 o                         
   1   5   9        198.84        186.74         5.53 o                         
   2   5   9         31.49         37.99         4.63 o                         
   3   5   9        112.50        125.03         7.72 o                         
   4   5   9        956.57        944.90        21.65 o                         
   5   5   9          8.38         16.57         4.15 o                         
   6   5   9          0.29          3.21         5.30 o                         
   7   5   9         59.70         70.26        11.43 o                         
   8   5   9         48.32         60.77        11.68 o                         
 -12   6   9          4.23          0.08         4.24 o                         
 -11   6   9          0.30         -0.61         2.89 o                         
 -10   6   9          1.60         -0.68         2.41 o                         
  -9   6   9          2.82          3.22         3.03 o                         
  -8   6   9         79.32         88.37         8.40 o                         
  -7   6   9         17.40         15.65         3.11 o                         
  -6   6   9         50.41         54.39         3.18 o                         
  -5   6   9       1230.71       1090.19        60.51 o                         
  -4   6   9         21.44         23.73         3.83 o                         
  -3   6   9          0.38         -0.13         2.01 o                         
  -2   6   9        202.34        196.18        10.64 o                         
  -1   6   9         43.25         46.51         5.75 o                         
   0   6   9          2.07          1.16         1.07 o                         
   1   6   9         38.11         37.71         2.34 o                         
   2   6   9         83.02         83.36         6.68 o                         
   3   6   9        936.99        969.05        22.99 o                         
   4   6   9          0.06         -0.14         1.82 o                         
   5   6   9        155.88        146.98        16.23 o                         
   6   6   9          3.60         -0.65         4.69 o                         
   7   6   9          5.45         -0.43         5.07 o                         
   8   6   9         36.98         30.45         8.05 o                         
 -12   7   9          1.59          1.56         4.71 o                         
 -11   7   9         22.77         32.82         6.37 o                         
 -10   7   9          1.46          0.62         2.50 o                         
  -9   7   9         85.28         90.64         9.36 o                         
  -8   7   9         49.70         46.61         6.38 o                         
  -7   7   9         58.13         56.61         6.70 o                         
  -6   7   9          3.39          4.66         1.77 o                         
  -5   7   9        198.52        194.99         9.61 o                         
  -4   7   9        270.43        283.27        13.62 o                         
  -3   7   9         21.01         26.16         3.85 o                         
  -2   7   9        153.89        133.73         7.86 o                         
  -1   7   9          9.17          5.04         2.73 o                         
   0   7   9         16.52         15.52         1.64 o                         
   1   7   9         18.76         22.54         2.05 o                         
   2   7   9         81.30         68.97         5.38 o                         
   3   7   9          5.58          7.92         1.93 o                         
   4   7   9          8.42          6.29         2.70 o                         
   5   7   9         78.22         83.64        12.87 o                         
   6   7   9         41.16         48.89        10.66 o                         
   7   7   9         14.04         18.21         6.54 o                         
   8   7   9          4.88          3.11         4.26 o                         
 -11   8   9          1.24         -3.95         4.78 o                         
 -10   8   9          1.00          1.42         3.89 o                         
  -9   8   9          6.21         -0.89         3.33 o                         
  -8   8   9          3.12          3.42         3.04 o                         
  -7   8   9        396.31        412.76        24.27 o                         
  -6   8   9          1.20         -1.29         1.94 o                         
  -5   8   9         81.76         77.27         6.23 o                         
  -4   8   9          0.00         -1.61         2.06 o                         
  -3   8   9        692.23        714.56        23.59 o                         
  -2   8   9        167.85        162.65         8.67 o                         
  -1   8   9         20.33         24.95         3.66 o                         
   0   8   9         12.99         12.14         2.06 o                         
   1   8   9        138.00        116.91         5.97 o                         
   2   8   9          1.03         -0.82         2.72 o                         
   3   8   9          5.20          3.81         1.57 o                         
   4   8   9        262.05        271.91        13.79 o                         
   5   8   9        212.39        218.35        13.14 o                         
   6   8   9         21.49         28.06         8.51 o                         
   7   8   9         22.25         39.18         9.56 o                         
 -11   9   9         19.61         15.92         6.30 o                         
 -10   9   9          3.37          2.90         5.36 o                         
  -9   9   9          5.36          2.74         4.37 o                         
  -8   9   9          2.52          2.37         5.01 o                         
  -7   9   9         11.02         18.27         6.15 o                         
  -6   9   9        232.12        223.96        10.83 o                         
  -5   9   9         14.33         19.49         4.37 o                         
  -4   9   9          0.44          3.90         2.67 o                         
  -3   9   9          3.80          4.29         3.66 o                         
  -2   9   9        114.07        117.59         7.91 o                         
  -1   9   9        239.98        222.72        10.06 o                         
   0   9   9        224.97        226.31         9.69 o                         
   1   9   9          3.52          4.27         2.20 o                         
   2   9   9         35.14         29.89         5.16 o                         
   3   9   9         42.60         44.26         5.86 o                         
   4   9   9         51.24         51.97         6.44 o                         
   5   9   9          9.21          8.02         3.35 o                         
   6   9   9         31.04         40.41        10.26 o                         
  -9  10   9         47.35         50.58         7.37 o                         
  -8  10   9          9.48          7.08         3.59 o                         
  -7  10   9         22.27         26.86         7.55 o                         
  -6  10   9         33.65         34.72         7.92 o                         
  -5  10   9         11.25          8.24         3.01 o                         
  -4  10   9         45.30         39.75         5.22 o                         
  -3  10   9        557.02        568.19        33.61 o                         
  -2  10   9         82.55         72.65         6.53 o                         
  -1  10   9         51.66         31.34         7.40 o                         
   0  10   9        338.42        329.41        11.59 o                         
   1  10   9         51.75         41.05         6.17 o                         
   2  10   9        195.34        194.19        12.55 o                         
   3  10   9          0.39         -3.24         3.24 o                         
   4  10   9         22.93         23.21         6.20 o                         
   5  10   9         15.05          8.40         6.77 o                         
   6  10   9         27.15         34.81         9.89 o                         
  -9  11   9          0.55          0.84         3.94 o                         
  -8  11   9         11.67          9.41         4.04 o                         
  -7  11   9         30.82         28.23         7.35 o                         
  -6  11   9          8.12         10.35         5.19 o                         
  -5  11   9          9.14          8.94         2.54 o                         
  -4  11   9          0.00          1.29         5.05 o                         
  -3  11   9         12.03         10.13         3.36 o                         
  -2  11   9         47.19         47.46         5.28 o                         
  -1  11   9          8.17         13.46         3.05 o                         
   0  11   9        136.70        129.37        10.32 o                         
   1  11   9         40.19         39.42         7.33 o                         
   2  11   9         11.61         15.35         4.29 o                         
   3  11   9          1.69          5.85         3.50 o                         
   4  11   9          7.71         12.87         3.86 o                         
   5  11   9          1.53          2.10         2.61 o                         
  -8  12   9         27.97         34.73         9.02 o                         
  -7  12   9          6.75          8.56         5.52 o                         
  -6  12   9         16.62         11.27         5.07 o                         
  -5  12   9          5.37          8.30         3.11 o                         
  -4  12   9         21.97         23.51         4.15 o                         
  -3  12   9        143.36        156.25        10.28 o                         
  -2  12   9          1.58          3.63         5.64 o                         
  -1  12   9        168.70        166.86         9.43 o                         
   0  12   9         11.19         10.38         9.07 o                         
   1  12   9         65.46         60.96         7.86 o                         
   2  12   9         35.64         22.11         5.13 o                         
   3  12   9         40.13         35.70         6.77 o                         
   4  12   9         19.59         21.18         5.04 o                         
   5  12   9         22.79         22.77         6.48 o                         
  -8  13   9          1.99         11.82         6.35 o                         
  -7  13   9         25.00         27.46         7.54 o                         
  -6  13   9          0.89          3.61         3.42 o                         
  -5  13   9          0.07         -1.88         3.39 o                         
  -4  13   9         41.82         36.63         5.44 o                         
  -3  13   9         26.55         20.69         7.62 o                         
  -2  13   9        225.64        219.00        15.39 o                         
  -1  13   9         11.18          7.75         2.57 o                         
   0  13   9          0.76         -1.48         2.95 o                         
   1  13   9          6.92         10.25         3.88 o                         
   2  13   9          7.12          9.06         4.30 o                         
   3  13   9         35.98         42.07        12.00 o                         
   4  13   9          1.05         -4.59         4.59 o                         
   5  13   9          0.68         -5.18         5.18 o                         
  -7  14   9          0.07          0.85         3.81 o                         
  -6  14   9         18.02         13.72         5.18 o                         
  -5  14   9         11.83          6.41         4.48 o                         
  -4  14   9          4.35          4.08         5.03 o                         
  -3  14   9          5.44         -0.29         5.43 o                         
  -2  14   9          8.52          2.76         3.27 o                         
  -1  14   9         35.24         45.32         6.66 o                         
   0  14   9          0.47          5.52         2.96 o                         
   1  14   9         89.99         92.39         9.96 o                         
   2  14   9          6.30          2.00         3.71 o                         
   3  14   9          2.00          6.96         4.65 o                         
   4  14   9          9.68         12.69         6.17 o                         
  -7  15   9          9.71         10.91         6.31 o                         
  -6  15   9         21.50         18.21         6.16 o                         
  -4  15   9         12.70          9.03         5.26 o                         
  -3  15   9         45.13         37.01         6.55 o                         
  -2  15   9         18.16         24.53         8.80 o                         
  -1  15   9          4.10          3.62         6.97 o                         
   0  15   9         33.10         26.36         6.33 o                         
   1  15   9          4.93         -3.57         4.97 o                         
   2  15   9          1.45          1.62         3.43 o                         
   3  15   9          1.99         -0.41         3.78 o                         
  -4  16   9          3.34          8.20         4.91 o                         
  -3  16   9         21.49         24.50         5.86 o                         
  -2  16   9          4.94          5.85         5.70 o                         
  -1  16   9          1.88         -8.17         8.17 o                         
   0  16   9         26.47         24.05        10.62 o                         
  -3  17   9          6.04         38.51        11.56 o                         
  -2  17   9          9.21         -6.06         8.29 o                         
 -12   0  10        130.73        133.63        15.68 o                         
 -10   0  10         22.83         25.52         4.67 o                         
  -8   0  10         99.11        121.21         7.04 o                         
  -6   0  10         67.71         60.63         5.43 o                         
  -4   0  10          0.44          3.40         4.07 o                         
  -2   0  10         46.17         51.73         5.58 o                         
   0   0  10        992.21        961.25        19.18 o                         
   2   0  10         12.75         18.83         6.12 o                         
   4   0  10         40.42         50.50        11.52 o                         
   6   0  10        151.89        164.78        16.88 o                         
   8   0  10        124.31        136.42        15.53 o                         
 -12   1  10          1.85          3.21         2.30 o                         
 -11   1  10         15.44         19.33         3.07 o                         
 -10   1  10          1.74          1.23         2.56 o                         
  -9   1  10        355.62        393.06        10.30 o                         
  -8   1  10          2.98          4.42         1.33 o                         
  -7   1  10         80.83         84.06         4.29 o                         
  -6   1  10        221.51        246.16         7.53 o                         
  -5   1  10         88.85        103.33         7.78 o                         
  -4   1  10         12.26          9.28         1.97 o                         
  -3   1  10          4.35          5.97         1.38 o                         
  -2   1  10        249.91        256.78         7.36 o                         
  -1   1  10       1305.94       1296.95        32.09 o                         
   0   1  10          1.07          2.28         1.00 o                         
   1   1  10       1478.53       1463.88        23.17 o                         
   2   1  10          7.68          6.32         2.25 o                         
   3   1  10        351.92        371.95        11.35 o                         
   4   1  10         13.38         15.45         3.22 o                         
   5   1  10         26.99         27.45         4.04 o                         
   6   1  10          0.15          1.19         2.87 o                         
   7   1  10         36.40         25.90         8.09 o                         
   8   1  10          0.12         -2.24         4.52 o                         
 -12   2  10         28.83         25.18         5.58 o                         
 -11   2  10          0.85         -0.97         2.40 o                         
 -10   2  10        128.37        156.27         8.01 o                         
  -9   2  10        207.01        225.07         7.74 o                         
  -8   2  10          0.08         -1.88         2.15 o                         
  -7   2  10         15.31         15.92         2.25 o                         
  -6   2  10          0.59          0.90         1.22 o                         
  -5   2  10        111.06        122.22        12.27 o                         
  -4   2  10         80.05         91.08         7.05 o                         
  -3   2  10         30.62         32.61         4.58 o                         
  -2   2  10         94.93         93.30         9.48 o                         
  -1   2  10        160.50        142.65         9.35 o                         
   0   2  10        834.35        861.88        18.60 o                         
   1   2  10       2105.45       2035.96        51.53 o                         
   2   2  10        379.19        382.99        12.98 o                         
   3   2  10          9.24          7.01         2.54 o                         
   4   2  10          2.41          5.16         2.42 o                         
   5   2  10         13.38         13.17         3.99 o                         
   6   2  10          0.28          3.96         3.75 o                         
   7   2  10          5.58         12.67         6.12 o                         
   8   2  10          3.23         -1.15         3.72 o                         
 -12   3  10         22.83         18.72        10.43 o                         
 -11   3  10         27.57         28.84         4.61 o                         
 -10   3  10         89.05         97.18         6.28 o                         
  -9   3  10         24.63         29.34         2.92 o                         
  -8   3  10         24.51         26.14         2.89 o                         
  -7   3  10        715.79        790.91        25.00 o                         
  -6   3  10          2.72          4.46         1.72 o                         
  -5   3  10          6.24          2.30         1.49 o                         
  -4   3  10         33.42         23.62         6.91 o                         
  -3   3  10         25.54         26.90         4.83 o                         
  -2   3  10         87.84         86.63         5.31 o                         
  -1   3  10       1353.90       1396.06        29.35 o                         
   0   3  10        146.49        114.12         8.86 o                         
   1   3  10        422.50        433.34        23.56 o                         
   2   3  10         14.59         15.14         7.09 o                         
   3   3  10        208.02        236.78        12.64 o                         
   4   3  10         99.75         76.30         7.46 o                         
   5   3  10        278.51        268.84        14.16 o                         
   6   3  10         49.67         58.35        10.05 o                         
   7   3  10          0.02          2.16         3.68 o                         
   8   3  10         19.09         14.62         6.67 o                         
 -12   4  10          0.01         -4.22         4.22 o                         
 -11   4  10         52.19         50.05         6.04 o                         
 -10   4  10        126.89        120.72         8.63 o                         
  -9   4  10         29.07         22.49         3.22 o                         
  -8   4  10        111.40        111.22         7.34 o                         
  -7   4  10          0.00         -0.67         1.61 o                         
  -6   4  10         85.35         80.84         4.61 o                         
  -5   4  10         26.36         29.81         4.03 o                         
  -4   4  10         77.09         65.09         7.95 o                         
  -3   4  10        234.76        210.60        10.18 o                         
  -2   4  10        132.18        133.76        12.10 o                         
  -1   4  10          2.13          3.23         4.46 o                         
   0   4  10          7.74          3.83         3.41 o                         
   1   4  10         99.55        104.07        12.27 o                         
   2   4  10        553.41        563.81        28.41 o                         
   3   4  10       1027.70       1024.52        37.03 o                         
   4   4  10         13.58         19.31         4.49 o                         
   5   4  10          0.75          1.69         3.04 o                         
   6   4  10          1.77          1.39         4.83 o                         
   7   4  10         16.39         16.05         6.42 o                         
   8   4  10          9.89         10.82         6.31 o                         
 -11   5  10          3.22          6.16         2.99 o                         
 -10   5  10         19.06         22.44         3.97 o                         
  -9   5  10        117.01        122.01        10.27 o                         
  -8   5  10        160.54        172.89        11.48 o                         
  -7   5  10        130.46        137.52         9.65 o                         
  -6   5  10        208.16        215.39         6.17 o                         
  -5   5  10         78.50         74.80         6.30 o                         
  -4   5  10         17.20         22.54         3.60 o                         
  -3   5  10        193.98        197.81         9.69 o                         
  -2   5  10          0.56          3.41         2.09 o                         
  -1   5  10          9.53          8.60         2.09 o                         
   0   5  10         85.66         94.04        11.39 o                         
   1   5  10         59.11         65.37         9.53 o                         
   2   5  10        132.38        129.19        13.44 o                         
   3   5  10        477.06        462.26        20.93 o                         
   4   5  10          1.28         -1.35         4.05 o                         
   5   5  10          4.76          7.67         2.88 o                         
   6   5  10         26.25         23.71         7.73 o                         
   7   5  10         14.40         13.99         5.96 o                         
   8   5  10         30.91         16.63         6.46 o                         
 -11   6  10          1.02          6.04         4.85 o                         
 -10   6  10         65.61         93.15         9.80 o                         
  -9   6  10          0.11         -3.21         3.21 o                         
  -8   6  10        138.68        134.71        10.26 o                         
  -7   6  10         13.52         17.49         3.95 o                         
  -6   6  10         28.17         28.61         4.23 o                         
  -5   6  10         74.10         68.32         6.22 o                         
  -4   6  10         60.99         59.03         6.01 o                         
  -3   6  10         41.98         33.91         5.73 o                         
  -2   6  10          0.72          1.99         1.95 o                         
  -1   6  10         14.70         15.29         2.86 o                         
   0   6  10         21.10         23.58         4.25 o                         
   1   6  10         83.01         57.70         9.54 o                         
   2   6  10        208.37        186.95        10.34 o                         
   3   6  10        118.62        101.41         7.53 o                         
   4   6  10         15.18         35.89         9.27 o                         
   5   6  10        191.29        179.42        12.07 o                         
   6   6  10          0.00          9.40         6.63 o                         
   7   6  10          1.28         -5.95         5.95 o                         
 -11   7  10          1.56         -2.67         2.67 o                         
 -10   7  10          4.65          2.48         3.44 o                         
  -9   7  10         39.35         39.90         6.19 o                         
  -8   7  10         45.22         51.17         8.33 o                         
  -7   7  10          8.96          7.75         3.47 o                         
  -6   7  10         19.26         23.10         3.69 o                         
  -5   7  10         63.39         61.04         5.87 o                         
  -4   7  10          7.94          2.22         5.03 o                         
  -3   7  10          1.10          2.93         2.20 o                         
  -2   7  10         30.76         36.21         4.45 o                         
  -1   7  10         11.79          8.02         2.64 o                         
   0   7  10          0.13         -1.55         2.94 o                         
   1   7  10          1.41         -2.83         5.19 o                         
   2   7  10         65.26         60.84         6.30 o                         
   3   7  10         12.48         12.41         3.55 o                         
   4   7  10        201.01        191.69        19.38 o                         
   5   7  10          3.70          6.48         6.39 o                         
   6   7  10         21.77         33.31         9.15 o                         
   7   7  10         24.74         37.81         9.79 o                         
 -11   8  10         11.61          1.92         4.89 o                         
 -10   8  10         13.69          5.38        10.32 o                         
  -9   8  10         16.42         14.20         4.15 o                         
  -8   8  10          4.38          3.20         4.05 o                         
  -7   8  10         31.07         32.74         5.62 o                         
  -6   8  10          4.48          3.74         5.01 o                         
  -5   8  10          0.09         -1.52         2.01 o                         
  -4   8  10         16.86         18.02         3.78 o                         
  -3   8  10         11.33          7.81         3.98 o                         
  -2   8  10        249.67        233.66        10.89 o                         
  -1   8  10          2.45          2.16         1.51 o                         
   0   8  10          0.26          4.91         5.45 o                         
   1   8  10          2.15         -0.74         2.26 o                         
   2   8  10         33.94         40.64         5.46 o                         
   3   8  10         10.92         14.87         3.80 o                         
   4   8  10         69.71         88.81         8.29 o                         
   5   8  10        216.12        247.53        22.22 o                         
   6   8  10          2.68         13.24         6.24 o                         
 -11   9  10          0.18          9.95         5.84 o                         
 -10   9  10         43.26         56.40        11.42 o                         
  -9   9  10          0.06         -2.63         3.00 o                         
  -8   9  10          0.00         -2.79         2.79 o                         
  -7   9  10         22.21         17.34         6.04 o                         
  -6   9  10          2.09          0.28         3.72 o                         
  -5   9  10         90.14         93.44        10.72 o                         
  -4   9  10         42.44         40.77         5.03 o                         
  -3   9  10          5.10         11.61         3.83 o                         
  -2   9  10          5.61          4.01         2.06 o                         
  -1   9  10          1.76          8.97         5.68 o                         
   0   9  10          0.18          2.46         4.36 o                         
   1   9  10          1.40         -1.63         2.57 o                         
   2   9  10        155.38        152.56        10.74 o                         
   3   9  10         28.90         31.20         5.14 o                         
   4   9  10        146.59        141.22        10.52 o                         
   5   9  10         27.31         26.87         9.04 o                         
  -9  10  10         52.34         67.53         8.73 o                         
  -8  10  10          0.97          1.06         2.94 o                         
  -7  10  10         59.94         71.52        11.32 o                         
  -6  10  10          1.84          3.10         3.58 o                         
  -5  10  10          8.67          7.42         2.93 o                         
  -4  10  10        459.54        449.77        16.71 o                         
  -3  10  10          1.32         -2.76         2.76 o                         
  -2  10  10          7.92          6.09         2.60 o                         
  -1  10  10        172.65        156.86        16.22 o                         
   0  10  10         94.34         88.40         8.32 o                         
   1  10  10          1.25         -5.55         6.75 o                         
   2  10  10         23.76         19.92         6.94 o                         
   3  10  10          2.51          0.38         2.94 o                         
   4  10  10         16.12         18.88         4.46 o                         
   5  10  10         32.78         30.42         9.51 o                         
  -8  11  10          1.87          0.00         4.36 o                         
  -7  11  10         28.67         31.19         7.59 o                         
  -6  11  10          0.12          3.05         3.83 o                         
  -5  11  10         60.33         77.36         7.32 o                         
  -4  11  10         27.51         19.45         3.86 o                         
  -3  11  10         18.60         18.28         4.64 o                         
  -2  11  10          0.57          0.41         4.62 o                         
  -1  11  10         98.45        100.94         8.45 o                         
   0  11  10         49.59         56.46         7.42 o                         
   1  11  10         72.24         80.87         8.57 o                         
   2  11  10         30.17         25.92         5.53 o                         
   3  11  10         57.32         48.88         7.04 o                         
   4  11  10          9.61          9.24         6.12 o                         
  -8  12  10          3.41          6.58         4.48 o                         
  -7  12  10         79.18         76.79        11.77 o                         
  -6  12  10         78.02         74.20        11.39 o                         
  -5  12  10         35.74         35.37         7.47 o                         
  -4  12  10          2.58          0.21         3.78 o                         
  -3  12  10         50.34         70.58        11.44 o                         
  -2  12  10          4.97         -2.70         5.27 o                         
  -1  12  10         24.29         12.20         7.46 o                         
   0  12  10          5.41          3.50         4.43 o                         
   1  12  10        118.08        106.12        10.34 o                         
   2  12  10          4.50          2.86         8.27 o                         
   3  12  10         18.31         25.77         9.50 o                         
   4  12  10          0.14         -3.16         3.86 o                         
  -7  13  10         10.71         19.55         7.16 o                         
  -6  13  10          0.28          6.71         4.38 o                         
  -5  13  10         17.28         19.44         6.07 o                         
  -4  13  10         42.97         36.25         8.23 o                         
  -3  13  10          2.78          8.94         5.51 o                         
  -2  13  10         23.08         16.38         9.74 o                         
  -1  13  10          0.42         -1.30         5.04 o                         
   0  13  10         51.36         44.11         6.83 o                         
   1  13  10          8.54          4.05         3.55 o                         
   2  13  10          8.88          9.63         6.47 o                         
   3  13  10         70.81         72.50        11.23 o                         
   4  13  10         36.18         41.66         9.02 o                         
  -7  14  10          8.84          9.99         5.91 o                         
  -6  14  10          9.70          5.09         4.11 o                         
  -4  14  10          0.07         -2.46         4.34 o                         
  -3  14  10          0.02          7.71         4.63 o                         
  -2  14  10         28.74         34.98         5.75 o                         
  -1  14  10         41.03         42.54        10.84 o                         
   0  14  10         22.10         17.94        11.43 o                         
   1  14  10         50.73         56.97         8.20 o                         
   2  14  10         15.66         18.98         6.58 o                         
   3  14  10         13.20          7.09         5.19 o                         
   4  14  10          6.17          0.67         5.39 o                         
  -3  15  10         11.64          9.75         5.42 o                         
  -2  15  10         22.46         28.96        10.19 o                         
  -1  15  10          1.21         23.53         8.77 o                         
   0  15  10          7.02          7.31         7.27 o                         
   1  15  10          1.31          1.45         4.26 o                         
  -4  16  10         35.23         27.02         7.74 o                         
  -3  16  10          1.21          3.87         7.13 o                         
  -2  16  10          0.89          1.32         6.76 o                         
  -1  16  10          6.33         12.68         8.37 o                         
 -11   0  11          3.55          3.45         2.84 o                         
  -9   0  11         52.77         57.37         5.27 o                         
  -7   0  11        102.25        104.01         7.46 o                         
  -5   0  11        116.63        143.44        13.30 o                         
  -3   0  11          7.87          1.57         4.63 o                         
  -1   0  11        710.73        743.69        29.08 o                         
   1   0  11       2934.33       3043.93        46.07 o                         
   3   0  11        244.22        236.09        13.54 o                         
   5   0  11          3.57          2.29         3.66 o                         
   7   0  11         82.28         66.31        11.80 o                         
 -12   1  11          9.98         14.58         6.36 o                         
 -11   1  11          1.36          1.98         2.76 o                         
 -10   1  11         36.30         43.90         4.35 o                         
  -9   1  11         85.20         79.99         4.78 o                         
  -8   1  11          3.42          3.81         1.42 o                         
  -7   1  11        146.01        156.03         5.97 o                         
  -6   1  11          0.01          0.33         1.27 o                         
  -5   1  11          1.98          3.30         4.66 o                         
  -4   1  11          9.78          8.22         6.55 o                         
  -3   1  11         97.40         83.81         4.43 o                         
  -2   1  11        180.18        174.72         6.46 o                         
  -1   1  11       2040.15       2120.56        30.05 o                         
   0   1  11        192.54        208.66         8.46 o                         
   1   1  11        154.10        150.49         7.31 o                         
   2   1  11        484.75        502.98        13.41 o                         
   3   1  11          1.54          1.20         2.00 o                         
   4   1  11         94.00         78.60         7.13 o                         
   5   1  11         51.62         46.14         5.57 o                         
   6   1  11          0.01          2.54         3.02 o                         
   7   1  11          4.89          1.64         4.86 o                         
   8   1  11          7.21          7.10         5.33 o                         
 -12   2  11          7.21         15.10         6.34 o                         
 -11   2  11         15.60         10.67         2.99 o                         
 -10   2  11         54.45         60.82         6.15 o                         
  -9   2  11          3.55          2.86         1.46 o                         
  -8   2  11        100.95        106.26         5.69 o                         
  -7   2  11          7.32          8.57         1.67 o                         
  -6   2  11        139.41        142.42         6.05 o                         
  -5   2  11          1.41          3.47         4.01 o                         
  -4   2  11          0.04          3.53         3.15 o                         
  -3   2  11         68.80         73.91         3.96 o                         
  -2   2  11          2.93          3.26         1.40 o                         
  -1   2  11        182.94        188.42         9.32 o                         
   0   2  11       2428.58       2531.36        33.48 o                         
   1   2  11        701.23        750.51        27.36 o                         
   2   2  11        140.34        146.34         8.56 o                         
   3   2  11        363.79        309.77        19.47 o                         
   4   2  11          3.49          3.59         2.55 o                         
   5   2  11          1.06         -2.98         2.98 o                         
   6   2  11          1.64          7.90         6.29 o                         
   7   2  11          3.23          9.33         4.84 o                         
   8   2  11         10.79         14.16         5.66 o                         
 -12   3  11          0.24         -5.21         5.21 o                         
 -11   3  11         12.48          8.81         4.30 o                         
 -10   3  11         13.96         16.09         3.63 o                         
  -9   3  11          0.10         -2.86         2.86 o                         
  -8   3  11         55.52         59.58         4.29 o                         
  -7   3  11          2.38          1.60         1.25 o                         
  -6   3  11          7.75          8.47         4.41 o                         
  -5   3  11        150.54        132.29        12.06 o                         
  -4   3  11        169.03        178.13        10.47 o                         
  -3   3  11        282.84        252.28        35.33 o                         
  -2   3  11         70.35         80.67         7.83 o                         
  -1   3  11        377.37        379.68        16.29 o                         
   0   3  11        519.13        517.26        26.47 o                         
   1   3  11        409.24        414.95        16.89 o                         
   2   3  11         21.00         30.90         5.06 o                         
   3   3  11        212.81        225.01        13.03 o                         
   4   3  11          5.52          6.38         3.08 o                         
   5   3  11          0.33          0.76         3.04 o                         
   6   3  11         15.89         18.10         6.63 o                         
   7   3  11          0.70          3.14         5.32 o                         
 -12   4  11         15.40          9.00         4.93 o                         
 -11   4  11          0.75         -0.41         2.40 o                         
 -10   4  11         59.09         60.92         6.25 o                         
  -9   4  11         14.67         11.60         4.25 o                         
  -8   4  11         31.91         27.95         4.81 o                         
  -7   4  11          1.60          3.61         1.99 o                         
  -6   4  11          0.07         -3.13         3.42 o                         
  -5   4  11         86.36         85.03        12.51 o                         
  -4   4  11         20.42         17.92         5.39 o                         
  -3   4  11        828.21        902.87        31.68 o                         
  -2   4  11        278.05        276.46        18.23 o                         
  -1   4  11         92.92        108.09        11.86 o                         
   0   4  11        390.94        407.67        23.85 o                         
   1   4  11        108.28        106.87        12.52 o                         
   2   4  11        797.21        795.28        35.22 o                         
   3   4  11         51.23         63.47         7.01 o                         
   4   4  11         16.46         12.08         3.25 o                         
   5   4  11         92.96         85.34         8.38 o                         
   6   4  11         32.65         36.01         8.25 o                         
   7   4  11         19.02         22.34         8.10 o                         
 -11   5  11          3.60          1.15         2.80 o                         
 -10   5  11          0.02          6.00         2.52 o                         
  -9   5  11         13.44         12.76         3.46 o                         
  -8   5  11         16.06         16.96         3.84 o                         
  -7   5  11         41.90         44.18         5.86 o                         
  -6   5  11        238.65        232.77        14.34 o                         
  -5   5  11          0.01          2.67         2.44 o                         
  -4   5  11          0.02          0.30         1.85 o                         
  -3   5  11        483.98        475.40        35.34 o                         
  -2   5  11        319.98        294.25        17.91 o                         
  -1   5  11         74.18         75.80         6.14 o                         
   0   5  11        161.48        167.16        15.14 o                         
   1   5  11          0.12         -2.00         3.19 o                         
   2   5  11         16.50          9.11         3.39 o                         
   3   5  11        272.28        249.57        20.88 o                         
   4   5  11          0.42          0.82         3.92 o                         
   5   5  11          6.35          9.58         5.13 o                         
   6   5  11         34.42         37.52         9.08 o                         
   7   5  11          0.01          5.11         5.61 o                         
 -11   6  11        104.20        133.22        12.05 o                         
 -10   6  11         21.51         15.22         4.29 o                         
  -9   6  11         11.54          7.63         2.57 o                         
  -8   6  11        124.97        140.81        10.90 o                         
  -7   6  11         70.46         62.46        10.02 o                         
  -6   6  11         11.37          9.22         3.68 o                         
  -5   6  11        147.66        154.76         9.33 o                         
  -4   6  11        115.53        127.59         8.44 o                         
  -3   6  11        515.65        512.05        27.99 o                         
  -2   6  11        104.33        111.29        11.04 o                         
  -1   6  11          0.98          2.59         1.81 o                         
   0   6  11        249.69        216.49         9.53 o                         
   1   6  11         56.00         59.93        10.62 o                         
   2   6  11          0.90         -3.26         5.21 o                         
   3   6  11          0.24         -6.06         6.06 o                         
   4   6  11        134.07        123.74        15.21 o                         
   5   6  11         18.22         28.01         8.80 o                         
   6   6  11         19.96         26.21         8.76 o                         
 -11   7  11         24.40         25.06         7.73 o                         
 -10   7  11          3.71          5.20         3.29 o                         
  -9   7  11         19.62         25.54         5.40 o                         
  -8   7  11          7.58         11.66         4.74 o                         
  -7   7  11          1.40         -4.03         4.03 o                         
  -6   7  11         12.86         13.86         3.20 o                         
  -5   7  11        160.26        163.04         9.76 o                         
  -4   7  11         87.69         82.47         6.98 o                         
  -3   7  11         57.54         39.62         4.83 o                         
  -2   7  11        586.63        544.09        16.76 o                         
  -1   7  11        193.33        177.03         9.13 o                         
   0   7  11         38.47         33.52         8.48 o                         
   1   7  11         10.76          5.63         4.17 o                         
   2   7  11        116.62         98.31        13.43 o                         
   3   7  11        115.00        120.66         9.07 o                         
   4   7  11         47.01         58.02        11.12 o                         
   5   7  11         38.63         30.18         8.13 o                         
   6   7  11         29.52         34.01         8.91 o                         
 -10   8  11         10.98         11.67         6.24 o                         
  -9   8  11         24.27         18.21         3.71 o                         
  -8   8  11          0.03         -0.52         6.25 o                         
  -7   8  11         84.48         65.21        10.52 o                         
  -6   8  11          0.34          1.77         2.75 o                         
  -5   8  11        298.14        297.62        23.81 o                         
  -4   8  11         12.81          9.21         2.76 o                         
  -3   8  11        120.95        112.89         7.96 o                         
  -2   8  11         70.15         65.52         5.99 o                         
  -1   8  11         39.53         34.14         8.10 o                         
   0   8  11          1.40         -2.54         4.59 o                         
   1   8  11          2.28          8.34         5.58 o                         
   2   8  11          7.41         13.31         3.53 o                         
   3   8  11         11.17         13.01         3.55 o                         
   4   8  11         60.09         70.38        12.22 o                         
   5   8  11         62.60         80.04        13.75 o                         
  -9   9  11         72.78         82.31         9.54 o                         
  -8   9  11          0.02          8.46         4.59 o                         
  -7   9  11         67.33         60.38        10.00 o                         
  -6   9  11         34.39         33.08         7.32 o                         
  -5   9  11          1.33          3.42         3.36 o                         
  -4   9  11         86.36         72.20         6.74 o                         
  -3   9  11         35.02         38.96         5.08 o                         
  -2   9  11        269.45        262.35        14.42 o                         
  -1   9  11        517.63        491.19        28.50 o                         
   0   9  11         13.48         21.24         7.00 o                         
   1   9  11          4.42         -0.32         4.67 o                         
   2   9  11          0.67         -2.08         2.79 o                         
   3   9  11         17.65         20.84         4.42 o                         
   4   9  11          6.73          7.57         6.35 o                         
   5   9  11          2.04          2.59         5.54 o                         
  -9  10  11          5.51         12.76         7.24 o                         
  -8  10  11         53.23         57.77        11.18 o                         
  -7  10  11          7.79         11.07         6.16 o                         
  -6  10  11         34.22         31.81         7.20 o                         
  -5  10  11         69.61         69.83         6.99 o                         
  -4  10  11          9.24          7.66         2.61 o                         
  -3  10  11          5.62          6.77         2.61 o                         
  -2  10  11          0.48          5.84         4.44 o                         
  -1  10  11          0.98         -3.15         5.49 o                         
   0  10  11          0.24          5.20         5.29 o                         
   1  10  11         91.58         95.61         8.89 o                         
   2  10  11          0.80         -1.70         2.99 o                         
   3  10  11          0.00         -3.58         3.58 o                         
   4  10  11         49.12         46.09        12.53 o                         
  -8  11  11         18.23         11.88         4.63 o                         
  -7  11  11         18.91          8.73         4.42 o                         
  -6  11  11         47.79         44.66         8.98 o                         
  -5  11  11          5.32          9.04         7.43 o                         
  -4  11  11         24.22         28.52         4.78 o                         
  -3  11  11        136.21        136.44        14.95 o                         
  -2  11  11          3.24         -3.97         3.97 o                         
  -1  11  11         24.61         23.71         8.07 o                         
   0  11  11         97.52         70.89        13.30 o                         
   1  11  11          7.62          2.37         2.68 o                         
   2  11  11         11.89         13.08         4.43 o                         
   3  11  11         16.16         10.50         6.55 o                         
  -8  12  11          7.01         15.66         6.57 o                         
  -7  12  11          5.60          5.19         3.88 o                         
  -6  12  11         17.11         15.61         6.36 o                         
  -5  12  11          0.01          5.43         4.54 o                         
  -4  12  11          1.31          5.91         5.23 o                         
  -3  12  11         73.99         76.28        12.27 o                         
  -2  12  11         44.23         39.83         9.84 o                         
  -1  12  11          0.47          1.87         5.82 o                         
   0  12  11         24.17         37.36        10.21 o                         
   1  12  11          6.01         13.92         8.10 o                         
   2  12  11         56.54         60.57         8.13 o                         
   3  12  11          3.99          3.30         3.52 o                         
  -7  13  11          3.63         -0.97         4.76 o                         
  -6  13  11         72.78         69.69        11.31 o                         
  -4  13  11          6.00         13.28         6.97 o                         
  -3  13  11         45.82         41.31         9.74 o                         
  -2  13  11          3.73          4.03         5.66 o                         
  -1  13  11          6.97          1.73         5.93 o                         
   0  13  11          0.19          4.42         6.98 o                         
   1  13  11         13.52          9.46         4.10 o                         
   2  13  11          3.40         -0.51         4.14 o                         
   3  13  11          3.17          3.42         3.18 o                         
  -7  14  11          3.82         -2.22         5.09 o                         
  -4  14  11          7.15          4.94         4.98 o                         
  -3  14  11          1.99          6.32         6.66 o                         
  -2  14  11          0.08         -7.61         7.61 o                         
  -1  14  11          0.23         -5.15         7.46 o                         
   0  14  11         51.12         69.03        13.97 o                         
   1  14  11          4.70          0.35         3.36 o                         
   2  14  11          5.62         -1.70         3.52 o                         
   3  14  11          5.78          7.77         4.83 o                         
  -3  15  11          2.24         17.65         9.12 o                         
  -2  15  11          1.06          5.10         6.65 o                         
  -1  15  11          3.07          5.67         6.31 o                         
  -3  16  11         23.44         30.15         9.31 o                         
 -10   0  12         45.28         44.62         6.00 o                         
  -8   0  12        139.72        162.60         8.45 o                         
  -6   0  12         35.14         30.18         6.87 o                         
  -4   0  12          1.57          1.22         3.95 o                         
  -2   0  12       2013.76       2032.18        53.73 o                         
   0   0  12        608.24        638.45        21.89 o                         
   2   0  12        669.46        694.96        25.83 o                         
   4   0  12         29.58         25.36        11.11 o                         
   6   0  12         15.32         14.47         6.42 o                         
 -11   1  12          0.27          1.45         3.13 o                         
 -10   1  12         26.55         31.33         4.41 o                         
  -9   1  12          4.87          4.21         1.75 o                         
  -8   1  12         87.18         99.33         5.11 o                         
  -7   1  12          7.48          8.33         1.67 o                         
  -6   1  12         14.07         13.61         8.13 o                         
  -5   1  12        108.92        102.63         9.05 o                         
  -4   1  12         12.03         10.07         3.40 o                         
  -3   1  12          1.91         -0.41         3.27 o                         
  -2   1  12         11.50          4.58         6.10 o                         
  -1   1  12         48.89         48.89         7.44 o                         
   0   1  12          0.61         -3.02         3.47 o                         
   1   1  12        155.92        157.48         7.85 o                         
   2   1  12         16.10         25.02         3.73 o                         
   3   1  12          1.39         -0.66         2.19 o                         
   4   1  12         12.85         14.26         3.64 o                         
   5   1  12         32.42         40.15         5.50 o                         
   6   1  12         16.79         11.22         5.69 o                         
   7   1  12         21.22         21.29         8.05 o                         
 -12   2  12         14.07         22.85         7.54 o                         
 -11   2  12          0.40          0.75         5.72 o                         
 -10   2  12         15.76         21.05         3.94 o                         
  -9   2  12          6.71          6.94         2.06 o                         
  -8   2  12         60.79         68.76         7.09 o                         
  -7   2  12         37.79         40.11         3.63 o                         
  -6   2  12          4.47          3.47         2.37 o                         
  -5   2  12         94.06         78.97         7.88 o                         
  -4   2  12         13.69         22.98         4.87 o                         
  -3   2  12        267.70        277.51        15.58 o                         
  -2   2  12        123.33        124.37         7.89 o                         
  -1   2  12        161.11        174.58         8.98 o                         
   0   2  12       1205.22       1245.73        25.21 o                         
   1   2  12         18.81         14.33         3.20 o                         
   2   2  12          6.27          3.29         2.26 o                         
   3   2  12         29.95         24.35         4.66 o                         
   4   2  12        102.19        111.08        10.63 o                         
   5   2  12          0.57          3.35         8.13 o                         
   6   2  12          0.62         -6.11         6.11 o                         
   7   2  12          1.53          1.42         4.35 o                         
 -12   3  12         10.50         24.01         8.15 o                         
 -11   3  12          0.12          2.70         3.19 o                         
 -10   3  12        104.93        114.16         8.54 o                         
  -9   3  12         27.31         27.72         3.86 o                         
  -8   3  12         63.50         74.08         6.09 o                         
  -7   3  12          1.06         -1.72         2.36 o                         
  -6   3  12          6.49          9.76         3.20 o                         
  -5   3  12          5.88          2.40         2.53 o                         
  -4   3  12        125.13        109.89         9.11 o                         
  -3   3  12         25.19         43.22        14.22 o                         
  -2   3  12          4.55          8.87         4.30 o                         
  -1   3  12        387.18        384.15        14.02 o                         
   0   3  12          2.76          3.41         3.46 o                         
   1   3  12         83.88         77.79         7.74 o                         
   2   3  12         29.00         27.19         4.74 o                         
   3   3  12         38.63         31.21         5.72 o                         
   4   3  12         40.08         52.97         8.49 o                         
   5   3  12         22.09         25.21         7.20 o                         
   6   3  12         63.77         72.11        12.05 o                         
 -11   4  12          1.11          2.54         3.53 o                         
 -10   4  12         14.30         13.77         3.26 o                         
  -9   4  12          0.35          1.45         2.05 o                         
  -8   4  12          2.53          3.44         2.03 o                         
  -7   4  12          5.60          5.72         3.62 o                         
  -6   4  12          4.02          7.93         4.78 o                         
  -5   4  12          0.00          3.31         2.62 o                         
  -4   4  12          0.28          0.54         1.66 o                         
  -3   4  12          7.96         10.69         5.05 o                         
  -2   4  12        314.00        314.60        20.96 o                         
  -1   4  12         72.13         96.09        11.68 o                         
   0   4  12         79.93         77.06        11.41 o                         
   1   4  12          4.14          6.90         5.09 o                         
   2   4  12        111.42        129.02        10.38 o                         
   3   4  12          3.61          0.75         2.93 o                         
   4   4  12         15.36         23.91         5.31 o                         
   5   4  12          3.34         -0.08         5.53 o                         
   6   4  12          2.06          7.04         7.06 o                         
 -11   5  12         43.29         43.56         9.83 o                         
 -10   5  12         30.74         23.10         4.86 o                         
  -9   5  12         67.05         63.61         6.10 o                         
  -8   5  12          9.55         11.21         3.59 o                         
  -7   5  12          0.08         -2.40         3.82 o                         
  -6   5  12         22.50         19.03         3.58 o                         
  -5   5  12         17.98         18.74         3.53 o                         
  -4   5  12         77.23         65.41         6.38 o                         
  -3   5  12        183.15        153.75         9.51 o                         
  -2   5  12        204.31        204.07        15.92 o                         
  -1   5  12        209.72        198.88        17.56 o                         
   0   5  12        154.73        162.77        16.35 o                         
   1   5  12         83.24         80.21        11.36 o                         
   2   5  12         95.34         77.69        12.08 o                         
   3   5  12         69.36         72.52         8.02 o                         
   4   5  12         29.80         23.53         8.06 o                         
   5   5  12         18.33          9.12         4.77 o                         
   6   5  12          6.59          5.86         3.86 o                         
 -11   6  12         13.89         16.73         6.06 o                         
 -10   6  12          0.46          2.98         5.45 o                         
  -9   6  12          3.66          1.11         2.60 o                         
  -8   6  12         31.56         35.18         7.75 o                         
  -7   6  12          1.28         -1.32         4.10 o                         
  -6   6  12        275.68        284.98        13.29 o                         
  -5   6  12         62.16         66.01         6.51 o                         
  -4   6  12         50.31         41.00         5.35 o                         
  -3   6  12         18.33         14.52         3.15 o                         
  -2   6  12        107.01        100.22         7.59 o                         
  -1   6  12          2.48          1.70         1.89 o                         
   0   6  12          3.48          9.31         4.03 o                         
   1   6  12         30.53         27.74         7.28 o                         
   2   6  12          0.38         -2.90         5.29 o                         
   3   6  12         75.26         82.15        13.38 o                         
   4   6  12        170.47        140.85        38.49 o                         
   5   6  12         14.65          5.65         5.64 o                         
 -10   7  12          1.18          0.14         4.24 o                         
  -9   7  12          0.54          1.57         2.50 o                         
  -8   7  12         21.09         16.58         5.67 o                         
  -7   7  12         25.13         18.37         6.24 o                         
  -6   7  12         35.06         33.78         4.65 o                         
  -5   7  12          1.45          1.94         2.10 o                         
  -4   7  12         47.46         38.00         5.05 o                         
  -3   7  12         58.59         58.98         7.29 o                         
  -2   7  12        792.87        722.12        20.08 o                         
  -1   7  12         53.23         44.55         9.11 o                         
   0   7  12         21.45         17.36         5.50 o                         
   1   7  12          4.68          5.39         5.73 o                         
   2   7  12          0.02          0.72         3.77 o                         
   3   7  12         10.83         14.97         7.54 o                         
   4   7  12         78.39         71.86        12.88 o                         
   5   7  12         11.37         14.49         8.10 o                         
 -10   8  12         29.35         26.50         7.15 o                         
  -9   8  12          0.07          4.53         2.80 o                         
  -8   8  12         48.36         41.12         8.69 o                         
  -7   8  12         13.94         13.40         5.12 o                         
  -6   8  12         22.60         25.01         6.59 o                         
  -5   8  12         10.55         13.01         3.57 o                         
  -4   8  12        419.43        418.29        21.31 o                         
  -3   8  12        116.59        104.62         7.95 o                         
  -2   8  12          4.84          7.37         5.86 o                         
  -1   8  12          3.19          0.79         4.75 o                         
   0   8  12          8.33          1.72         5.65 o                         
   1   8  12         87.22         75.07        12.70 o                         
   2   8  12         82.67         74.07        12.25 o                         
   3   8  12          0.04         12.23         7.91 o                         
   4   8  12         28.00         36.86         9.62 o                         
  -9   9  12          2.18          4.72         5.18 o                         
  -8   9  12         73.72         70.20        11.77 o                         
  -7   9  12          1.74          9.84         5.11 o                         
  -6   9  12          4.42          7.07         4.21 o                         
  -5   9  12          0.72         -2.75         2.75 o                         
  -4   9  12        196.48        206.86        11.68 o                         
  -3   9  12        125.11        119.20         8.76 o                         
  -2   9  12        192.67        203.80        18.32 o                         
  -1   9  12         30.57         33.10         7.50 o                         
   0   9  12         20.20         17.18         6.96 o                         
   1   9  12         11.69          8.80         6.72 o                         
   2   9  12          0.81          5.26         6.18 o                         
   3   9  12          6.19         -4.71         6.21 o                         
  -8  10  12          2.74         -1.89         4.53 o                         
  -7  10  12          0.06          3.67         3.42 o                         
  -6  10  12          0.02         -1.39         3.62 o                         
  -5  10  12          3.52          3.28         2.40 o                         
  -4  10  12         34.76         33.03         4.85 o                         
  -3  10  12         70.69         85.18        11.88 o                         
  -2  10  12         87.13         84.52        12.52 o                         
  -1  10  12          0.23          3.83         5.04 o                         
   0  10  12         38.97         40.04         9.35 o                         
   1  10  12          0.20          1.25         5.65 o                         
   2  10  12          0.07          1.44         4.36 o                         
   3  10  12          8.58         -5.84         5.84 o                         
  -8  11  12         17.62         21.48         6.74 o                         
  -7  11  12          0.62          2.05         3.44 o                         
  -6  11  12        171.20        171.17        16.87 o                         
  -5  11  12          0.39          0.99         2.48 o                         
  -4  11  12         25.01         16.94         5.55 o                         
  -3  11  12         33.82         39.27         8.71 o                         
  -2  11  12         17.02         26.07         8.12 o                         
  -1  11  12         12.39          2.87         4.33 o                         
   0  11  12          1.60         -1.17         4.32 o                         
   1  11  12          3.42          5.51         4.81 o                         
   2  11  12          5.67          3.87         4.93 o                         
  -7  12  12          2.28         -1.88         3.44 o                         
  -6  12  12          0.05          1.09         3.20 o                         
  -4  12  12          0.09         -1.41         3.91 o                         
  -3  12  12         22.01         23.82         7.39 o                         
  -2  12  12          4.50          3.15         4.18 o                         
  -1  12  12          9.13         11.42         6.25 o                         
   0  12  12         19.51         26.67         8.80 o                         
   1  12  12          1.47         -1.94         4.85 o                         
   2  12  12          2.46          4.03         3.71 o                         
  -7  13  12          1.32          5.40         5.08 o                         
  -4  13  12         42.50         44.38         9.41 o                         
  -3  13  12          0.31         -1.54         5.64 o                         
  -2  13  12         10.46          1.64         4.86 o                         
  -1  13  12          3.46         -1.31         6.19 o                         
   0  13  12          6.15         12.26         7.36 o                         
   2  13  12         25.14         22.76         8.01 o                         
  -3  14  12          3.42          3.00         5.01 o                         
  -2  14  12          3.25          1.51         4.99 o                         
  -1  14  12          5.69         -7.28         7.28 o                         
   2  14  12         12.16          8.87         6.30 o                         
  -3  15  12          0.66         -4.05         5.94 o                         
  -2  15  12         13.73         31.61         9.99 o                         
  -9   0  13         16.96         16.24         4.14 o                         
  -7   0  13         50.10         48.08         9.94 o                         
  -5   0  13        199.93        169.31        17.02 o                         
  -3   0  13        466.79        404.17        25.32 o                         
  -1   0  13         35.84         46.69         6.78 o                         
   1   0  13         36.79         38.75         6.42 o                         
   3   0  13          2.72          0.21         3.85 o                         
   5   0  13         59.73         56.07        11.47 o                         
 -10   1  13         10.23          6.54         6.11 o                         
  -9   1  13          8.07          8.42         2.21 o                         
  -8   1  13          5.46          9.58         2.76 o                         
  -7   1  13         16.62         15.75         4.53 o                         
  -6   1  13         21.54         24.39         5.27 o                         
  -5   1  13         39.19         39.18         5.98 o                         
  -4   1  13          0.01         -3.75         7.25 o                         
  -3   1  13        191.62        219.91        13.40 o                         
  -2   1  13         12.38         11.28         4.36 o                         
  -1   1  13        649.57        678.07        19.17 o                         
   0   1  13        162.55        172.98         9.88 o                         
   1   1  13         10.60         14.94         4.09 o                         
   2   1  13          8.91          7.39         2.69 o                         
   3   1  13          0.92          0.99         3.22 o                         
   4   1  13         60.06         66.87         6.83 o                         
   5   1  13          0.00         -1.60         4.03 o                         
   6   1  13          4.16         -2.50         4.27 o                         
 -10   2  13         10.84          8.94         2.76 o                         
  -9   2  13          0.88          4.90         2.42 o                         
  -8   2  13          6.50          2.99         3.35 o                         
  -7   2  13         42.85         36.81         5.03 o                         
  -6   2  13        120.52        116.65         9.90 o                         
  -5   2  13        167.91        150.53        10.99 o                         
  -4   2  13        111.23        102.46         8.92 o                         
  -3   2  13         17.38          5.59         3.02 o                         
  -2   2  13         14.90         14.46         4.37 o                         
  -1   2  13        114.80        119.37         8.19 o                         
   0   2  13          7.49         11.40         4.05 o                         
   1   2  13         72.25         74.29        11.36 o                         
   2   2  13         91.62         81.90         8.87 o                         
   3   2  13         41.17         35.26         6.19 o                         
   4   2  13         32.49         23.90        10.61 o                         
   5   2  13          1.73          1.75         4.16 o                         
 -11   3  13          5.46          5.40         4.09 o                         
 -10   3  13          0.11         -3.14         3.14 o                         
  -9   3  13          0.14         -2.10         2.84 o                         
  -8   3  13          5.75          2.31         4.31 o                         
  -7   3  13          5.11          2.32         3.68 o                         
  -6   3  13          5.29          6.91         4.02 o                         
  -5   3  13         80.49         78.19        11.08 o                         
  -4   3  13        192.13        234.49        10.79 o                         
  -3   3  13        790.40        794.76        20.45 o                         
  -2   3  13         47.49         40.42         5.27 o                         
  -1   3  13         24.18         19.20         4.06 o                         
   0   3  13         99.72        107.89        11.03 o                         
   1   3  13          8.55         16.81         4.64 o                         
   2   3  13        185.01        202.69        14.35 o                         
   3   3  13          0.32         -1.71         3.10 o                         
   4   3  13          2.42          6.90         7.56 o                         
   5   3  13         15.82         12.44         5.22 o                         
 -11   4  13          0.00         -2.62         3.90 o                         
 -10   4  13         26.05         31.37         5.70 o                         
  -9   4  13          2.67          0.31         2.33 o                         
  -8   4  13          0.32          4.00         2.45 o                         
  -7   4  13         25.94         30.06         5.63 o                         
  -6   4  13          3.26          0.75         3.31 o                         
  -5   4  13         41.05         30.26         4.63 o                         
  -4   4  13        179.58        155.34        18.49 o                         
  -3   4  13         32.72         22.13         6.97 o                         
  -2   4  13         40.11         50.05         8.84 o                         
  -1   4  13        122.19        115.05        13.33 o                         
   0   4  13         18.92         13.98         3.93 o                         
   1   4  13         71.99         68.96         8.08 o                         
   2   4  13          0.87          4.73         2.95 o                         
   3   4  13          8.79          8.66         4.08 o                         
   4   4  13          9.69          8.62         3.71 o                         
   5   4  13        114.79        130.68        17.38 o                         
 -11   5  13         10.18          8.68         3.84 o                         
 -10   5  13         23.31         21.32         6.51 o                         
  -9   5  13          5.63          3.23         2.03 o                         
  -8   5  13         22.95         24.79         7.60 o                         
  -7   5  13         29.06         23.62         6.91 o                         
  -6   5  13         75.31         70.27        10.35 o                         
  -5   5  13         42.63         50.96         8.75 o                         
  -4   5  13         70.04         57.34         6.50 o                         
  -3   5  13        176.43        162.08        10.11 o                         
  -2   5  13         22.97         19.82         3.81 o                         
  -1   5  13        114.96        106.64        13.03 o                         
   0   5  13          8.07         12.75         5.42 o                         
   1   5  13         43.44         48.60         9.45 o                         
   2   5  13          4.13         -2.86         2.86 o                         
   3   5  13          4.52          7.29         3.42 o                         
   4   5  13         20.32         17.60         4.68 o                         
 -10   6  13          2.35          0.40         3.93 o                         
  -9   6  13          0.45         -0.58         4.32 o                         
  -8   6  13         51.90         66.17        10.87 o                         
  -7   6  13         10.58          6.52         4.18 o                         
  -6   6  13         11.08         13.24         3.85 o                         
  -5   6  13         51.20         40.40         5.41 o                         
  -4   6  13          0.60         -1.29         2.27 o                         
  -3   6  13         11.21          6.55         2.17 o                         
  -2   6  13         48.73         34.46         4.84 o                         
  -1   6  13         14.18          9.59         4.62 o                         
   0   6  13         13.49         11.35         4.56 o                         
   1   6  13         34.54         43.35         9.12 o                         
   2   6  13          3.72         -6.82         6.82 o                         
   3   6  13         28.47         31.14         5.93 o                         
   4   6  13          0.85          4.43         2.97 o                         
 -10   7  13          9.19          9.68         4.73 o                         
  -9   7  13          0.91         -0.92         5.25 o                         
  -8   7  13          2.16         10.14         5.61 o                         
  -7   7  13          5.59          8.45         4.30 o                         
  -6   7  13         13.13          7.35         4.18 o                         
  -5   7  13        223.94        227.55        12.33 o                         
  -4   7  13          7.08          9.22         3.12 o                         
  -3   7  13        130.21        122.79         8.93 o                         
  -2   7  13          2.86          0.39         3.46 o                         
  -1   7  13         39.53         39.54         8.29 o                         
   0   7  13         49.23         48.29        10.14 o                         
   1   7  13         11.74          8.85         4.18 o                         
   2   7  13         12.63          7.58         4.90 o                         
   3   7  13          1.24         -2.11         6.34 o                         
   4   7  13          1.87         10.39         4.61 o                         
  -9   8  13         10.84          4.24         4.21 o                         
  -8   8  13         34.68         29.35         7.43 o                         
  -7   8  13         15.17         11.99         5.20 o                         
  -6   8  13          7.44          4.02         3.51 o                         
  -5   8  13         11.71         16.26         4.00 o                         
  -4   8  13          5.28          3.92         2.38 o                         
  -3   8  13         36.16         39.24         5.13 o                         
  -2   8  13          0.94         -4.66         4.66 o                         
  -1   8  13         92.22        109.94        14.09 o                         
   0   8  13         27.79         19.93         6.42 o                         
   1   8  13         68.70         71.31        12.96 o                         
   2   8  13          5.96         -1.80         5.86 o                         
   3   8  13          2.54         -6.93         6.93 o                         
  -8   9  13         28.28         26.12         7.31 o                         
  -7   9  13         19.50         19.96         6.94 o                         
  -6   9  13         11.69         10.67         4.71 o                         
  -5   9  13         57.79         60.53         6.84 o                         
  -4   9  13          4.58          3.66         2.37 o                         
  -3   9  13         70.44         82.01        11.86 o                         
  -2   9  13          0.46          0.48         5.42 o                         
  -1   9  13         23.18         26.60         7.38 o                         
   0   9  13          1.56          9.62         6.17 o                         
   1   9  13          3.74          3.44         5.51 o                         
   2   9  13          2.14         -2.20         5.38 o                         
  -8  10  13          0.84          2.47         4.63 o                         
  -7  10  13         38.78         34.37         8.00 o                         
  -6  10  13          0.00          4.86         4.01 o                         
  -5  10  13         19.85         18.79         4.43 o                         
  -4  10  13          5.88          5.56         4.87 o                         
  -3  10  13         48.94         49.81         9.76 o                         
  -2  10  13          3.33         -5.40         5.40 o                         
  -1  10  13         39.12         38.20         9.34 o                         
   0  10  13         13.07          5.61         5.49 o                         
   1  10  13         25.09         23.24         7.56 o                         
   2  10  13         39.63         47.50        12.04 o                         
  -8  11  13          0.53          5.04         4.21 o                         
  -7  11  13          5.97         -0.75         5.06 o                         
  -6  11  13         57.15         60.00        10.76 o                         
  -4  11  13         73.25         83.43        11.67 o                         
  -3  11  13          8.70          6.12         5.48 o                         
  -2  11  13         25.55         51.76        11.40 o                         
  -1  11  13         24.81         29.04         9.19 o                         
   0  11  13         26.26         39.84         9.99 o                         
   1  11  13          0.50          3.18         5.15 o                         
  -7  12  13          4.74          1.29         4.05 o                         
  -4  12  13         20.13         15.54         5.74 o                         
  -3  12  13          8.14         20.50         7.38 o                         
  -2  12  13          0.01          9.49         6.14 o                         
  -1  12  13          9.85          7.20         5.82 o                         
   0  12  13          8.56          1.80         5.66 o                         
  -4  13  13          7.66          4.50         4.56 o                         
  -3  13  13          1.53          0.42         4.61 o                         
  -2  13  13          3.43         -7.42         7.42 o                         
  -1  13  13         19.48         23.52         7.69 o                         
  -3  14  13          3.86         -4.27         5.97 o                         
  -2  14  13          0.81          7.89         7.08 o                         
 -10   0  14         42.83         41.71         9.87 o                         
  -8   0  14         29.13         24.60         5.30 o                         
  -6   0  14         14.89         28.74         7.94 o                         
  -4   0  14        231.84        277.43        22.16 o                         
  -2   0  14        231.31        236.48        20.98 o                         
   0   0  14        152.34        183.88        12.94 o                         
   2   0  14         26.94         13.14         6.18 o                         
   4   0  14         37.88         46.79        10.47 o                         
  -9   1  14        100.17        104.99         8.25 o                         
  -8   1  14          0.01         -3.13         3.13 o                         
  -7   1  14         63.33         79.83        10.42 o                         
  -6   1  14          7.66          5.76         3.56 o                         
  -5   1  14        136.40        133.73        10.86 o                         
  -4   1  14         84.54         97.23        14.19 o                         
  -3   1  14         12.06         10.50         4.33 o                         
  -2   1  14         10.04         11.07         3.09 o                         
  -1   1  14         32.91         35.99         5.16 o                         
   0   1  14          4.00          8.93         3.07 o                         
   1   1  14          1.58         -0.60         3.24 o                         
   2   1  14         63.60         61.85         7.12 o                         
   3   1  14        197.67        202.93        41.07 o                         
   4   1  14          8.38          4.61         3.92 o                         
  -9   2  14          0.29          7.47         3.64 o                         
  -8   2  14         17.83         19.01         4.16 o                         
  -7   2  14         50.18         54.54         8.12 o                         
  -6   2  14          0.50         -2.94        10.45 o                         
  -5   2  14         25.31         31.19         5.58 o                         
  -4   2  14        113.12        118.50        10.33 o                         
  -3   2  14         17.03         19.44         4.16 o                         
  -2   2  14          0.28         -5.61         5.61 o                         
  -1   2  14          2.46         -0.57         2.79 o                         
   0   2  14          1.02         -3.22         3.28 o                         
   1   2  14        131.07        135.80        10.74 o                         
   2   2  14          6.52          7.62         3.56 o                         
   3   2  14          0.74         -3.69         3.69 o                         
   4   2  14          0.95          2.98        11.74 o                         
  -9   3  14          0.15          2.98         3.50 o                         
  -8   3  14          5.70          3.18         2.68 o                         
  -7   3  14         63.31         70.24         7.93 o                         
  -6   3  14          0.09         -2.50         2.50 o                         
  -5   3  14         14.88         20.93         7.05 o                         
  -4   3  14          9.93         16.82         3.69 o                         
  -3   3  14         93.76         95.91         8.53 o                         
  -2   3  14         17.22         15.32         3.44 o                         
  -1   3  14          3.15         -2.80         2.80 o                         
   0   3  14          1.16         -0.02         5.53 o                         
   1   3  14         30.26         29.83         6.03 o                         
   2   3  14          0.81          1.85         4.52 o                         
   3   3  14         18.21         16.23         5.12 o                         
   4   3  14         68.75         74.75         9.22 o                         
 -10   4  14         12.24         11.52         4.42 o                         
  -9   4  14         18.99         24.20         5.28 o                         
  -8   4  14          8.19          6.23         4.37 o                         
  -7   4  14          7.66          8.24         4.88 o                         
  -6   4  14         22.36         11.76         3.39 o                         
  -5   4  14        197.89        199.90        10.19 o                         
  -4   4  14          0.55         -1.81         1.81 o                         
  -3   4  14         85.05         62.57        12.10 o                         
  -2   4  14        191.46        202.46        13.16 o                         
  -1   4  14         73.62         80.64         8.70 o                         
   0   4  14         25.80         23.78         4.83 o                         
   1   4  14         32.21         32.34         7.43 o                         
   2   4  14         14.09         12.38         4.31 o                         
   3   4  14          4.04          3.65         3.48 o                         
   4   4  14         42.48         32.70        10.46 o                         
 -11   5  14          1.26          2.98         4.55 o                         
  -9   5  14          1.66         -2.13         8.39 o                         
  -8   5  14          8.27         18.04         4.62 o                         
  -7   5  14          0.25         -2.13         4.03 o                         
  -6   5  14          1.24          1.75         2.58 o                         
  -5   5  14         54.05         40.87         6.03 o                         
  -4   5  14          4.16          4.16         2.26 o                         
  -3   5  14          1.20          1.56         2.21 o                         
  -2   5  14          3.24          1.65         3.97 o                         
  -1   5  14          7.94          6.55         4.46 o                         
   0   5  14          1.74         -3.12         3.20 o                         
   1   5  14          0.10          5.94         3.76 o                         
   2   5  14          0.06         -2.94         3.23 o                         
   3   5  14          0.30          5.16         3.75 o                         
   4   5  14          7.46          9.13         5.16 o                         
  -9   6  14         35.29         28.33         5.70 o                         
  -8   6  14         20.16         23.17         6.66 o                         
  -7   6  14          8.41         14.17         6.31 o                         
  -6   6  14         28.91         26.87         4.99 o                         
  -5   6  14         49.83         36.30         5.51 o                         
  -4   6  14         19.06         20.16         4.24 o                         
  -3   6  14         44.88         54.15         6.13 o                         
  -2   6  14         18.34         35.00         8.27 o                         
  -1   6  14          1.67         -1.21         4.99 o                         
   0   6  14         34.49         46.88        10.42 o                         
   1   6  14          5.06         10.12         7.18 o                         
   2   6  14          2.02         -0.43         3.49 o                         
   3   6  14          6.58          7.52         3.49 o                         
   4   6  14         41.97         32.33         8.09 o                         
  -8   7  14         26.08         23.66         7.61 o                         
  -7   7  14          0.07         -5.23         5.23 o                         
  -6   7  14          1.02          3.50         3.54 o                         
  -5   7  14         41.18         48.40         6.26 o                         
  -4   7  14         46.25         41.65         5.68 o                         
  -3   7  14         19.91         19.96         3.86 o                         
  -2   7  14         26.57         17.11         5.61 o                         
  -1   7  14          1.99          8.04         6.40 o                         
   0   7  14          7.18          4.63         4.13 o                         
   1   7  14          9.88         11.93         6.08 o                         
   2   7  14          9.55         13.23         6.47 o                         
   3   7  14          0.58         -1.89         6.45 o                         
   4   7  14         22.69         13.50         5.22 o                         
  -8   8  14         38.18         43.30        10.28 o                         
  -7   8  14          2.86          5.54         4.34 o                         
  -6   8  14          2.92          0.43         3.60 o                         
  -5   8  14         19.67         21.08         4.76 o                         
  -4   8  14          1.21          0.40         8.98 o                         
  -3   8  14          3.12         -0.53         4.26 o                         
  -2   8  14          0.33          3.76         3.61 o                         
  -1   8  14         42.73         35.00         8.91 o                         
   0   8  14         17.70         11.67         4.79 o                         
   1   8  14          2.22         -0.02         3.63 o                         
   2   8  14          7.17         11.22         6.35 o                         
  -8   9  14         48.66         50.44        10.74 o                         
  -7   9  14         10.53         18.45         7.54 o                         
  -6   9  14         30.35         33.41         7.82 o                         
  -5   9  14          7.98          5.71         3.24 o                         
  -4   9  14         28.13         30.61         7.74 o                         
  -3   9  14         15.33         24.30         7.76 o                         
  -2   9  14          8.62         12.15         6.87 o                         
  -1   9  14         13.92         15.31         6.17 o                         
   0   9  14          2.31          1.64         5.33 o                         
   1   9  14         21.23         31.88         9.29 o                         
  -8  10  14          3.57          9.19         5.66 o                         
  -7  10  14         65.09         60.06        10.35 o                         
  -6  10  14         28.80         40.92         8.55 o                         
  -4  10  14          5.58          3.88         4.41 o                         
  -3  10  14         47.94         55.83        10.61 o                         
  -2  10  14          0.73          4.04         5.30 o                         
  -1  10  14         22.18         19.80         8.20 o                         
   0  10  14          1.64          9.25         7.14 o                         
  -7  11  14         24.40         24.65         7.03 o                         
  -4  11  14          7.08          0.53         5.11 o                         
  -3  11  14          0.10          6.57         4.87 o                         
  -2  11  14         12.50         20.41         8.02 o                         
  -1  11  14          0.01          3.19         5.37 o                         
  -4  12  14          6.87          6.08         4.24 o                         
  -3  12  14          3.43          2.76         4.87 o                         
  -2  12  14          0.43          0.78         5.46 o                         
  -3  13  14          0.28         -5.37         5.37 o                         
  -9   0  15         11.99         13.50         6.20 o                         
  -7   0  15        130.84        147.86        17.22 o                         
  -5   0  15         17.77         13.90         7.04 o                         
  -3   0  15          4.10         14.13         6.39 o                         
  -1   0  15         22.35         11.61         5.02 o                         
   1   0  15         85.19         89.77        10.31 o                         
   3   0  15        143.13        127.12        33.61 o                         
  -9   1  15          9.76          8.10         3.10 o                         
  -8   1  15          9.34         13.90         3.72 o                         
  -7   1  15          7.87          5.61         5.95 o                         
  -6   1  15         22.09         29.86         9.12 o                         
  -5   1  15         30.42         32.02         9.12 o                         
  -4   1  15         24.31         13.37         4.15 o                         
  -3   1  15         46.06         41.03         6.30 o                         
  -2   1  15         11.76         13.64         5.49 o                         
  -1   1  15          0.56          5.32         2.96 o                         
   0   1  15          0.15         -1.10         3.34 o                         
   1   1  15          0.23          0.21         3.38 o                         
   2   1  15         99.52        110.99         9.20 o                         
   3   1  15        120.82        102.24        20.91 o                         
   4   1  15         29.07         15.82         6.03 o                         
  -9   2  15         35.15         38.07         6.26 o                         
  -8   2  15          0.79         -0.26         3.50 o                         
  -7   2  15          0.05         -0.73         2.40 o                         
  -6   2  15          0.08         11.33         4.31 o                         
  -5   2  15         31.21         32.50         8.59 o                         
  -4   2  15          2.04          0.29         4.26 o                         
  -3   2  15         11.88         12.28         4.73 o                         
  -2   2  15          1.55          4.05         2.91 o                         
  -1   2  15          1.50          3.90         3.32 o                         
   0   2  15         15.84         22.95         4.83 o                         
   1   2  15          1.97          7.85         3.81 o                         
   2   2  15         16.76         24.44         5.81 o                         
   3   2  15         13.27         13.42         5.00 o                         
   4   2  15         58.81         75.01        13.57 o                         
  -9   3  15         22.29         29.04         6.16 o                         
  -8   3  15          5.74          2.50         3.59 o                         
  -7   3  15         15.84         20.79         5.05 o                         
  -6   3  15         95.45        101.02         9.75 o                         
  -5   3  15         21.84         30.02         8.22 o                         
  -4   3  15         37.38         36.22         8.09 o                         
  -3   3  15         73.15         72.42         8.37 o                         
  -2   3  15         58.48         56.90        12.57 o                         
  -1   3  15         30.21         22.53         7.08 o                         
   0   3  15          2.61          5.85         8.18 o                         
   1   3  15         55.06         58.54         7.91 o                         
   2   3  15         20.67         16.76         5.28 o                         
   3   3  15         80.82         69.13        11.76 o                         
   4   3  15          0.84         -1.23         5.51 o                         
  -9   4  15         10.87         12.19         3.35 o                         
  -8   4  15          0.02         -1.20         3.91 o                         
  -7   4  15         11.74         18.44         4.83 o                         
  -6   4  15          0.14          3.37         5.98 o                         
  -5   4  15          9.41         10.75         3.49 o                         
  -4   4  15          5.58          3.17         2.00 o                         
  -3   4  15         14.34          9.34         3.77 o                         
  -2   4  15         60.59         57.24        10.82 o                         
  -1   4  15         24.00         22.39         4.96 o                         
   0   4  15          0.80         -3.22         3.70 o                         
   1   4  15         19.43         18.90         4.31 o                         
   2   4  15          6.74          7.25         2.97 o                         
   3   4  15         20.55         27.78         8.52 o                         
  -9   5  15          0.15         -7.56         7.56 o                         
  -8   5  15         57.01         78.53         8.57 o                         
  -7   5  15         33.46         44.50         7.08 o                         
  -6   5  15         42.77         43.27         7.00 o                         
  -5   5  15         75.73         77.51         6.64 o                         
  -4   5  15         14.12         14.47         4.09 o                         
  -3   5  15          2.01          5.13         2.27 o                         
  -2   5  15          4.04         12.58         4.81 o                         
  -1   5  15          0.26          0.28         4.29 o                         
   0   5  15          6.83          7.82         3.79 o                         
   1   5  15          6.50          2.48         4.86 o                         
   2   5  15         31.78         39.51         8.62 o                         
   3   5  15          2.14          4.57         4.95 o                         
  -9   6  15          0.71         -0.05         4.53 o                         
  -8   6  15          3.10          1.49         4.48 o                         
  -7   6  15         25.62         39.69         9.38 o                         
  -6   6  15         12.41         15.79         5.99 o                         
  -5   6  15          1.95          1.15         2.71 o                         
  -4   6  15          0.05         -3.68         3.68 o                         
  -3   6  15          0.01         -2.74         3.15 o                         
  -2   6  15          0.04         -1.61         3.52 o                         
  -1   6  15         13.05         15.08         6.13 o                         
   0   6  15          0.03         -4.03         4.03 o                         
   1   6  15         17.59         15.50         3.95 o                         
   2   6  15         22.43         34.71         9.32 o                         
   3   6  15          9.86         15.58         7.76 o                         
  -9   7  15          3.36          7.82         5.91 o                         
  -8   7  15         14.03         10.40         4.28 o                         
  -7   7  15         10.11         15.16         6.29 o                         
  -6   7  15         55.26         60.33        10.06 o                         
  -5   7  15          0.08          1.66         4.99 o                         
  -4   7  15          4.39          3.17         4.89 o                         
  -3   7  15         30.35         17.03         5.73 o                         
  -2   7  15          0.02         -0.79         3.88 o                         
  -1   7  15          0.28         -4.07         5.54 o                         
   0   7  15         15.60         22.99         7.37 o                         
   1   7  15         20.93         28.47         8.20 o                         
   2   7  15          1.08          3.15         4.79 o                         
   3   7  15          9.27         -3.16         5.43 o                         
  -8   8  15          6.82         11.42         5.75 o                         
  -7   8  15          3.77          5.66         5.48 o                         
  -6   8  15          0.15         -5.19         5.19 o                         
  -5   8  15         10.61         12.66         3.89 o                         
  -4   8  15          5.20          9.01         5.90 o                         
  -3   8  15          0.10         -0.12         3.48 o                         
  -2   8  15         55.84         51.67         9.83 o                         
  -1   8  15         17.99         22.47         7.79 o                         
   0   8  15         40.10         38.88         9.35 o                         
  -7   9  15          2.57          1.82         3.69 o                         
  -6   9  15         11.76          8.54         5.00 o                         
  -5   9  15          5.03         13.26         6.16 o                         
  -4   9  15          3.34         14.16         5.88 o                         
  -3   9  15          8.00         12.38         5.97 o                         
  -2   9  15         59.82         70.05        12.22 o                         
  -1   9  15          1.95         -1.84         4.53 o                         
   0   9  15          0.28         -0.05         4.67 o                         
  -7  10  15          1.45         -2.62         5.93 o                         
  -4  10  15         53.74         54.45        10.31 o                         
  -3  10  15         77.21         99.89        14.53 o                         
  -2  10  15          5.16         12.16         7.20 o                         
  -1  10  15          1.60         -0.25         4.83 o                         
  -4  11  15         65.23         75.23        12.52 o                         
  -3  11  15          2.54         11.87         4.78 o                         
  -2  11  15         19.02         31.03         8.97 o                         
  -4  12  15          3.99          0.47         5.49 o                         
  -3  12  15         29.27         28.32         8.07 o                         
  -8   0  16         62.85         72.43        13.31 o                         
  -6   0  16          0.02         -1.98         4.80 o                         
  -4   0  16         10.58         20.47         7.90 o                         
  -2   0  16         80.93        109.52        15.96 o                         
   0   0  16          0.01          1.30         6.02 o                         
   2   0  16         11.90         32.13        10.57 o                         
  -9   1  16         43.49         47.72         9.74 o                         
  -8   1  16         10.00         14.93         4.70 o                         
  -7   1  16          6.90          4.63         4.23 o                         
  -6   1  16          5.43          2.22        11.49 o                         
  -5   1  16          0.01         -3.23         4.24 o                         
  -4   1  16          0.28          1.58         4.71 o                         
  -3   1  16          5.88          9.59         5.18 o                         
  -2   1  16          0.66         -4.14         4.14 o                         
  -1   1  16          7.91          4.38         3.60 o                         
   0   1  16         31.28         37.96         7.48 o                         
   1   1  16          1.32         11.47         5.28 o                         
   2   1  16        197.14        225.07        23.75 o                         
   3   1  16          0.32         -3.10         7.65 o                         
  -9   2  16          0.05          3.74         5.66 o                         
  -8   2  16          7.91          6.06         8.11 o                         
  -7   2  16         29.51         31.14         5.95 o                         
  -6   2  16         16.74         10.79         3.99 o                         
  -5   2  16         11.87          9.20         4.94 o                         
  -4   2  16          2.07          6.84         9.61 o                         
  -3   2  16          0.19          4.82        10.09 o                         
  -2   2  16          1.21          2.83         2.75 o                         
  -1   2  16         11.22          7.17         4.27 o                         
   0   2  16         48.93         62.43         8.77 o                         
   1   2  16          3.93          3.36         3.88 o                         
   2   2  16          4.32          9.98         8.37 o                         
   3   2  16          7.09         14.55         5.95 o                         
  -9   3  16         14.56         14.60         5.99 o                         
  -8   3  16         35.13         36.05         6.74 o                         
  -7   3  16          0.61          1.47         2.89 o                         
  -6   3  16          8.91          9.38         3.95 o                         
  -5   3  16          0.25         -5.11         5.60 o                         
  -4   3  16         10.14          5.30         5.54 o                         
  -3   3  16         28.44         39.54         6.59 o                         
  -2   3  16          9.62         15.81         5.71 o                         
  -1   3  16         24.88         38.95         6.91 o                         
   0   3  16         34.38         39.02         6.86 o                         
   1   3  16         46.58         33.44         6.98 o                         
   2   3  16          0.12          5.15         6.39 o                         
   3   3  16         44.03         50.19        11.86 o                         
  -9   4  16          0.05          0.61         4.53 o                         
  -8   4  16          2.35          4.61         2.72 o                         
  -7   4  16         40.80         49.91         7.30 o                         
  -6   4  16          7.85          5.23         2.77 o                         
  -5   4  16         12.99         27.39         6.19 o                         
  -4   4  16         12.81         10.08         2.92 o                         
  -3   4  16         11.24         16.68         5.31 o                         
  -2   4  16         67.03         76.21         9.42 o                         
  -1   4  16         27.95         35.69         6.50 o                         
   0   4  16          0.69          2.06         4.55 o                         
   1   4  16         24.79         34.02         6.57 o                         
   2   4  16          1.57         -6.74         7.53 o                         
   3   4  16         16.04         20.45         7.86 o                         
  -9   5  16          1.34         26.20         8.89 o                         
  -8   5  16          0.66          0.43         2.95 o                         
  -7   5  16          2.46          5.66         4.16 o                         
  -6   5  16          0.18         -1.67         6.36 o                         
  -5   5  16          4.66          4.37         2.57 o                         
  -4   5  16          6.94          7.77         3.59 o                         
  -3   5  16          5.45          6.13         4.09 o                         
  -2   5  16          2.18          7.65         3.97 o                         
  -1   5  16         28.12         23.04         8.18 o                         
   0   5  16         66.26         65.90        12.17 o                         
   1   5  16         13.90          2.94         5.14 o                         
   2   5  16          1.83         -7.63         7.77 o                         
  -9   6  16         10.45         12.29         7.39 o                         
  -8   6  16         14.44          8.68         3.56 o                         
  -7   6  16          0.10         -3.73         3.73 o                         
  -6   6  16          6.54          1.97         2.67 o                         
  -5   6  16          4.90          0.90         4.40 o                         
  -4   6  16          2.95          1.70         5.42 o                         
  -3   6  16          1.60         16.45         6.66 o                         
  -2   6  16         17.94         12.30         4.96 o                         
  -1   6  16          1.76         -0.77         3.72 o                         
   0   6  16         19.99         31.28         6.71 o                         
   1   6  16         56.76         71.91        14.11 o                         
  -8   7  16          0.05         -1.32         4.51 o                         
  -7   7  16         23.61         26.84         7.29 o                         
  -6   7  16          0.02         -1.15         3.86 o                         
  -5   7  16          5.80         -1.52         4.26 o                         
  -4   7  16          0.22          8.92         6.11 o                         
  -3   7  16         11.95          4.37         4.23 o                         
  -2   7  16          0.84          6.68         4.74 o                         
  -1   7  16         13.01         13.22         5.93 o                         
   0   7  16          1.74          2.73         5.12 o                         
  -7   8  16          5.58          8.25         4.90 o                         
  -6   8  16         15.31         17.56         5.00 o                         
  -5   8  16         10.72         26.03         7.82 o                         
  -4   8  16         32.56         47.47         9.94 o                         
  -3   8  16          3.80         -5.73         6.35 o                         
  -2   8  16          9.86         11.50         5.60 o                         
  -1   8  16         54.00         66.96        12.33 o                         
  -7   9  16          5.69          3.84         3.93 o                         
  -4   9  16         41.39         44.55        10.55 o                         
  -3   9  16          6.07         20.33         7.28 o                         
  -2   9  16         13.13         17.01         6.93 o                         
  -4  10  16          6.67         14.27         5.80 o                         
  -3  10  16          2.56          5.56         4.76 o                         
  -4  11  16          1.96          4.64         5.69 o                         
  -9   0  17          6.83          2.73         6.67 o                         
  -7   0  17         14.36         10.20         7.27 o                         
  -5   0  17         32.05         45.01        10.64 o                         
  -3   0  17         37.04         74.78        14.50 o                         
  -1   0  17        186.69        280.40        26.22 o                         
   1   0  17         14.00         11.76         8.64 o                         
  -9   1  17         11.95          8.29         5.94 o                         
  -8   1  17          4.14          8.47         6.18 o                         
  -7   1  17          6.93          4.32         4.76 o                         
  -6   1  17          9.93          2.71         4.28 o                         
  -5   1  17          0.10          8.22         5.43 o                         
  -4   1  17         70.28         82.35        10.16 o                         
  -3   1  17          0.12          5.07         9.57 o                         
  -2   1  17         15.54         16.41         5.62 o                         
  -1   1  17          2.34          5.97         4.05 o                         
   0   1  17          7.04          1.50         8.87 o                         
   1   1  17          0.35         -1.54         5.18 o                         
  -9   2  17          9.07          4.01         5.48 o                         
  -8   2  17          0.86         -4.77         6.02 o                         
  -7   2  17          0.20         -3.40         3.40 o                         
  -6   2  17         11.79          7.29        10.54 o                         
  -5   2  17          2.62         10.61         7.36 o                         
  -4   2  17          4.16          1.15         6.41 o                         
  -3   2  17          2.37          0.53         4.98 o                         
  -2   2  17         94.12        124.99        12.41 o                         
  -1   2  17          1.03          5.49         4.33 o                         
   0   2  17          0.04         -4.53        10.53 o                         
  -9   3  17          0.00         -7.36         7.36 o                         
  -8   3  17          8.22          6.56         6.29 o                         
  -7   3  17          0.00          3.27         3.44 o                         
  -6   3  17          2.68          5.53         6.54 o                         
  -5   3  17         59.63         67.98        12.52 o                         
  -4   3  17         15.84         25.57         8.37 o                         
  -3   3  17         37.20         67.13        12.77 o                         
  -2   3  17         21.04         24.67         5.19 o                         
  -1   3  17          0.24         -0.54         3.89 o                         
   0   3  17          3.09          5.82         5.69 o                         
  -9   4  17          7.99         14.15         7.71 o                         
  -8   4  17         11.56         12.58         6.53 o                         
  -7   4  17          0.40          2.12         5.71 o                         
  -6   4  17         14.70         24.04         5.92 o                         
  -5   4  17          8.84          7.89         3.78 o                         
  -4   4  17          1.56         10.64         5.06 o                         
  -3   4  17          0.00         -2.45         4.80 o                         
  -2   4  17          0.01         -3.04         3.66 o                         
  -1   4  17         15.37         19.15         5.60 o                         
  -7   5  17         18.73         18.02         4.97 o                         
  -6   5  17          2.07          1.37         3.83 o                         
  -5   5  17          0.00         -1.85         3.32 o                         
  -4   5  17          0.01         -1.31         5.51 o                         
  -3   5  17          9.46          3.02         3.64 o                         
  -2   5  17          3.47          7.28         4.59 o                         
  -1   5  17         82.49        106.40        15.82 o                         
  -7   6  17          3.40          9.96         5.36 o                         
  -6   6  17          1.06         -5.25         5.25 o                         
  -5   6  17          1.73          3.10         3.78 o                         
  -4   6  17          1.92          6.85         3.66 o                         
  -3   6  17         21.99         18.00         7.81 o                         
  -2   6  17          0.53         -0.02         5.34 o                         
  -7   7  17          9.03         -6.19         6.19 o                         
  -6   7  17         12.36         11.73         5.43 o                         
  -5   7  17          1.95          8.33         6.83 o                         
  -4   7  17          2.16         -5.75         5.75 o                         
  -3   7  17          1.02          6.82         6.80 o                         
  -2   7  17          1.67         13.37         7.21 o                         
  -4   8  17         19.38         11.12         6.49 o                         
  -3   8  17          0.05          7.04         5.54 o                         
  -4   9  17          7.58          3.27         5.10 o                         
  -6   3  18          2.73          0.48         3.92 o                         
  -5   3  18          4.36          8.68         5.21 o                         
  -6   4  18         17.66         16.69         5.81 o                         
  -5   4  18          2.64          5.56         4.46 o                         
  -3   4  18         21.10         17.51         7.76 o                         
  -6   5  18          7.19         22.01         7.13 o                         
  -4   5  18          0.85          5.81         4.12 o                         
  -3   5  18         10.03         14.16         6.34 o                         
  -4   6  18         11.86          1.30         4.04 o                         
  -4   7  18         64.71         84.60        13.87 o                         
                                                                                
